# Supplementary material for: eEF2K Activity Determines Synergy to Cotreatment of Cancer Cells With PI3K and MEK Inhibitors
Source: Mol Cell Proteomics. 2022 May 2;21(6):100240. doi: 10.1016/j.mcpro.2022.100240 (PMC9184568; doi:10.1016/j.mcpro.2022.100240)
Supplement: Dataset 1 Peptides identified_V3.xlsm [file mmc2.zip]

Archive with 1 entries (1 files):
- mcpro_100240_mmc2.xlsm
