# Supplementary material for: eEF2K Activity Determines Synergy to Cotreatment of Cancer Cells With PI3K and MEK Inhibitors
Source: Mol Cell Proteomics. 2022 May 2;21(6):100240. doi: 10.1016/j.mcpro.2022.100240 (PMC9184568; doi:10.1016/j.mcpro.2022.100240)
Supplement: Dataset 1 Peptides identified_V3.xlsm [file mmc2.zip › mcpro_100240_mmc2.xlsm]

## Sheet: peptide data
acc no	protein	peptide	pep mod	m/z	best tR	z	mod pos	Peptide with Phosphorylation	max ppm	min ppm	mean ppm	min tR	max tR	prot score	max expectancy	mean expectancy	max score	mean score	n peptides	pep start	pep end	max delta	scan title	gene(phosphorylated amino acids)	found genes	found protein accessions	db ID	db_id
WAC_HUMAN	WW domain-containing adapter protein with coiled-coil OS=Homo sapiens GN=WAC PE=1 SV=3	SYVSPR	Phospho (ST)	394.671	28.831	2	x000300	SYV[S]PR	0.0952591	0.0952591	0.0952591	28.831	28.831	111.464	0.034625	0.034625	24.1	24.1	1	449	454	22.34	1495: Scan 5670 (rt=28.831) [\\uk-chs-lfps06\cell signalling\Cell Signalling - Mass Spec\Maruan Hijazi\QE2 DATA SYNERGY\QE2_HL60_GDC3_r2.raw]	Q:/Pedro's Lab/Mass Spec/Maruan Hijazi/Project 5. Cross-talk between PI3K and MAPK pathways/Phosphoproteomics HL60/DAT/F008698.dat	03/07/18 00:00:00(S317);WAC(S452);	03/07/18 00:00:00; WAC;	Q9H992; Q9BTA9;	p19249
SEPT1_HUMAN	Septin-1 OS=Homo sapiens GN=SEPT1 PE=1 SV=2	LSRQSATEIPLPMLPLADTEK	Phospho (ST)	797.406	65.662	3	x030000000000000000000	L[S]RQSATEIPLPMLPLADTEK	2.63142	-0.432363	-0.432363	65.662	66.3025	32.57	0.011482	0.0148155	32.57	31.5233	6	311	331	28.4	17184: Scan 22619 (rt=65.662) [\\uk-chs-lfps06\cell signalling\Cell Signalling - Mass Spec\Maruan Hijazi\QE2 DATA SYNERGY\QE2_HL60_DMSO3_r2.raw]	Q:/Pedro's Lab/Mass Spec/Maruan Hijazi/Project 5. Cross-talk between PI3K and MAPK pathways/Phosphoproteomics HL60/DAT/F008702.dat	09/01/18 00:00:00(S312);	09/01/18 00:00:00;	Q8WYJ6;	p10994
SEPT2_HUMAN	Septin-2 OS=Homo sapiens GN=SEPT2 PE=1 SV=1	IYHLPDAESDEDEDFK	Phospho (ST)	668.269	49.483	3	x0000000030000000	IYHLPDAE[S]DEDEDFK	2.16356	-3.39647	-1.74794	49.2896	49.7211	209.317	8.39765e-09	8.39765e-09	93.5	93.5	25	210	225	70.49	12126: Scan 16708 (rt=49.483) [\\uk-chs-lfps06\cell signalling\Cell Signalling - Mass Spec\Maruan Hijazi\Project 9. Synergy NTERA2\RAW\QE2_NTERA_Tranetinib3_r2.raw]	Q:/Pedro's Lab/Mass Spec/Maruan Hijazi/Project 5. Cross-talk between PI3K and MAPK pathways/Phosphoproteomics NTERA2 NEW/DAT/F008384.dat	09/02/18 00:00:00(S218);	09/02/18 00:00:00;	Q15019;	p08276
SEPT2_HUMAN	Septin-2 OS=Homo sapiens GN=SEPT2 PE=1 SV=1	IYHLPDAESDEDEDFK	Phospho (ST)	1001.9	49.3644	2	x0000000030000000	IYHLPDAE[S]DEDEDFK	-1.61006	-6.20599	-3.10873	49.3644	49.6022	217.197	2.90966e-09	2.90966e-09	98.08	98.08	11	210	225	68.74	11916: Scan 16344 (rt=49.3644) [\\uk-chs-lfps06\cell signalling\Cell Signalling - Mass Spec\Maruan Hijazi\Project 9. Synergi\RAW\QE2_NTERA_DMSO1_r1.raw]	Q:/Pedro's Lab/Mass Spec/Maruan Hijazi/Project 5. Cross-talk between PI3K and MAPK pathways/Phosphoproteomics NTERA2 NEW/DAT/F008364.dat	09/02/18 00:00:00(S218);	09/02/18 00:00:00;	Q15019;	p08277
SEPT2_HUMAN	Septin-2 OS=Homo sapiens GN=SEPT2 PE=1 SV=1	IYHLPDAESDEDEDFKEQTR	Phospho (ST)	630.017	44.7881	4	x00000000300000000000	IYHLPDAE[S]DEDEDFKEQTR	2.71498	-3.59654	-0.925663	44.4671	51.6113	215.477	8.07016e-11	0.00943739	115.51	73.665	169	210	229	39.81	10441: Scan 14755 (rt=44.7881) [\\uk-chs-lfps06\cell signalling\Cell Signalling - Mass Spec\Maruan Hijazi\Project 9. Synergy NTERA2\RAW\QE2_NTERA_Tranetinib1_r2.raw]	Q:/Pedro's Lab/Mass Spec/Maruan Hijazi/Project 5. Cross-talk between PI3K and MAPK pathways/Phosphoproteomics NTERA2 NEW/DAT/F008397.dat	09/02/18 00:00:00(S218);	09/02/18 00:00:00;	Q15019;	p08280
SEPT2_HUMAN	Septin-2 OS=Homo sapiens GN=SEPT2 PE=1 SV=1	IYHLPDAESDEDEDFKEQTR	Phospho (ST)	839.688	49.7244	3	x00000000300000000000	IYHLPDAE[S]DEDEDFKEQTR	8.49225	-6.69827	0.455875	44.4867	51.4096	123.384	1.11789e-11	0.000286001	124.14	85.595	404	210	229	68.83	11190: Scan 15792 (rt=49.7244) [\\uk-chs-lfps06\cell signalling\Cell Signalling - Mass Spec\Maruan Hijazi\QE2 DATA SYNERGY\QE2_MCF7_T+G3_r2.raw]	Q:/Pedro's Lab/Mass Spec/Maruan Hijazi/Project 5. Cross-talk between PI3K and MAPK pathways/Phosphoproteomics MCF7/DAT/F008639.dat	09/02/18 00:00:00(S218);	09/02/18 00:00:00;	Q15019;	p08281
SEPT2_HUMAN	Septin-2 OS=Homo sapiens GN=SEPT2 PE=1 SV=1	IYHLPDAESDEDEDFKEQTR	Phospho (ST)	1259.03	44.8757	2	x00000000300000000000	IYHLPDAE[S]DEDEDFKEQTR	1.99639	-3.64741	-1.42168	44.6252	45.5726	217.457	1.07865e-14	4.48592e-07	154.25	114.65	59	210	229	79.2	10490: Scan 14844 (rt=44.8757) [\\uk-chs-lfps06\cell signalling\Cell Signalling - Mass Spec\Maruan Hijazi\Project 9. Synergy NTERA2\RAW\QE2_NTERA_DMSO3_r1.raw]	Q:/Pedro's Lab/Mass Spec/Maruan Hijazi/Project 5. Cross-talk between PI3K and MAPK pathways/Phosphoproteomics NTERA2 NEW/DAT/F008405.dat	09/02/18 00:00:00(S218);	09/02/18 00:00:00;	Q15019;	p08282
SEPT2_HUMAN	Septin-2 OS=Homo sapiens GN=SEPT2 PE=1 SV=1	IYHLPDAESDEDEDFK	Phospho (Y)	668.27	49.5279	3	x0400000000000000	I[Y]HLPDAESDEDEDFK	-1.14847	-1.74794	-1.35829	49.483	49.5322	194.797	0.0769257	0.0769257	23.74	23.74	3	210	225	23.74	12118: Scan 16690 (rt=49.5279) [\\uk-chs-lfps06\cell signalling\Cell Signalling - Mass Spec\Maruan Hijazi\Project 9. Synergy NTERA2\RAW\QE2_NTERA_DMSO2_r2.raw]	Q:/Pedro's Lab/Mass Spec/Maruan Hijazi/Project 5. Cross-talk between PI3K and MAPK pathways/Phosphoproteomics NTERA2 NEW/DAT/F008392.dat	09/02/18 00:00:00(Y211);	09/02/18 00:00:00;	Q15019;	p08278
SEPT2_HUMAN	Septin-2 OS=Homo sapiens GN=SEPT2 PE=1 SV=1	IYHLPDAESDEDEDFK	Phospho (Y)	1001.9	49.3644	2	x0400000000000000	I[Y]HLPDAESDEDEDFK	-3.10873	-3.10873	-3.10873	49.3644	49.3644	217.197	0.0217692	0.0217692	29.34	29.34	1	210	225	29.34	11916: Scan 16344 (rt=49.3644) [\\uk-chs-lfps06\cell signalling\Cell Signalling - Mass Spec\Maruan Hijazi\Project 9. Synergi\RAW\QE2_NTERA_DMSO1_r1.raw]	Q:/Pedro's Lab/Mass Spec/Maruan Hijazi/Project 5. Cross-talk between PI3K and MAPK pathways/Phosphoproteomics NTERA2 NEW/DAT/F008364.dat	09/02/18 00:00:00(Y211);	09/02/18 00:00:00;	Q15019;	p08279
SEPT2_HUMAN	Septin-2 OS=Homo sapiens GN=SEPT2 PE=1 SV=1	IYHLPDAESDEDEDFKEQTR	Phospho (Y)	630.016	45.2998	4	x04000000000000000000	I[Y]HLPDAESDEDEDFKEQTR	2.71498	-3.59654	-1.64107	44.4671	51.6113	208.237	3.3835e-07	3.3835e-07	79.27	79.27	128	210	229	54.69	10658: Scan 15034 (rt=45.2998) [\\uk-chs-lfps06\cell signalling\Cell Signalling - Mass Spec\Maruan Hijazi\Project 9. Synergy NTERA2\RAW\QE2_NTERA_T+G2_r1.raw]	Q:/Pedro's Lab/Mass Spec/Maruan Hijazi/Project 5. Cross-talk between PI3K and MAPK pathways/Phosphoproteomics NTERA2 NEW/DAT/F008407.dat	09/02/18 00:00:00(Y211);	09/02/18 00:00:00;	Q15019;	p08283
SEPT2_HUMAN	Septin-2 OS=Homo sapiens GN=SEPT2 PE=1 SV=1	IYHLPDAESDEDEDFKEQTR	Phospho (Y)	839.687	47.7289	3	x04000000000000000000	I[Y]HLPDAESDEDEDFKEQTR	8.49225	-6.69827	-0.283382	44.4867	51.4096	116.534	3.34116e-05	3.34116e-05	59.37	59.37	233	210	229	8.59	10929: Scan 15313 (rt=47.7289) [\\uk-chs-lfps06\cell signalling\Cell Signalling - Mass Spec\Maruan Hijazi\QE2 DATA SYNERGY\QE2_MCF7_DMSO3_r2.raw]	Q:/Pedro's Lab/Mass Spec/Maruan Hijazi/Project 5. Cross-talk between PI3K and MAPK pathways/Phosphoproteomics MCF7/DAT/F008664.dat	09/02/18 00:00:00(Y211);	09/02/18 00:00:00;	Q15019;	p08284
SEPT2_HUMAN	Septin-2 OS=Homo sapiens GN=SEPT2 PE=1 SV=1	IYHLPDAESDEDEDFKEQTR	Phospho (Y)	1259.02	44.8674	2	x04000000000000000000	I[Y]HLPDAESDEDEDFKEQTR	0.883531	-3.64741	-1.81913	44.6252	45.5726	208.237	2.71398e-07	2.71398e-07	80.22	80.22	30	210	229	15.2	10484: Scan 14835 (rt=44.8674) [\\uk-chs-lfps06\cell signalling\Cell Signalling - Mass Spec\Maruan Hijazi\Project 9. Synergy NTERA2\RAW\QE2_NTERA_T+G2_r1.raw]	Q:/Pedro's Lab/Mass Spec/Maruan Hijazi/Project 5. Cross-talk between PI3K and MAPK pathways/Phosphoproteomics NTERA2 NEW/DAT/F008407.dat	09/02/18 00:00:00(Y211);	09/02/18 00:00:00;	Q15019;	p08285
SEPT5_HUMAN	Septin-5 OS=Homo sapiens GN=SEPT5 PE=1 SV=1	MESPIPILPLPTPDAETEK	Phospho (ST)	1079.53	70.7736	2	x0030000000000000000	ME[S]PIPILPLPTPDAETEK	1.96891	1.96891	1.96891	70.7736	70.7736	32.14	0.0175646	0.0175646	32.14	32.14	1	325	343	31.76	18613: Scan 24378 (rt=70.7736) [\\uk-chs-lfps06\cell signalling\Cell Signalling - Mass Spec\Maruan Hijazi\QE2 DATA SYNERGY\QE2_HL60_Trametinib2_r2.raw]	Q:/Pedro's Lab/Mass Spec/Maruan Hijazi/Project 5. Cross-talk between PI3K and MAPK pathways/Phosphoproteomics HL60/DAT/F008680.dat	09/05/18 00:00:00(S327);	09/05/18 00:00:00;	Q99719;	p11494
SEPT6_HUMAN	Septin-6 OS=Homo sapiens GN=SEPT6 PE=1 SV=4	TAAELLQSQGSQAGGSQTLKR	Phospho (ST)	737.698	39.2021	3	x000000000000000300000	TAAELLQSQGSQAGG[S]QTLKR	1.03979	-0.819884	1.03979	38.9927	39.2021	42.89	0.00145217	0.0308031	42.89	35.35	5	401	421	12.88	6628: Scan 10992 (rt=39.2021) [\\uk-chs-lfps06\cell signalling\Cell Signalling - Mass Spec\Maruan Hijazi\QE2 DATA SYNERGY\QE2_HL60_DMSO3_r2.raw]	Q:/Pedro's Lab/Mass Spec/Maruan Hijazi/Project 5. Cross-talk between PI3K and MAPK pathways/Phosphoproteomics HL60/DAT/F008702.dat	09/06/18 00:00:00(S416);	09/06/18 00:00:00;	Q14141;	p19252
SEPT7_HUMAN	Septin-7 OS=Homo sapiens GN=SEPT7 PE=1 SV=2	SPLAQMEEERR	Phospho (ST)	475.879	37.959	3	x30000000000	[S]PLAQMEEERR	0.859883	-0.90902	0.438716	37.7595	37.9714	132.61	0.00246242	0.00246242	39.02	39.02	14	334	344	37.05	7335: Scan 11362 (rt=37.959) [\\uk-chs-lfps06\cell signalling\Cell Signalling - Mass Spec\Maruan Hijazi\Project 9. Synergy NTERA2\RAW\QE2_NTERA_GDC2_r2.raw]	Q:/Pedro's Lab/Mass Spec/Maruan Hijazi/Project 5. Cross-talk between PI3K and MAPK pathways/Phosphoproteomics NTERA2 NEW/DAT/F008389.dat	09/07/18 00:00:00(S334);	09/07/18 00:00:00;	Q16181;	p17507
SEPT7_HUMAN	Septin-7 OS=Homo sapiens GN=SEPT7 PE=1 SV=2	SPLAQMEEERR	Phospho (ST)	713.314	38.0114	2	x30000000000	[S]PLAQMEEERR	1.01852	-1.81734	0.302538	37.7606	38.0124	122.82	0.00640422	0.00640422	34.88	34.88	5	334	344	31.6	7421: Scan 11497 (rt=38.0114) [\\uk-chs-lfps06\cell signalling\Cell Signalling - Mass Spec\Maruan Hijazi\Project 9. Synergy NTERA2\RAW\QE2_NTERA_GDC1_r2.raw]	Q:/Pedro's Lab/Mass Spec/Maruan Hijazi/Project 5. Cross-talk between PI3K and MAPK pathways/Phosphoproteomics NTERA2 NEW/DAT/F008396.dat	09/07/18 00:00:00(S334);	09/07/18 00:00:00;	Q16181;	p17508
SEPT7_HUMAN	Septin-7 OS=Homo sapiens GN=SEPT7 PE=1 SV=2	ILEQQNSSRTLEK	Phospho (ST)	542.602	29.9767	3	x0000003000000	ILEQQN[S]SRTLEK	2.16767	-2.90994	0.653626	29.7464	30.5249	42.04	0.00144415	0.00878985	42.04	35.8	60	417	429	32.68	2611: Scan 6717 (rt=29.9767) [\\uk-chs-lfps06\cell signalling\Cell Signalling - Mass Spec\Maruan Hijazi\QE2 DATA SYNERGY\QE2_HL60_DMSO3_r1.raw]	Q:/Pedro's Lab/Mass Spec/Maruan Hijazi/Project 5. Cross-talk between PI3K and MAPK pathways/Phosphoproteomics HL60/DAT/F008692.dat	09/07/18 00:00:00(S423);	09/07/18 00:00:00;	Q16181;	p07727
SEPT7_HUMAN	Septin-7 OS=Homo sapiens GN=SEPT7 PE=1 SV=2	ILEQQNSSRTLEK	Phospho (ST)	813.399	30.3218	2	x0000003000000	ILEQQN[S]SRTLEK	-0.241263	-0.241263	-0.241263	30.3218	30.3218	134.91	0.00121379	0.00689171	42.86	36.8333	3	417	429	31.61	4380: Scan 8105 (rt=30.3218) [\\uk-chs-lfps06\cell signalling\Cell Signalling - Mass Spec\Maruan Hijazi\Project 9. Synergy NTERA2\RAW\QE2_NTERA_DMSO3_r1.raw]	Q:/Pedro's Lab/Mass Spec/Maruan Hijazi/Project 5. Cross-talk between PI3K and MAPK pathways/Phosphoproteomics NTERA2 NEW/DAT/F008405.dat	09/07/18 00:00:00(S423);	09/07/18 00:00:00;	Q16181;	p07728
SEPT7_HUMAN	Septin-7 OS=Homo sapiens GN=SEPT7 PE=1 SV=2	IYEFPETDDEEENKLVK	Phospho (ST)	726.656	49.9522	3	x00000030000000000	IYEFPE[T]DDEEENKLVK	0.174556	0.174556	0.174556	49.9522	49.9522	68.9037	0.0200498	0.0200498	32.01	32.01	1	222	238	22.44	12723: Scan 17119 (rt=49.9522) [\\uk-chs-lfps06\cell signalling\Cell Signalling - Mass Spec\Maruan Hijazi\Project 9. Synergi\RAW\QE2_NTERA_GDC1_r1.raw]	Q:/Pedro's Lab/Mass Spec/Maruan Hijazi/Project 5. Cross-talk between PI3K and MAPK pathways/Phosphoproteomics NTERA2 NEW/DAT/F008367.dat	09/07/18 00:00:00(T228);	09/07/18 00:00:00;	Q16181;	p08271
SEPT9_HUMAN	Septin-9 OS=Homo sapiens GN=SEPT9 PE=1 SV=2	SFEVEEVETPNSTPPR	Phospho (ST)	633.28	51.1966	3	x3000000000000000	[S]FEVEEVETPNSTPPR	2.49997	-2.60859	0.776037	50.8541	51.3247	69.69	2.44333e-06	0.0378412	69.69	47.235	55	30	45	44.91	12360: Scan 16974 (rt=51.1966) [\\uk-chs-lfps06\cell signalling\Cell Signalling - Mass Spec\Maruan Hijazi\QE2 DATA SYNERGY\QE2_MCF7_GDC1_r2.raw]	Q:/Pedro's Lab/Mass Spec/Maruan Hijazi/Project 5. Cross-talk between PI3K and MAPK pathways/Phosphoproteomics MCF7/DAT/F008659.dat	09/09/18 00:00:00(S30);	09/09/18 00:00:00;	Q9UHD8;	p16034
SEPT9_HUMAN	Septin-9 OS=Homo sapiens GN=SEPT9 PE=1 SV=2	SFEVEEVETPNSTPPR	Phospho (ST)	949.416	51.2383	2	x3000000000000000	[S]FEVEEVETPNSTPPR	7.17408	-4.01306	1.29058	50.8377	51.6086	158.114	1.01387e-08	0.0065191	93.51	62.02	186	30	45	31.62	12320: Scan 16858 (rt=51.2383) [\\uk-chs-lfps06\cell signalling\Cell Signalling - Mass Spec\Maruan Hijazi\QE2 DATA SYNERGY\QE2_MCF7_DMSO3_r2.raw]	Q:/Pedro's Lab/Mass Spec/Maruan Hijazi/Project 5. Cross-talk between PI3K and MAPK pathways/Phosphoproteomics MCF7/DAT/F008664.dat	09/09/18 00:00:00(S30);	09/09/18 00:00:00;	Q9UHD8;	p16035
SEPT9_HUMAN	Septin-9 OS=Homo sapiens GN=SEPT9 PE=1 SV=2	SFEVEEVETPNSTPPRR	Phospho (ST)	685.313	45.1221	3	x30000000000000000	[S]FEVEEVETPNSTPPRR	1.65033	-2.54371	-0.264015	44.8236	45.5812	159.914	5.43959e-06	5.43959e-06	67.43	67.43	20	30	46	59.15	10360: Scan 14635 (rt=45.1221) [\\uk-chs-lfps06\cell signalling\Cell Signalling - Mass Spec\Maruan Hijazi\QE2 DATA SYNERGY\QE2_MCF7_Trametinib3_r1.raw]	Q:/Pedro's Lab/Mass Spec/Maruan Hijazi/Project 5. Cross-talk between PI3K and MAPK pathways/Phosphoproteomics MCF7/DAT/F008630.dat	09/09/18 00:00:00(S30);	09/09/18 00:00:00;	Q9UHD8;	p16036
SEPT9_HUMAN	Septin-9 OS=Homo sapiens GN=SEPT9 PE=1 SV=2	RVEIQMPKPAEAPTAPSPAQTLENSEPAPVSQLQSR	Phospho (ST)	984.492	55.0145	4	x000000000000030000000000000000000000	RVEIQMPKPAEAP[T]APSPAQTLENSEPAPVSQLQSR	1.33607	1.33607	1.33607	55.0145	55.0145	101.84	0.000504831	0.00412579	46.17	39.3267	3	187	222	14.7	14480: Scan 19111 (rt=55.0145) [\\uk-chs-lfps06\cell signalling\Cell Signalling - Mass Spec\Maruan Hijazi\QE2 DATA SYNERGY\QE2_MCF7_DMSO2_r1.raw]	Q:/Pedro's Lab/Mass Spec/Maruan Hijazi/Project 5. Cross-talk between PI3K and MAPK pathways/Phosphoproteomics MCF7/DAT/F008670.dat	09/09/18 00:00:00(T200);	09/09/18 00:00:00;	Q9UHD8;	p15359
SEPT9_HUMAN	Septin-9 OS=Homo sapiens GN=SEPT9 PE=1 SV=2	RVQTPLLR	Phospho (ST)	531.794	34.6187	2	x00030000	RVQ[T]PLLR	-0.351365	-1.93392	-1.93392	34.6187	34.83	159.56	0.0163033	0.0163033	28.35	28.35	7	46	53	27.33	5972: Scan 9900 (rt=34.6187) [\\uk-chs-lfps06\cell signalling\Cell Signalling - Mass Spec\Maruan Hijazi\Project 9. Synergy NTERA2\RAW\QE2_NTERA_Tranetinib3_r2.raw]	Q:/Pedro's Lab/Mass Spec/Maruan Hijazi/Project 5. Cross-talk between PI3K and MAPK pathways/Phosphoproteomics NTERA2 NEW/DAT/F008384.dat	09/09/18 00:00:00(T49);	09/09/18 00:00:00;	Q9UHD8;	p15383
SEPT9_HUMAN	Septin-9 OS=Homo sapiens GN=SEPT9 PE=1 SV=2	VQTPLLR	Phospho (ST)	453.744	41.344	2	x0030000	VQ[T]PLLR	-1.37939	-1.37939	-1.37939	41.344	41.344	182.52	0.0027894	0.0027894	36.6	36.6	1	47	53	36.6	8736: Scan 12931 (rt=41.344) [\\uk-chs-lfps06\cell signalling\Cell Signalling - Mass Spec\Maruan Hijazi\Project 9. Synergy NTERA2\RAW\QE2_NTERA_T+G3_r2.raw]	Q:/Pedro's Lab/Mass Spec/Maruan Hijazi/Project 5. Cross-talk between PI3K and MAPK pathways/Phosphoproteomics NTERA2 NEW/DAT/F008381.dat	09/09/18 00:00:00(T49);	09/09/18 00:00:00;	Q9UHD8;	p21751
1433B_HUMAN	14-3-3 protein beta/alpha OS=Homo sapiens GN=YWHAB PE=1 SV=3	AVTEQGHELSNEER		533.586	25.8983	3	x00000000000000		0.170241	0.170241	0.170241	25.8983	25.8983	436.42	0.000480967	0.000480967	46.99	46.99	1	30	43	46.99	2956: Scan 6386 (rt=25.8983) [\\uk-chs-lfps06\cell signalling\Cell Signalling - Mass Spec\Maruan Hijazi\QE2 DATA SYNERGY\QE2_MCF7_DMSO1_r1.raw]	Q:/Pedro's Lab/Mass Spec/Maruan Hijazi/Project 5. Cross-talk between PI3K and MAPK pathways/Phosphoproteomics MCF7/DAT/F008674.dat	1433B_HUMAN_no_mod	YWHAB;	P31946;	p02109
1433B_HUMAN	14-3-3 protein beta/alpha OS=Homo sapiens GN=YWHAB PE=1 SV=3	DNLTLWTSENQGDEGDAGEGEN		784.323	60.8208	3	x0000000000000000000000		-0.924703	-0.924703	-0.924703	60.8208	60.8208	168.12	0.0436683	0.0436683	27.49	27.49	1	225	246	27.49	15496: Scan 20700 (rt=60.8208) [\\uk-chs-lfps06\cell signalling\Cell Signalling - Mass Spec\Maruan Hijazi\QE2 DATA SYNERGY\QE2_HL60_Trametinib3_r2.raw]	Q:/Pedro's Lab/Mass Spec/Maruan Hijazi/Project 5. Cross-talk between PI3K and MAPK pathways/Phosphoproteomics HL60/DAT/F008700.dat	1433B_HUMAN_no_mod	YWHAB;	P31946;	p02931
1433B_HUMAN	14-3-3 protein beta/alpha OS=Homo sapiens GN=YWHAB PE=1 SV=3	DNLTLWTSENQGDEGDAGEGEN		1175.98	60.7837	2	x0000000000000000000000		2.86516	-2.07111	0.482138	60.3549	61.0244	132.55	6.49217e-05	6.49217e-05	55.75	55.75	77	225	246	55.75	14874: Sum of 2 scans. Range 20194 (rt=60.7729) to 20203 (rt=60.7946) [\\uk-chs-lfps06\cell signalling\Cell Signalling - Mass Spec\Maruan Hijazi\QE2 DATA SYNERGY\QE2_HL60_GDC1_r2.raw]	Q:/Pedro's Lab/Mass Spec/Maruan Hijazi/Project 5. Cross-talk between PI3K and MAPK pathways/Phosphoproteomics HL60/DAT/F008690.dat	1433B_HUMAN_no_mod	YWHAB;	P31946;	p02932
1433B_HUMAN	14-3-3 protein beta/alpha OS=Homo sapiens GN=YWHAB PE=1 SV=3	QTTVSNSQQAYQEAFEISKK		763.048	43.9403	3	x00000000000000000000		4.63405	2.92811	2.92811	43.9403	47.209	436.42	2.16647e-06	2.16647e-06	70.94	70.94	2	141	160	70.94	10354: Scan 14504 (rt=43.9403) [\\uk-chs-lfps06\cell signalling\Cell Signalling - Mass Spec\Maruan Hijazi\QE2 DATA SYNERGY\QE2_MCF7_DMSO1_r1.raw]	Q:/Pedro's Lab/Mass Spec/Maruan Hijazi/Project 5. Cross-talk between PI3K and MAPK pathways/Phosphoproteomics MCF7/DAT/F008674.dat	1433B_HUMAN_no_mod	YWHAB;	P31946;	p14062
1433B_HUMAN	14-3-3 protein beta/alpha OS=Homo sapiens GN=YWHAB PE=1 SV=3	TAFDEAIAELDTLNEESYK		720.339	71.2035	3	x0000000000000000000		3.10982	-1.019	-1.019	71.1713	71.8055	226.824	1.58653e-05	1.58653e-05	63.38	63.38	8	196	214	63.38	20781: Scan 26255 (rt=71.2035) [\\uk-chs-lfps06\cell signalling\Cell Signalling - Mass Spec\Maruan Hijazi\Project 9. Synergy NTERA2\RAW\QE2_NTERA_DMSO1_r2.raw]	Q:/Pedro's Lab/Mass Spec/Maruan Hijazi/Project 5. Cross-talk between PI3K and MAPK pathways/Phosphoproteomics NTERA2 NEW/DAT/F008399.dat	1433B_HUMAN_no_mod	YWHAB;	P31946;	p19270
1433B_HUMAN	14-3-3 protein beta/alpha OS=Homo sapiens GN=YWHAB PE=1 SV=3	YLSEVASGDNK		591.786	31.1787	2	x00000000000		2.11246	-2.30544	-0.748166	30.8842	32.6543	168.12	9.04293e-09	9.04293e-09	92.69	92.69	76	130	140	92.69	3674: Scan 7593 (rt=31.1787) [\\uk-chs-lfps06\cell signalling\Cell Signalling - Mass Spec\Maruan Hijazi\QE2 DATA SYNERGY\QE2_HL60_Trametinib3_r2.raw]	Q:/Pedro's Lab/Mass Spec/Maruan Hijazi/Project 5. Cross-talk between PI3K and MAPK pathways/Phosphoproteomics HL60/DAT/F008700.dat	1433B_HUMAN_no_mod	YWHAB;	P31946;	p22550
1433E_HUMAN	14-3-3 protein epsilon OS=Homo sapiens GN=YWHAE PE=1 SV=1	AAFDDAIAELDTLSEESYK		696.661	71.2731	3	x0000000000000000000		2.19026	-1.79161	0.46527	71.262	71.9183	665.46	7.07301e-09	7.07301e-09	95.96	95.96	30	197	215	95.96	21259: Scan 26532 (rt=71.2731) [\\uk-chs-lfps06\cell signalling\Cell Signalling - Mass Spec\Maruan Hijazi\QE2 DATA SYNERGY\QE2_MCF7_DMSO1_r1.raw]	Q:/Pedro's Lab/Mass Spec/Maruan Hijazi/Project 5. Cross-talk between PI3K and MAPK pathways/Phosphoproteomics MCF7/DAT/F008674.dat	1433E_HUMAN_no_mod	YWHAE;	P62258;	p00058
1433E_HUMAN	14-3-3 protein epsilon OS=Homo sapiens GN=YWHAE PE=1 SV=1	AAFDDAIAELDTLSEESYK		1044.49	71.3403	2	x0000000000000000000		4.80458	-4.97042	3.75042	71.3403	71.9585	665.46	6.55212e-10	6.55212e-10	106.3	106.3	24	197	215	106.3	21285: Scan 26561 (rt=71.3403) [\\uk-chs-lfps06\cell signalling\Cell Signalling - Mass Spec\Maruan Hijazi\QE2 DATA SYNERGY\QE2_MCF7_DMSO1_r1.raw]	Q:/Pedro's Lab/Mass Spec/Maruan Hijazi/Project 5. Cross-talk between PI3K and MAPK pathways/Phosphoproteomics MCF7/DAT/F008674.dat	1433E_HUMAN_no_mod	YWHAE;	P62258;	p00059
1433E_HUMAN	14-3-3 protein epsilon OS=Homo sapiens GN=YWHAE PE=1 SV=1	AASDIAMTELPPTHPIR		607.319	49.454	3	x00000000000000000		2.28046	0.961004	1.78566	48.3402	49.454	377.39	0.00307915	0.0302857	37.96	31.57	4	154	170	37.96	11676: Scan 16203 (rt=49.454) [\\uk-chs-lfps06\cell signalling\Cell Signalling - Mass Spec\Maruan Hijazi\QE2 DATA SYNERGY\QE2_MCF7_GDC1_r2.raw]	Q:/Pedro's Lab/Mass Spec/Maruan Hijazi/Project 5. Cross-talk between PI3K and MAPK pathways/Phosphoproteomics MCF7/DAT/F008659.dat	1433E_HUMAN_no_mod	YWHAE;	P62258;	p00176
1433E_HUMAN	14-3-3 protein epsilon OS=Homo sapiens GN=YWHAE PE=1 SV=1	DNLTLWTSDMQGDGEEQNK		727.65	56.6903	3	x0000000000000000000		2.21887	-3.02441	-2.25374	56.6185	57.0096	436.924	2.39596e-08	2.39596e-08	90.63	90.63	24	226	244	90.63	15425: Scan 20227 (rt=56.6903) [\\uk-chs-lfps06\cell signalling\Cell Signalling - Mass Spec\Maruan Hijazi\Project 9. Synergy NTERA2\RAW\QE2_NTERA_DMSO3_r2.raw]	Q:/Pedro's Lab/Mass Spec/Maruan Hijazi/Project 5. Cross-talk between PI3K and MAPK pathways/Phosphoproteomics NTERA2 NEW/DAT/F008386.dat	1433E_HUMAN_no_mod	YWHAE;	P62258;	p02918
1433E_HUMAN	14-3-3 protein epsilon OS=Homo sapiens GN=YWHAE PE=1 SV=1	DNLTLWTSDMQGDGEEQNK		1090.97	56.6652	2	x0000000000000000000		4.2492	-2.44825	-0.521576	56.5074	57.3235	625.06	2.05343e-11	2.05343e-11	121.3	121.3	35	226	244	121.3	15496: Scan 20033 (rt=56.6652) [\\uk-chs-lfps06\cell signalling\Cell Signalling - Mass Spec\Maruan Hijazi\QE2 DATA SYNERGY\QE2_MCF7_Tranetinib1_r1.raw]	Q:/Pedro's Lab/Mass Spec/Maruan Hijazi/Project 5. Cross-talk between PI3K and MAPK pathways/Phosphoproteomics MCF7/DAT/F008626.dat	1433E_HUMAN_no_mod	YWHAE;	P62258;	p02919
1433E_HUMAN	14-3-3 protein epsilon OS=Homo sapiens GN=YWHAE PE=1 SV=1	DNLTLWTSDMQGDGEEQNKEALQDVEDENQ		1151.16	61.805	3	x000000000000000000000000000000		3.49546	-1.89511	-0.648901	61.6942	62.9848	625.06	0.00214264	0.0442835	42.59	32.6033	83	226	255	42.59	17514: Scan 22277 (rt=61.805) [\\uk-chs-lfps06\cell signalling\Cell Signalling - Mass Spec\Maruan Hijazi\QE2 DATA SYNERGY\QE2_MCF7_Tranetinib1_r1.raw]	Q:/Pedro's Lab/Mass Spec/Maruan Hijazi/Project 5. Cross-talk between PI3K and MAPK pathways/Phosphoproteomics MCF7/DAT/F008626.dat	1433E_HUMAN_no_mod	YWHAE;	P62258;	p02920
1433E_HUMAN	14-3-3 protein epsilon OS=Homo sapiens GN=YWHAE PE=1 SV=1	EAAENSLVAYK		597.805	38.8611	2	x00000000000		3.29676	0.448226	0.967666	38.4298	39.395	624.33	6.14653e-07	6.14653e-07	75.21	75.21	14	143	153	71.1	7754: Scan 11678 (rt=38.8611) [\\uk-chs-lfps06\cell signalling\Cell Signalling - Mass Spec\Maruan Hijazi\QE2 DATA SYNERGY\QE2_MCF7_GDC2_r1.raw]	Q:/Pedro's Lab/Mass Spec/Maruan Hijazi/Project 5. Cross-talk between PI3K and MAPK pathways/Phosphoproteomics MCF7/DAT/F008657.dat	1433E_HUMAN_no_mod	YWHAE;	P62258;	p03413
1433E_HUMAN	14-3-3 protein epsilon OS=Homo sapiens GN=YWHAE PE=1 SV=1	EALQDVEDENQ		645.278	40.0385	2	x00000000000		0.0488925	-1.89129	-0.897915	39.9002	40.1266	479.314	0.0192357	0.0192357	29.36	29.36	8	245	255	29.36	8425: Scan 12518 (rt=40.0385) [\\uk-chs-lfps06\cell signalling\Cell Signalling - Mass Spec\Maruan Hijazi\Project 9. Synergy NTERA2\RAW\QE2_NTERA_Tranetinib2_r2.raw]	Q:/Pedro's Lab/Mass Spec/Maruan Hijazi/Project 5. Cross-talk between PI3K and MAPK pathways/Phosphoproteomics NTERA2 NEW/DAT/F008391.dat	1433E_HUMAN_no_mod	YWHAE;	P62258;	p03496
1433E_HUMAN	14-3-3 protein epsilon OS=Homo sapiens GN=YWHAE PE=1 SV=1	HLIPAANTGESK		413.224	31.5191	3	x000000000000		1.73614	0.183561	1.44504	29.4029	31.765	624.03	0.000683085	0.000683085	43.71	43.71	4	107	118	43.71	4949: Scan 8604 (rt=31.5191) [\\uk-chs-lfps06\cell signalling\Cell Signalling - Mass Spec\Maruan Hijazi\QE2 DATA SYNERGY\QE2_MCF7_DMSO2_r1.raw]	Q:/Pedro's Lab/Mass Spec/Maruan Hijazi/Project 5. Cross-talk between PI3K and MAPK pathways/Phosphoproteomics MCF7/DAT/F008670.dat	1433E_HUMAN_no_mod	YWHAE;	P62258;	p07030
1433E_HUMAN	14-3-3 protein epsilon OS=Homo sapiens GN=YWHAE PE=1 SV=1	HLIPAANTGESK		619.332	30.4707	2	x000000000000		1.70056	-1.69572	1.70056	29.5845	31.517	625.06	8.77568e-06	8.77568e-06	62.54	62.54	10	107	118	62.54	4898: Scan 8325 (rt=30.4707) [\\uk-chs-lfps06\cell signalling\Cell Signalling - Mass Spec\Maruan Hijazi\QE2 DATA SYNERGY\QE2_MCF7_Tranetinib1_r1.raw]	Q:/Pedro's Lab/Mass Spec/Maruan Hijazi/Project 5. Cross-talk between PI3K and MAPK pathways/Phosphoproteomics MCF7/DAT/F008626.dat	1433E_HUMAN_no_mod	YWHAE;	P62258;	p07031
1433E_HUMAN	14-3-3 protein epsilon OS=Homo sapiens GN=YWHAE PE=1 SV=1	IISSIEQK		459.269	32.4867	2	x00000000		1.60279	-0.317504	0.446252	32.4315	32.7624	567.62	0.000231961	0.000231961	46.74	46.74	7	62	69	34.22	5354: Scan 9039 (rt=32.4867) [\\uk-chs-lfps06\cell signalling\Cell Signalling - Mass Spec\Maruan Hijazi\QE2 DATA SYNERGY\QE2_MCF7_DMSO3_r1.raw]	Q:/Pedro's Lab/Mass Spec/Maruan Hijazi/Project 5. Cross-talk between PI3K and MAPK pathways/Phosphoproteomics MCF7/DAT/F008666.dat	1433E_HUMAN_no_mod	YWHAE;	P62258;	p07648
1433E_HUMAN	14-3-3 protein epsilon OS=Homo sapiens GN=YWHAE PE=1 SV=1	IISSIEQKEENK		473.257	30.2199	3	x000000000000		1.83519	1.83519	1.83519	30.2199	30.2199	603.56	0.0859954	0.0859954	22.71	22.71	1	62	73	22.71	4602: Scan 8073 (rt=30.2199) [\\uk-chs-lfps06\cell signalling\Cell Signalling - Mass Spec\Maruan Hijazi\QE2 DATA SYNERGY\QE2_MCF7_T+G1_r1.raw]	Q:/Pedro's Lab/Mass Spec/Maruan Hijazi/Project 5. Cross-talk between PI3K and MAPK pathways/Phosphoproteomics MCF7/DAT/F008649.dat	1433E_HUMAN_no_mod	YWHAE;	P62258;	p07649
1433E_HUMAN	14-3-3 protein epsilon OS=Homo sapiens GN=YWHAE PE=1 SV=1	LICCDILDVLDK		738.876	66.0279	2	x000000000000		5.71847	-9.28426	0.161953	65.8663	67.4307	491.414	4.40754e-08	4.40754e-08	86.59	86.59	47	95	106	86.59	19201: Scan 24246 (rt=66.0279) [\\uk-chs-lfps06\cell signalling\Cell Signalling - Mass Spec\Maruan Hijazi\Project 9. Synergi\RAW\QE2_NTERA_GDC1_r1.raw]	Q:/Pedro's Lab/Mass Spec/Maruan Hijazi/Project 5. Cross-talk between PI3K and MAPK pathways/Phosphoproteomics NTERA2 NEW/DAT/F008367.dat	1433E_HUMAN_no_mod	YWHAE;	P62258;	p10098
1433E_HUMAN	14-3-3 protein epsilon OS=Homo sapiens GN=YWHAE PE=1 SV=1	NLLSVAYKNVIGAR		506.632	56.7015	3	x00000000000000		2.38912	0.470705	0.470705	56.7015	70.4628	665.46	3.51313e-08	3.51313e-08	81.31	81.31	6	43	56	81.31	15540: Scan 20188 (rt=56.7015) [\\uk-chs-lfps06\cell signalling\Cell Signalling - Mass Spec\Maruan Hijazi\QE2 DATA SYNERGY\QE2_MCF7_DMSO1_r1.raw]	Q:/Pedro's Lab/Mass Spec/Maruan Hijazi/Project 5. Cross-talk between PI3K and MAPK pathways/Phosphoproteomics MCF7/DAT/F008674.dat	1433E_HUMAN_no_mod	YWHAE;	P62258;	p12250
1433E_HUMAN	14-3-3 protein epsilon OS=Homo sapiens GN=YWHAE PE=1 SV=1	YDEMVESMK		566.239	38.5558	2	x000000000		1.48258	-0.67583	0.244148	38.5558	39.3249	665.46	6.85672e-05	6.85672e-05	51.83	51.83	6	20	28	51.83	8172: Scan 12094 (rt=38.5558) [\\uk-chs-lfps06\cell signalling\Cell Signalling - Mass Spec\Maruan Hijazi\QE2 DATA SYNERGY\QE2_MCF7_DMSO1_r1.raw]	Q:/Pedro's Lab/Mass Spec/Maruan Hijazi/Project 5. Cross-talk between PI3K and MAPK pathways/Phosphoproteomics MCF7/DAT/F008674.dat	1433E_HUMAN_no_mod	YWHAE;	P62258;	p22313
1433E_HUMAN	14-3-3 protein epsilon OS=Homo sapiens GN=YWHAE PE=1 SV=1	YLAEFATGNDR		628.801	43.7724	2	x00000000000		8.67318	-2.55659	2.76365	43.0851	45.2745	82.48	1.05926e-07	1.05926e-07	82.48	82.48	66	131	141	69.58	7705: Scan 12523 (rt=43.7724) [\\uk-chs-lfps06\cell signalling\Cell Signalling - Mass Spec\Maruan Hijazi\QE2 DATA SYNERGY\QE2_HL60_Tranetinib1_r1.raw]	Q:/Pedro's Lab/Mass Spec/Maruan Hijazi/Project 5. Cross-talk between PI3K and MAPK pathways/Phosphoproteomics HL60/DAT/F008676.dat	1433E_HUMAN_no_mod	YWHAE;	P62258;	p22499
1433E_HUMAN	14-3-3 protein epsilon OS=Homo sapiens GN=YWHAE PE=1 SV=1	YLAEFATGNDRK		462.234	37.3755	3	x000000000000		2.79616	-1.93037	-0.0657667	36.5113	43.395	665.46	0.00119134	0.00119134	42.14	42.14	18	131	142	42.14	7687: Scan 11565 (rt=37.3755) [\\uk-chs-lfps06\cell signalling\Cell Signalling - Mass Spec\Maruan Hijazi\QE2 DATA SYNERGY\QE2_MCF7_DMSO1_r1.raw]	Q:/Pedro's Lab/Mass Spec/Maruan Hijazi/Project 5. Cross-talk between PI3K and MAPK pathways/Phosphoproteomics MCF7/DAT/F008674.dat	1433E_HUMAN_no_mod	YWHAE;	P62258;	p22500
1433F_HUMAN	14-3-3 protein eta OS=Homo sapiens GN=YWHAH PE=1 SV=4	DNLTLWTSDQQDEEAGEGN		1061.45	61.4389	2	x0000000000000000000		3.01902	-2.1675	3.01902	61.265	61.5665	236.89	0.0337769	0.0337769	28.83	28.83	6	228	246	28.83	17017: Scan 21917 (rt=61.4389) [\\uk-chs-lfps06\cell signalling\Cell Signalling - Mass Spec\Maruan Hijazi\QE2 DATA SYNERGY\QE2_MCF7_DMSO2_r1.raw]	Q:/Pedro's Lab/Mass Spec/Maruan Hijazi/Project 5. Cross-talk between PI3K and MAPK pathways/Phosphoproteomics MCF7/DAT/F008670.dat	1433F_HUMAN_no_mod	YWHAH;	Q04917;	p02924
1433F_HUMAN	14-3-3 protein eta OS=Homo sapiens GN=YWHAH PE=1 SV=4	EQMQPTHPIR		412.877	26.6443	3	x0000000000		0.448362	0.448362	0.448362	26.6443	26.6443	246.12	0.0443624	0.0443624	25.77	25.77	1	163	172	25.77	3339: Scan 6608 (rt=26.6443) [\\uk-chs-lfps06\cell signalling\Cell Signalling - Mass Spec\Maruan Hijazi\QE2 DATA SYNERGY\QE2_MCF7_Tranetinib1_r1.raw]	Q:/Pedro's Lab/Mass Spec/Maruan Hijazi/Project 5. Cross-talk between PI3K and MAPK pathways/Phosphoproteomics MCF7/DAT/F008626.dat	1433F_HUMAN_no_mod	YWHAH;	Q04917;	p04314
1433F_HUMAN	14-3-3 protein eta OS=Homo sapiens GN=YWHAH PE=1 SV=4	NLLSVAYK		454.266	46.3752	2	x00000000		1.70653	-1.75728	-1.16159	45.9156	47.6603	70.2	0.000122262	0.000122262	46.16	46.16	115	43	50	21.95	11113: Scan 15492 (rt=46.3752) [\\uk-chs-lfps06\cell signalling\Cell Signalling - Mass Spec\Maruan Hijazi\Project 9. Synergy NTERA2\RAW\QE2_NTERA_Tranetinib1_r2.raw]	Q:/Pedro's Lab/Mass Spec/Maruan Hijazi/Project 5. Cross-talk between PI3K and MAPK pathways/Phosphoproteomics NTERA2 NEW/DAT/F008397.dat	1433F_HUMAN_no_mod	SFN; YWHAB; YWHAE; YWHAG; YWHAH; YWHAQ; YWHAZ;	P31947; P31946; P62258; P61981; Q04917; P27348; P63104;	p12248
1433F_HUMAN	14-3-3 protein eta OS=Homo sapiens GN=YWHAH PE=1 SV=4	NLLSVAYKNVVGAR		501.961	56.6368	3	x00000000000000		2.09201	-0.0638783	0.584886	54.6452	70.2931	236.89	7.80442e-08	3.46844e-07	79.07	74.515	58	43	56	79.07	15125: Scan 19823 (rt=56.6368) [\\uk-chs-lfps06\cell signalling\Cell Signalling - Mass Spec\Maruan Hijazi\QE2 DATA SYNERGY\QE2_MCF7_DMSO2_r1.raw]	Q:/Pedro's Lab/Mass Spec/Maruan Hijazi/Project 5. Cross-talk between PI3K and MAPK pathways/Phosphoproteomics MCF7/DAT/F008670.dat	1433F_HUMAN_no_mod	YWHAB; YWHAG; YWHAH; YWHAZ;	P31946; P61981; Q04917; P63104;	p12251
1433F_HUMAN	14-3-3 protein eta OS=Homo sapiens GN=YWHAH PE=1 SV=4	VISSIEQKTMADGNEK		583.962	33.3044	3	x0000000000000000		1.06755	-1.38547	1.06755	33.3044	34.1636	246.12	0.000176244	0.000176244	51.35	51.35	3	62	77	51.35	6057: Scan 9599 (rt=33.3044) [\\uk-chs-lfps06\cell signalling\Cell Signalling - Mass Spec\Maruan Hijazi\QE2 DATA SYNERGY\QE2_MCF7_Tranetinib1_r1.raw]	Q:/Pedro's Lab/Mass Spec/Maruan Hijazi/Project 5. Cross-talk between PI3K and MAPK pathways/Phosphoproteomics MCF7/DAT/F008626.dat	1433F_HUMAN_no_mod	YWHAH;	Q04917;	p21337
1433G_HUMAN	14-3-3 protein gamma OS=Homo sapiens GN=YWHAG PE=1 SV=2	DNLTLWTSDQQDDDGGEGNN		731.964	61.1227	3	x00000000000000000000		2.56056	-2.41921	-1.69413	60.8511	61.3876	85.4337	0.00384593	0.00384593	36.88	36.88	28	228	247	36.88	17106: Scan 22002 (rt=61.1227) [\\uk-chs-lfps06\cell signalling\Cell Signalling - Mass Spec\Maruan Hijazi\Project 9. Synergi\RAW\QE2_NTERA_T+G1_r1.raw]	Q:/Pedro's Lab/Mass Spec/Maruan Hijazi/Project 5. Cross-talk between PI3K and MAPK pathways/Phosphoproteomics NTERA2 NEW/DAT/F008370.dat	1433G_HUMAN_no_mod	YWHAG;	P61981;	p02922
1433G_HUMAN	14-3-3 protein gamma OS=Homo sapiens GN=YWHAG PE=1 SV=2	DNLTLWTSDQQDDDGGEGNN		1097.45	61.2918	2	x00000000000000000000		3.73983	-0.273158	1.59653	60.8477	61.7088	220.76	0.000142363	0.0156788	51.76	38.2075	207	228	247	51.76	17310: Scan 22053 (rt=61.2918) [\\uk-chs-lfps06\cell signalling\Cell Signalling - Mass Spec\Maruan Hijazi\QE2 DATA SYNERGY\QE2_MCF7_Tranetinib1_r1.raw]	Q:/Pedro's Lab/Mass Spec/Maruan Hijazi/Project 5. Cross-talk between PI3K and MAPK pathways/Phosphoproteomics MCF7/DAT/F008626.dat	1433G_HUMAN_no_mod	YWHAG;	P61981;	p02923
1433G_HUMAN	14-3-3 protein gamma OS=Homo sapiens GN=YWHAG PE=1 SV=2	LAEQAER		408.714	16.782	2	x0000000		2.59009	-1.38335	-1.38335	16.7253	20.1842	246.72	1.48545e-05	1.48545e-05	57.55	57.55	37	13	19	32.02	218: Scan 2753 (rt=16.782) [\\uk-chs-lfps06\cell signalling\Cell Signalling - Mass Spec\Maruan Hijazi\QE2 DATA SYNERGY\QE2_MCF7_GDC2_r1.raw]	Q:/Pedro's Lab/Mass Spec/Maruan Hijazi/Project 5. Cross-talk between PI3K and MAPK pathways/Phosphoproteomics MCF7/DAT/F008657.dat	1433G_HUMAN_no_mod	SFN; YWHAB; YWHAE; YWHAG; YWHAH; YWHAQ; YWHAZ;	P31947; P31946; P62258; P61981; Q04917; P27348; P63104;	p09468
1433G_HUMAN	14-3-3 protein gamma OS=Homo sapiens GN=YWHAG PE=1 SV=2	NCSETQYESK		623.257	22.4422	2	x0000000000		0.303737	0.303737	0.303737	22.4422	22.4422	165.91	0.00305915	0.00305915	35.23	35.23	1	111	120	35.23	1134: Scan 4489 (rt=22.4422) [\\uk-chs-lfps06\cell signalling\Cell Signalling - Mass Spec\Maruan Hijazi\QE2 DATA SYNERGY\QE2_MCF7_DMSO1_r2.raw]	Q:/Pedro's Lab/Mass Spec/Maruan Hijazi/Project 5. Cross-talk between PI3K and MAPK pathways/Phosphoproteomics MCF7/DAT/F008672.dat	1433G_HUMAN_no_mod	YWHAG;	P61981;	p11945
1433G_HUMAN	14-3-3 protein gamma OS=Homo sapiens GN=YWHAG PE=1 SV=2	NVTELNEPLSNEER		822.399	41.3602	2	x00000000000000		2.51281	-1.72391	1.38058	41.1751	42.4549	171.55	1.4433e-08	1.4433e-08	92.08	92.08	9	29	42	92.08	7762: Scan 12125 (rt=41.3602) [\\uk-chs-lfps06\cell signalling\Cell Signalling - Mass Spec\Maruan Hijazi\QE2 DATA SYNERGY\QE2_HL60_Trametinib3_r2.raw]	Q:/Pedro's Lab/Mass Spec/Maruan Hijazi/Project 5. Cross-talk between PI3K and MAPK pathways/Phosphoproteomics HL60/DAT/F008700.dat	1433G_HUMAN_no_mod	YWHAG;	P61981;	p12815
1433G_HUMAN	14-3-3 protein gamma OS=Homo sapiens GN=YWHAG PE=1 SV=2	NVTELNEPLSNEERNLLSVAYKNVVGAR		782.915	64.1001	4	x0000000000000000000000000000		0.360337	0.360337	0.360337	64.1001	64.1001	325.43	0.0144514	0.0144514	29.37	29.37	1	29	56	29.37	18443: Scan 23419 (rt=64.1001) [\\uk-chs-lfps06\cell signalling\Cell Signalling - Mass Spec\Maruan Hijazi\QE2 DATA SYNERGY\QE2_MCF7_DMSO1_r1.raw]	Q:/Pedro's Lab/Mass Spec/Maruan Hijazi/Project 5. Cross-talk between PI3K and MAPK pathways/Phosphoproteomics MCF7/DAT/F008674.dat	1433G_HUMAN_no_mod	YWHAG;	P61981;	p12816
1433G_HUMAN	14-3-3 protein gamma OS=Homo sapiens GN=YWHAG PE=1 SV=2	VISSIEQKTSADGNEK		569.292	29.0369	3	x0000000000000000		0.416458	0.275684	0.275684	29.0369	29.2605	350.11	2.16785e-05	2.16785e-05	59.65	59.65	2	62	77	59.65	3929: Scan 7484 (rt=29.0369) [\\uk-chs-lfps06\cell signalling\Cell Signalling - Mass Spec\Maruan Hijazi\QE2 DATA SYNERGY\QE2_MCF7_DMSO2_r1.raw]	Q:/Pedro's Lab/Mass Spec/Maruan Hijazi/Project 5. Cross-talk between PI3K and MAPK pathways/Phosphoproteomics MCF7/DAT/F008670.dat	1433G_HUMAN_no_mod	YWHAG;	P61981;	p21338
1433G_HUMAN	14-3-3 protein gamma OS=Homo sapiens GN=YWHAG PE=1 SV=2	YDDMAAAMK		508.216	36.891	2	x000000000		1.0686	0.43769	1.0686	36.891	37.7127	325.43	0.000658413	0.000658413	41.16	41.16	6	20	28	41.16	7492: Scan 11346 (rt=36.891) [\\uk-chs-lfps06\cell signalling\Cell Signalling - Mass Spec\Maruan Hijazi\QE2 DATA SYNERGY\QE2_MCF7_DMSO1_r1.raw]	Q:/Pedro's Lab/Mass Spec/Maruan Hijazi/Project 5. Cross-talk between PI3K and MAPK pathways/Phosphoproteomics MCF7/DAT/F008674.dat	1433G_HUMAN_no_mod	YWHAB; YWHAG;	P31946; P61981;	p22310
1433G_HUMAN	14-3-3 protein gamma OS=Homo sapiens GN=YWHAG PE=1 SV=2	YLAEVATGEK		540.783	36.4153	2	x0000000000		0.353851	0.353851	0.353851	36.4153	36.4153	165.91	0.000413253	0.000413253	45.06	45.06	1	133	142	42.87	6620: Scan 10637 (rt=36.4153) [\\uk-chs-lfps06\cell signalling\Cell Signalling - Mass Spec\Maruan Hijazi\QE2 DATA SYNERGY\QE2_MCF7_DMSO1_r2.raw]	Q:/Pedro's Lab/Mass Spec/Maruan Hijazi/Project 5. Cross-talk between PI3K and MAPK pathways/Phosphoproteomics MCF7/DAT/F008672.dat	1433G_HUMAN_no_mod	YWHAG;	P61981;	p22505
1433G_HUMAN	14-3-3 protein gamma OS=Homo sapiens GN=YWHAG PE=1 SV=2	YLAEVATGEKR		412.892	31.4546	3	x00000000000		3.39253	-1.90022	0.430542	31.4546	33.8342	325.43	0.000674492	0.000674492	43.5	43.5	4	133	143	42.72	5257: Scan 8895 (rt=31.4546) [\\uk-chs-lfps06\cell signalling\Cell Signalling - Mass Spec\Maruan Hijazi\QE2 DATA SYNERGY\QE2_MCF7_DMSO1_r1.raw]	Q:/Pedro's Lab/Mass Spec/Maruan Hijazi/Project 5. Cross-talk between PI3K and MAPK pathways/Phosphoproteomics MCF7/DAT/F008674.dat	1433G_HUMAN_no_mod	YWHAG;	P61981;	p22506
1433S_HUMAN	14-3-3 protein sigma OS=Homo sapiens GN=SFN PE=1 SV=1	DNLTLWTADNAGEEGGEAPQEPQS		1265.06	62.0105	2	x000000000000000000000000		3.38001	-0.575533	3.38001	61.9449	62.2377	136.14	0.00361573	0.00361573	39.59	39.59	9	225	248	39.59	17596: Scan 22368 (rt=62.0105) [\\uk-chs-lfps06\cell signalling\Cell Signalling - Mass Spec\Maruan Hijazi\QE2 DATA SYNERGY\QE2_MCF7_Tranetinib1_r1.raw]	Q:/Pedro's Lab/Mass Spec/Maruan Hijazi/Project 5. Cross-talk between PI3K and MAPK pathways/Phosphoproteomics MCF7/DAT/F008626.dat	1433S_HUMAN_no_mod	SFN;	P31947;	p02917
1433S_HUMAN	14-3-3 protein sigma OS=Homo sapiens GN=SFN PE=1 SV=1	DSTLIMQLLR		595.335	70.3214	2	x0000000000		3.36766	-0.670507	1.24763	68.8581	70.3214	151.42	3.76207e-06	0.00340124	64.62	48.335	185	215	224	59.12	19445: Scan 24964 (rt=70.3214) [\\uk-chs-lfps06\cell signalling\Cell Signalling - Mass Spec\Maruan Hijazi\QE2 DATA SYNERGY\QE2_MCF7_GDC3_r2.raw]	Q:/Pedro's Lab/Mass Spec/Maruan Hijazi/Project 5. Cross-talk between PI3K and MAPK pathways/Phosphoproteomics MCF7/DAT/F008651.dat	1433S_HUMAN_no_mod	SFN; YWHAB; YWHAE; YWHAG; YWHAH; YWHAQ; YWHAZ;	P31947; P31946; P62258; P61981; Q04917; P27348; P63104;	p03209
1433S_HUMAN	14-3-3 protein sigma OS=Homo sapiens GN=SFN PE=1 SV=1	SAYQEAMDISKK		457.56	36.9357	3	x000000000000		0.3928	0.3928	0.3928	36.9357	36.9357	221.22	0.0149841	0.0149841	31.34	31.34	1	149	160	31.34	7511: Scan 11367 (rt=36.9357) [\\uk-chs-lfps06\cell signalling\Cell Signalling - Mass Spec\Maruan Hijazi\QE2 DATA SYNERGY\QE2_MCF7_DMSO1_r1.raw]	Q:/Pedro's Lab/Mass Spec/Maruan Hijazi/Project 5. Cross-talk between PI3K and MAPK pathways/Phosphoproteomics MCF7/DAT/F008674.dat	1433S_HUMAN_no_mod	SFN;	P31947;	p15716
1433S_HUMAN	14-3-3 protein sigma OS=Homo sapiens GN=SFN PE=1 SV=1	TTFDEAMADLHTLSEDSYK		725.325	61.9059	3	x0000000000000000000		-0.702271	-0.702271	-0.702271	61.9059	61.9059	221.22	7.18931e-06	7.18931e-06	66.43	66.43	1	196	214	66.43	17583: Scan 22460 (rt=61.9059) [\\uk-chs-lfps06\cell signalling\Cell Signalling - Mass Spec\Maruan Hijazi\QE2 DATA SYNERGY\QE2_MCF7_DMSO1_r1.raw]	Q:/Pedro's Lab/Mass Spec/Maruan Hijazi/Project 5. Cross-talk between PI3K and MAPK pathways/Phosphoproteomics MCF7/DAT/F008674.dat	1433S_HUMAN_no_mod	SFN;	P31947;	p20578
1433S_HUMAN	14-3-3 protein sigma OS=Homo sapiens GN=SFN PE=1 SV=1	VLSSIEQK		452.262	30.2065	2	x00000000		2.60385	0.587253	1.03046	29.9061	30.5466	122.61	0.000346409	0.000346409	45.71	45.71	4	61	68	31.2	3962: Scan 7649 (rt=30.2065) [\\uk-chs-lfps06\cell signalling\Cell Signalling - Mass Spec\Maruan Hijazi\QE2 DATA SYNERGY\QE2_MCF7_GDC1_r2.raw]	Q:/Pedro's Lab/Mass Spec/Maruan Hijazi/Project 5. Cross-talk between PI3K and MAPK pathways/Phosphoproteomics MCF7/DAT/F008659.dat	1433S_HUMAN_no_mod	SFN;	P31947;	p21524
1433T_HUMAN	14-3-3 protein theta OS=Homo sapiens GN=YWHAQ PE=1 SV=1	AVTEQGAELSNEER		766.867	32.3373	2	x00000000000000		5.49252	0.13906	4.43489	31.881	32.7996	287.03	7.36517e-09	7.36517e-09	94.85	94.85	12	28	41	86.72	5034: Scan 8882 (rt=32.3373) [\\uk-chs-lfps06\cell signalling\Cell Signalling - Mass Spec\Maruan Hijazi\QE2 DATA SYNERGY\QE2_MCF7_GDC3_r1.raw]	Q:/Pedro's Lab/Mass Spec/Maruan Hijazi/Project 5. Cross-talk between PI3K and MAPK pathways/Phosphoproteomics MCF7/DAT/F008653.dat	1433T_HUMAN_no_mod	YWHAQ;	P27348;	p02108
1433T_HUMAN	14-3-3 protein theta OS=Homo sapiens GN=YWHAQ PE=1 SV=1	DNLTLWTSDSAGEECDAAEGAEN		819.002	62.5759	3	x00000000000000000000000		2.89977	2.89977	2.89977	62.5759	62.5759	90.63	0.0960399	0.0960399	24.12	24.12	1	223	245	24.12	16747: Scan 21845 (rt=62.5759) [\\uk-chs-lfps06\cell signalling\Cell Signalling - Mass Spec\Maruan Hijazi\QE2 DATA SYNERGY\QE2_MCF7_Trametinib3_r2.raw]	Q:/Pedro's Lab/Mass Spec/Maruan Hijazi/Project 5. Cross-talk between PI3K and MAPK pathways/Phosphoproteomics MCF7/DAT/F008628.dat	1433T_HUMAN_no_mod	YWHAQ;	P27348;	p02925
1433T_HUMAN	14-3-3 protein theta OS=Homo sapiens GN=YWHAQ PE=1 SV=1	DNLTLWTSDSAGEECDAAEGAEN		1228	62.6722	2	x00000000000000000000000		5.20051	-1.40099	-0.0969855	62.3847	62.7827	129.114	0.001153	0.001153	43.12	43.12	40	223	245	43.12	17307: Scan 22387 (rt=62.6722) [\\uk-chs-lfps06\cell signalling\Cell Signalling - Mass Spec\Maruan Hijazi\Project 9. Synergy NTERA2\RAW\QE2_NTERA_T+G3_r1.raw]	Q:/Pedro's Lab/Mass Spec/Maruan Hijazi/Project 5. Cross-talk between PI3K and MAPK pathways/Phosphoproteomics NTERA2 NEW/DAT/F008401.dat	1433T_HUMAN_no_mod	YWHAQ;	P27348;	p02926
1433T_HUMAN	14-3-3 protein theta OS=Homo sapiens GN=YWHAQ PE=1 SV=1	QTIDNSQGAYQEAFDISKK		715.016	44.7029	3	x0000000000000000000		0.83986	0.307653	0.307653	44.7029	45.914	388.974	0.00738826	0.00738826	35.7	35.7	2	140	158	35.7	10667: Scan 14846 (rt=44.7029) [\\uk-chs-lfps06\cell signalling\Cell Signalling - Mass Spec\Maruan Hijazi\QE2 DATA SYNERGY\QE2_MCF7_DMSO1_r1.raw]	Q:/Pedro's Lab/Mass Spec/Maruan Hijazi/Project 5. Cross-talk between PI3K and MAPK pathways/Phosphoproteomics MCF7/DAT/F008674.dat	1433T_HUMAN_no_mod	YWHAQ;	P27348;	p14027
1433T_HUMAN	14-3-3 protein theta OS=Homo sapiens GN=YWHAQ PE=1 SV=1	SICTTVLELLDK		696.376	69.6302	2	x000000000000		1.91696	-0.944823	-0.944823	68.8234	69.6302	407.01	4.67316e-08	4.67316e-08	84.46	84.46	3	92	103	84.46	20417: Scan 25500 (rt=69.6302) [\\uk-chs-lfps06\cell signalling\Cell Signalling - Mass Spec\Maruan Hijazi\QE2 DATA SYNERGY\QE2_MCF7_GDC1_r1.raw]	Q:/Pedro's Lab/Mass Spec/Maruan Hijazi/Project 5. Cross-talk between PI3K and MAPK pathways/Phosphoproteomics MCF7/DAT/F008662.dat	1433T_HUMAN_no_mod	YWHAQ;	P27348;	p16428
1433T_HUMAN	14-3-3 protein theta OS=Homo sapiens GN=YWHAQ PE=1 SV=1	TAFDEAIAELDTLNEDSYK		715.668	71.1149	3	x0000000000000000000		1.96876	-0.465956	0.149722	71.0626	71.5194	185.034	8.64614e-05	8.64614e-05	55.33	55.33	8	194	212	55.33	20848: Scan 26264 (rt=71.1149) [\\uk-chs-lfps06\cell signalling\Cell Signalling - Mass Spec\Maruan Hijazi\Project 9. Synergy NTERA2\RAW\QE2_NTERA_Tranetinib3_r1.raw]	Q:/Pedro's Lab/Mass Spec/Maruan Hijazi/Project 5. Cross-talk between PI3K and MAPK pathways/Phosphoproteomics NTERA2 NEW/DAT/F008404.dat	1433T_HUMAN_no_mod	YWHAQ;	P27348;	p19268
1433T_HUMAN	14-3-3 protein theta OS=Homo sapiens GN=YWHAQ PE=1 SV=1	TAFDEAIAELDTLNEDSYK		1073	71.1905	2	x0000000000000000000		5.20385	5.20385	5.20385	71.1905	71.1905	150.784	0.0110316	0.0110316	34.16	34.16	1	194	212	34.16	20875: Scan 26323 (rt=71.1905) [\\uk-chs-lfps06\cell signalling\Cell Signalling - Mass Spec\Maruan Hijazi\Project 9. Synergy NTERA2\RAW\QE2_NTERA_GDC1_r2.raw]	Q:/Pedro's Lab/Mass Spec/Maruan Hijazi/Project 5. Cross-talk between PI3K and MAPK pathways/Phosphoproteomics NTERA2 NEW/DAT/F008396.dat	1433T_HUMAN_no_mod	YWHAQ;	P27348;	p19269
1433T_HUMAN	14-3-3 protein theta OS=Homo sapiens GN=YWHAQ PE=1 SV=1	VISSIEQK		452.262	30.2065	2			2.60385	0.587253	1.03046	29.9061	30.5466	250.23	0.000346409	0.000346409	45.71	45.71	13	61	68	0	3962: Scan 7649 (rt=30.2065) [\\uk-chs-lfps06\cell signalling\Cell Signalling - Mass Spec\Maruan Hijazi\QE2 DATA SYNERGY\QE2_MCF7_GDC1_r2.raw]	Q:/Pedro's Lab/Mass Spec/Maruan Hijazi/Project 5. Cross-talk between PI3K and MAPK pathways/Phosphoproteomics MCF7/DAT/F008659.dat	1433T_HUMAN_no_mod	YWHAB; YWHAG; YWHAH; YWHAQ;	P31946; P61981; Q04917; P27348;	p21336
1433T_HUMAN	14-3-3 protein theta OS=Homo sapiens GN=YWHAQ PE=1 SV=1	YDDMATCMK		567.717	34.8566	2	x000000000		1.30931	-0.367031	0.0917577	34.8566	35.7211	388.974	0.000357114	0.000357114	41.59	41.59	3	19	27	41.59	6657: Scan 10431 (rt=34.8566) [\\uk-chs-lfps06\cell signalling\Cell Signalling - Mass Spec\Maruan Hijazi\QE2 DATA SYNERGY\QE2_MCF7_DMSO1_r1.raw]	Q:/Pedro's Lab/Mass Spec/Maruan Hijazi/Project 5. Cross-talk between PI3K and MAPK pathways/Phosphoproteomics MCF7/DAT/F008674.dat	1433T_HUMAN_no_mod	YWHAQ;	P27348;	p22311
1433T_HUMAN	14-3-3 protein theta OS=Homo sapiens GN=YWHAQ PE=1 SV=1	YLAEVACGDDR		634.784	37.7276	2	x00000000000		3.51464	-2.79674	1.10055	36.9065	38.2206	326.26	7.38088e-07	7.38088e-07	73.18	73.18	41	128	138	61.19	7299: Scan 11178 (rt=37.7276) [\\uk-chs-lfps06\cell signalling\Cell Signalling - Mass Spec\Maruan Hijazi\QE2 DATA SYNERGY\QE2_MCF7_GDC2_r1.raw]	Q:/Pedro's Lab/Mass Spec/Maruan Hijazi/Project 5. Cross-talk between PI3K and MAPK pathways/Phosphoproteomics MCF7/DAT/F008657.dat	1433T_HUMAN_no_mod	YWHAQ;	P27348;	p22504
1433Z_HUMAN	14-3-3 protein zeta/delta OS=Homo sapiens GN=YWHAZ PE=1 SV=1	DNLTLWTSDTQGDEAEAGEGGEN		803.673	61.7371	3	x00000000000000000000000		3.7446	-2.34761	2.59843	61.7142	72.2538	320.165	0.00797871	0.00797871	35.46	35.46	27	223	245	35.46	16714: Scan 21879 (rt=61.7371) [\\uk-chs-lfps06\cell signalling\Cell Signalling - Mass Spec\Maruan Hijazi\QE2 DATA SYNERGY\QE2_MCF7_T+G3_r1.raw]	Q:/Pedro's Lab/Mass Spec/Maruan Hijazi/Project 5. Cross-talk between PI3K and MAPK pathways/Phosphoproteomics MCF7/DAT/F008641.dat	1433Z_HUMAN_no_mod	YWHAZ;	P63104;	p02929
1433Z_HUMAN	14-3-3 protein zeta/delta OS=Homo sapiens GN=YWHAZ PE=1 SV=1	DNLTLWTSDTQGDEAEAGEGGEN		1205	61.9116	2	x00000000000000000000000		7.75039	-4.62504	-1.88415	61.6929	62.473	284.115	5.33223e-06	0.00686924	67.14	50.05	159	223	245	67.14	17783: Scan 22625 (rt=61.9116) [\\uk-chs-lfps06\cell signalling\Cell Signalling - Mass Spec\Maruan Hijazi\Project 9. Synergi\RAW\QE2_NTERA_Tranetinib1_r1.raw]	Q:/Pedro's Lab/Mass Spec/Maruan Hijazi/Project 5. Cross-talk between PI3K and MAPK pathways/Phosphoproteomics NTERA2 NEW/DAT/F008372.dat	1433Z_HUMAN_no_mod	YWHAZ;	P63104;	p02930
1433Z_HUMAN	14-3-3 protein zeta/delta OS=Homo sapiens GN=YWHAZ PE=1 SV=1	FLIPNASQAESK		652.846	46.006	2	x000000000000		2.57962	-0.273841	0.0483248	45.512	46.1532	506.559	9.87908e-05	9.87908e-05	52.28	52.28	9	104	115	50.16	10212: Scan 14552 (rt=46.006) [\\uk-chs-lfps06\cell signalling\Cell Signalling - Mass Spec\Maruan Hijazi\QE2 DATA SYNERGY\QE2_MCF7_Trametinib1_r2.raw]	Q:/Pedro's Lab/Mass Spec/Maruan Hijazi/Project 5. Cross-talk between PI3K and MAPK pathways/Phosphoproteomics MCF7/DAT/F008637.dat	1433Z_HUMAN_no_mod	YWHAZ;	P63104;	p04997
1433Z_HUMAN	14-3-3 protein zeta/delta OS=Homo sapiens GN=YWHAZ PE=1 SV=1	GIVDQSQQAYQEAFEISK		681.001	57.5988	3	x000000000000000000		0.0401965	0.0401965	0.0401965	57.5988	57.5988	335.145	0.01441	0.01441	32.17	32.17	1	140	157	32.17	15324: Scan 20156 (rt=57.5988) [\\uk-chs-lfps06\cell signalling\Cell Signalling - Mass Spec\Maruan Hijazi\QE2 DATA SYNERGY\QE2_MCF7_Trametinib3_r1.raw]	Q:/Pedro's Lab/Mass Spec/Maruan Hijazi/Project 5. Cross-talk between PI3K and MAPK pathways/Phosphoproteomics MCF7/DAT/F008630.dat	1433Z_HUMAN_no_mod	YWHAZ;	P63104;	p05842
1433Z_HUMAN	14-3-3 protein zeta/delta OS=Homo sapiens GN=YWHAZ PE=1 SV=1	GIVDQSQQAYQEAFEISKK		723.699	52.9115	3	x0000000000000000000		2.69639	-2.13277	-0.85975	52.4531	55.17	691.559	1.74338e-08	1.74338e-08	91.66	91.66	12	140	158	91.66	13752: Scan 18175 (rt=52.9115) [\\uk-chs-lfps06\cell signalling\Cell Signalling - Mass Spec\Maruan Hijazi\QE2 DATA SYNERGY\QE2_MCF7_T+G1_r1.raw]	Q:/Pedro's Lab/Mass Spec/Maruan Hijazi/Project 5. Cross-talk between PI3K and MAPK pathways/Phosphoproteomics MCF7/DAT/F008649.dat	1433Z_HUMAN_no_mod	YWHAZ;	P63104;	p05843
1433Z_HUMAN	14-3-3 protein zeta/delta OS=Homo sapiens GN=YWHAZ PE=1 SV=1	IETELR		380.714	30.2609	2	x000000		2.3505	-2.10031	-1.09954	30.2609	31.8162	735.365	0.000466068	0.000466068	45.62	45.62	9	86	91	15.13	4811: Scan 8231 (rt=30.2609) [\\uk-chs-lfps06\cell signalling\Cell Signalling - Mass Spec\Maruan Hijazi\QE2 DATA SYNERGY\QE2_MCF7_Tranetinib1_r1.raw]	Q:/Pedro's Lab/Mass Spec/Maruan Hijazi/Project 5. Cross-talk between PI3K and MAPK pathways/Phosphoproteomics MCF7/DAT/F008626.dat	1433Z_HUMAN_no_mod	LRIT1; WDR36; WRN; YWHAZ;	Q9P2V4; Q8NI36; Q14191; P63104;	p07456
1433Z_HUMAN	14-3-3 protein zeta/delta OS=Homo sapiens GN=YWHAZ PE=1 SV=1	SVTEQGAELSNEER		516.91	33.1179	3	x00000000000000		1.1811	-0.15636	-0.15636	32.578	33.4599	362.705	2.82787e-07	2.82787e-07	78.85	78.85	5	28	41	65.28	5350: Scan 9235 (rt=33.1179) [\\uk-chs-lfps06\cell signalling\Cell Signalling - Mass Spec\Maruan Hijazi\QE2 DATA SYNERGY\QE2_MCF7_GDC3_r1.raw]	Q:/Pedro's Lab/Mass Spec/Maruan Hijazi/Project 5. Cross-talk between PI3K and MAPK pathways/Phosphoproteomics MCF7/DAT/F008653.dat	1433Z_HUMAN_no_mod	YWHAZ;	P63104;	p19077
1433Z_HUMAN	14-3-3 protein zeta/delta OS=Homo sapiens GN=YWHAZ PE=1 SV=1	SVTEQGAELSNEER		774.862	32.999	2	x00000000000000		2.38675	-3.06648	0.758541	32.4857	33.5349	569.615	3.82166e-10	3.82166e-10	107.41	107.41	40	28	41	96.84	5778: Scan 9335 (rt=32.999) [\\uk-chs-lfps06\cell signalling\Cell Signalling - Mass Spec\Maruan Hijazi\QE2 DATA SYNERGY\QE2_MCF7_GDC1_r1.raw]	Q:/Pedro's Lab/Mass Spec/Maruan Hijazi/Project 5. Cross-talk between PI3K and MAPK pathways/Phosphoproteomics MCF7/DAT/F008662.dat	1433Z_HUMAN_no_mod	YWHAZ;	P63104;	p19078
1433Z_HUMAN	14-3-3 protein zeta/delta OS=Homo sapiens GN=YWHAZ PE=1 SV=1	SVTEQGAELSNEERNLLSVAYKNVVGAR		759.146	62.8669	4	x0000000000000000000000000000		0.320852	-0.101235	0.320852	62.7545	62.8669	828.159	1.78962e-06	1.78962e-06	69.5	69.5	2	28	55	69.5	17958: Scan 22880 (rt=62.8669) [\\uk-chs-lfps06\cell signalling\Cell Signalling - Mass Spec\Maruan Hijazi\QE2 DATA SYNERGY\QE2_MCF7_DMSO1_r1.raw]	Q:/Pedro's Lab/Mass Spec/Maruan Hijazi/Project 5. Cross-talk between PI3K and MAPK pathways/Phosphoproteomics MCF7/DAT/F008674.dat	1433Z_HUMAN_no_mod	YWHAZ;	P63104;	p19079
1433Z_HUMAN	14-3-3 protein zeta/delta OS=Homo sapiens GN=YWHAZ PE=1 SV=1	SVTEQGAELSNEERNLLSVAYKNVVGAR		1011.86	62.5624	3	x0000000000000000000000000000		5.9781	-0.649948	-0.649948	62.5624	78.5629	828.159	8.9478e-07	8.9478e-07	72.71	72.71	2	28	55	72.71	17842: Scan 22747 (rt=62.5624) [\\uk-chs-lfps06\cell signalling\Cell Signalling - Mass Spec\Maruan Hijazi\QE2 DATA SYNERGY\QE2_MCF7_DMSO1_r1.raw]	Q:/Pedro's Lab/Mass Spec/Maruan Hijazi/Project 5. Cross-talk between PI3K and MAPK pathways/Phosphoproteomics MCF7/DAT/F008674.dat	1433Z_HUMAN_no_mod	YWHAZ;	P63104;	p19080
1433Z_HUMAN	14-3-3 protein zeta/delta OS=Homo sapiens GN=YWHAZ PE=1 SV=1	VVSSIEQKTEGAEK		502.268	28.1387	3	x00000000000000		1.25816	-2.65199	1.25816	27.3037	28.7465	699.109	1.51885e-06	1.51885e-06	70.28	70.28	4	61	74	70.28	3559: Scan 7081 (rt=28.1387) [\\uk-chs-lfps06\cell signalling\Cell Signalling - Mass Spec\Maruan Hijazi\QE2 DATA SYNERGY\QE2_MCF7_DMSO2_r1.raw]	Q:/Pedro's Lab/Mass Spec/Maruan Hijazi/Project 5. Cross-talk between PI3K and MAPK pathways/Phosphoproteomics MCF7/DAT/F008670.dat	1433Z_HUMAN_no_mod	YWHAZ;	P63104;	p22098
1433Z_HUMAN	14-3-3 protein zeta/delta OS=Homo sapiens GN=YWHAZ PE=1 SV=1	VVSSIEQKTEGAEK		752.898	28.475	2	x00000000000000		2.10004	0.969557	0.969557	27.287	28.475	691.559	6.48528e-07	6.48528e-07	73.77	73.77	3	61	74	73.77	3885: Scan 7288 (rt=28.475) [\\uk-chs-lfps06\cell signalling\Cell Signalling - Mass Spec\Maruan Hijazi\QE2 DATA SYNERGY\QE2_MCF7_T+G1_r1.raw]	Q:/Pedro's Lab/Mass Spec/Maruan Hijazi/Project 5. Cross-talk between PI3K and MAPK pathways/Phosphoproteomics MCF7/DAT/F008649.dat	1433Z_HUMAN_no_mod	YWHAZ;	P63104;	p22099
1433Z_HUMAN	14-3-3 protein zeta/delta OS=Homo sapiens GN=YWHAZ PE=1 SV=1	VVSSIEQKTEGAEKK		408.976	25.9531	4	x000000000000000		2.46955	-0.349292	-0.32478	25.5404	39.7382	828.159	5.50268e-05	5.50268e-05	54.04	54.04	24	61	75	54.04	2978: Scan 6411 (rt=25.9531) [\\uk-chs-lfps06\cell signalling\Cell Signalling - Mass Spec\Maruan Hijazi\QE2 DATA SYNERGY\QE2_MCF7_DMSO1_r1.raw]	Q:/Pedro's Lab/Mass Spec/Maruan Hijazi/Project 5. Cross-talk between PI3K and MAPK pathways/Phosphoproteomics MCF7/DAT/F008674.dat	1433Z_HUMAN_no_mod	YWHAZ;	P63104;	p22100
1433Z_HUMAN	14-3-3 protein zeta/delta OS=Homo sapiens GN=YWHAZ PE=1 SV=1	VVSSIEQKTEGAEKK		544.965	25.5771	3	x000000000000000		3.45982	-0.161777	-0.161777	25.5771	28.2691	735.365	0.000293477	0.000293477	46.77	46.77	5	61	75	46.77	2907: Scan 6127 (rt=25.5771) [\\uk-chs-lfps06\cell signalling\Cell Signalling - Mass Spec\Maruan Hijazi\QE2 DATA SYNERGY\QE2_MCF7_Tranetinib1_r1.raw]	Q:/Pedro's Lab/Mass Spec/Maruan Hijazi/Project 5. Cross-talk between PI3K and MAPK pathways/Phosphoproteomics MCF7/DAT/F008626.dat	1433Z_HUMAN_no_mod	YWHAZ;	P63104;	p22101
1433Z_HUMAN	14-3-3 protein zeta/delta OS=Homo sapiens GN=YWHAZ PE=1 SV=1	YLAEVAAGDDKK		427.223	30.8161	3	x000000000000		2.15697	0.115747	0.725767	30.3185	33.8321	735.365	2.52333e-08	2.52333e-08	88.46	88.46	9	128	139	87.52	5036: Scan 8480 (rt=30.8161) [\\uk-chs-lfps06\cell signalling\Cell Signalling - Mass Spec\Maruan Hijazi\QE2 DATA SYNERGY\QE2_MCF7_Tranetinib1_r1.raw]	Q:/Pedro's Lab/Mass Spec/Maruan Hijazi/Project 5. Cross-talk between PI3K and MAPK pathways/Phosphoproteomics MCF7/DAT/F008626.dat	1433Z_HUMAN_no_mod	YWHAZ;	P63104;	p22502
1433Z_HUMAN	14-3-3 protein zeta/delta OS=Homo sapiens GN=YWHAZ PE=1 SV=1	YLAEVAAGDDKK		640.331	30.7526	2	x000000000000		0.417629	0.417629	0.417629	30.7526	30.7526	735.365	1.5686e-07	1.5686e-07	80.74	80.74	1	128	139	80.74	5011: Scan 8451 (rt=30.7526) [\\uk-chs-lfps06\cell signalling\Cell Signalling - Mass Spec\Maruan Hijazi\QE2 DATA SYNERGY\QE2_MCF7_Tranetinib1_r1.raw]	Q:/Pedro's Lab/Mass Spec/Maruan Hijazi/Project 5. Cross-talk between PI3K and MAPK pathways/Phosphoproteomics MCF7/DAT/F008626.dat	1433Z_HUMAN_no_mod	YWHAZ;	P63104;	p22503
1B57_HUMAN	HLA class I histocompatibility antigen, B-57 alpha chain OS=Homo sapiens GN=HLA-B PE=1 SV=1	APWIEQEGPEYWDGETR		1031.96	57.0836	2	x00000000000000000		0.694987	-2.89393	-2.89393	57.0836	57.187	163.85	2.54913e-08	2.54913e-08	90.53	90.53	2	73	89	90.53	14032: Scan 19069 (rt=57.0836) [\\uk-chs-lfps06\cell signalling\Cell Signalling - Mass Spec\Maruan Hijazi\QE2 DATA SYNERGY\QE2_HL60_Trametinib3_r2.raw]	Q:/Pedro's Lab/Mass Spec/Maruan Hijazi/Project 5. Cross-talk between PI3K and MAPK pathways/Phosphoproteomics HL60/DAT/F008700.dat	1B57_HUMAN_no_mod	HLA-A; HLA-B; HLA-B;	P01892; P18465; P10319;	p01404
1B57_HUMAN	HLA class I histocompatibility antigen, B-57 alpha chain OS=Homo sapiens GN=HLA-B PE=1 SV=1	DGEDQTQDTELVETRPAGDR		744.672	36.8433	3	x00000000000000000000		1.74451	-0.985212	-0.581804	36.6533	37.0587	213.93	2.70522e-08	2.70522e-08	90.77	90.77	10	244	263	88.9	5200: Scan 9566 (rt=36.8433) [\\uk-chs-lfps06\cell signalling\Cell Signalling - Mass Spec\Maruan Hijazi\QE2 DATA SYNERGY\QE2_HL60_Trametinib3_r1.raw]	Q:/Pedro's Lab/Mass Spec/Maruan Hijazi/Project 5. Cross-talk between PI3K and MAPK pathways/Phosphoproteomics HL60/DAT/F008678.dat	1B57_HUMAN_no_mod	HLA-B; HLA-B; HLA-B; HLA-B; HLA-B; HLA-B; HLA-B; HLA-B; HLA-B; HLA-B; HLA-B; HLA-B; HLA-B; HLA-B; HLA-B; HLA-B; HLA-B; HLA-B; HLA-B; HLA-B; HLA-B; HLA-B; HLA-B; HLA-B; HLA-B; HLA-B; HLA-B; HLA-B; HLA-B; HLA-B; HLA-B; HLA-B; HLA-B; HLA-B;	Q95365; Q31610; Q29940; Q29836; Q29718; Q04826; P30685; P30498; P30495; P30493; P30492; P30491; P30490; P30488; P30487; P30486; P30485; P30484; P30483; P30481; P30480; P30479; P30475; P30466; P30464; P30462; P30461; P30460; P18465; P18464; P18463; P10319; P03989; P01889;	p02541
1B57_HUMAN	HLA class I histocompatibility antigen, B-57 alpha chain OS=Homo sapiens GN=HLA-B PE=1 SV=1	WAAVVVPSGEEQR		714.369	46.4325	2	x0000000000000		1.21537	1.04716	1.04716	46.4325	46.4747	213.93	1.72694e-05	1.72694e-05	61.12	61.12	2	268	280	59.74	9002: Scan 13778 (rt=46.4325) [\\uk-chs-lfps06\cell signalling\Cell Signalling - Mass Spec\Maruan Hijazi\QE2 DATA SYNERGY\QE2_HL60_Trametinib3_r1.raw]	Q:/Pedro's Lab/Mass Spec/Maruan Hijazi/Project 5. Cross-talk between PI3K and MAPK pathways/Phosphoproteomics HL60/DAT/F008678.dat	1B57_HUMAN_no_mod	HLA-A; HLA-A; HLA-A; HLA-A; HLA-A; HLA-A; HLA-A; HLA-B; HLA-B; HLA-B; HLA-B; HLA-B; HLA-B; HLA-B; HLA-B; HLA-B; HLA-B; HLA-B; HLA-B; HLA-B; HLA-B; HLA-B; HLA-B; HLA-B; HLA-B; HLA-B; HLA-B; HLA-B; HLA-B; HLA-B; HLA-B; HLA-B; HLA-B; HLA-B; HLA-B; HLA-B; HLA-B; HLA-B; HLA-B; HLA-C; HLA-C; HLA-C; HLA-C; HLA-C; HLA-C; HLA-C; HLA-C; HLA-C; HLA-C; HLA-C; HLA-E; HLA-G; HLA-H;	P30455; P30447; P30443; P16188; P13746; P05534; P04439; Q95365; Q29940; Q29836; Q29718; Q04826; P30685; P30498; P30495; P30493; P30492; P30491; P30490; P30488; P30487; P30485; P30484; P30483; P30481; P30480; P30479; P30475; P30466; P30464; P30462; P30461; P30460; P18465; P18464; P18463; P10319; P03989; P01889; Q9TNN7; Q29963; Q29960; Q29865; Q07000; P30510; P30508; P30505; P30504; P30501; P04222;…	p22156
2AAA_HUMAN	Serine/threonine-protein phosphatase 2A 65 kDa regulatory subunit A alpha isoform OS=Homo sapiens GN=PPP2R1A PE=1 SV=4	LAGGDWFTSR		555.274	51.5006	2	x0000000000		1.66075	-2.07392	1.10146	51.045	51.5207	88.19	9.01958e-06	9.01958e-06	62.18	62.18	4	135	144	60.36	12684: Scan 17347 (rt=51.5006) [\\uk-chs-lfps06\cell signalling\Cell Signalling - Mass Spec\Maruan Hijazi\QE2 DATA SYNERGY\QE2_MCF7_DMSO1_r2.raw]	Q:/Pedro's Lab/Mass Spec/Maruan Hijazi/Project 5. Cross-talk between PI3K and MAPK pathways/Phosphoproteomics MCF7/DAT/F008672.dat	2AAA_HUMAN_no_mod	PPP2R1A;	P30153;	p09476
2AAA_HUMAN	Serine/threonine-protein phosphatase 2A 65 kDa regulatory subunit A alpha isoform OS=Homo sapiens GN=PPP2R1A PE=1 SV=4	VLAMSGDPNYLHR		491.583	42.5514	3	x0000000000000		1.47106	-0.363519	1.47106	41.6891	42.6573	119.824	9.20188e-09	9.20188e-09	92.95	92.95	5	486	498	92.95	9396: Scan 13507 (rt=42.5514) [\\uk-chs-lfps06\cell signalling\Cell Signalling - Mass Spec\Maruan Hijazi\QE2 DATA SYNERGY\QE2_MCF7_Trametinib2_r1.raw]	Q:/Pedro's Lab/Mass Spec/Maruan Hijazi/Project 5. Cross-talk between PI3K and MAPK pathways/Phosphoproteomics MCF7/DAT/F008635.dat	2AAA_HUMAN_no_mod	PPP2R1A;	P30153;	p21396
2AAA_HUMAN	Serine/threonine-protein phosphatase 2A 65 kDa regulatory subunit A alpha isoform OS=Homo sapiens GN=PPP2R1A PE=1 SV=4	VLELDNVK		465.27	41.7134	2	x00000000		2.19057	-2.2035	0.790502	40.9208	42.1012	135.174	0.000141561	0.000141561	47.96	47.96	47	195	202	32.76	9271: Scan 13211 (rt=41.7134) [\\uk-chs-lfps06\cell signalling\Cell Signalling - Mass Spec\Maruan Hijazi\QE2 DATA SYNERGY\QE2_MCF7_T+G1_r1.raw]	Q:/Pedro's Lab/Mass Spec/Maruan Hijazi/Project 5. Cross-talk between PI3K and MAPK pathways/Phosphoproteomics MCF7/DAT/F008649.dat	2AAA_HUMAN_no_mod	PPP2R1A;	P30153;	p21420
2ABA_HUMAN	Serine/threonine-protein phosphatase 2A 55 kDa regulatory subunit B alpha isoform OS=Homo sapiens GN=PPP2R2A PE=1 SV=1	NAAQFLLSTNDK		661.343	48.3868	2	x000000000000		1.7794	1.7794	1.7794	48.3868	48.3868	77.55	0.0267144	0.0267144	28.2	28.2	1	106	117	28.2	11520: Scan 15905 (rt=48.3868) [\\uk-chs-lfps06\cell signalling\Cell Signalling - Mass Spec\Maruan Hijazi\Project 9. Synergi\RAW\QE2_NTERA_DMSO1_r1.raw]	Q:/Pedro's Lab/Mass Spec/Maruan Hijazi/Project 5. Cross-talk between PI3K and MAPK pathways/Phosphoproteomics NTERA2 NEW/DAT/F008364.dat	2ABA_HUMAN_no_mod	PPP2R2A;	P63151;	p11878
2ABA_HUMAN	Serine/threonine-protein phosphatase 2A 55 kDa regulatory subunit B alpha isoform OS=Homo sapiens GN=PPP2R2A PE=1 SV=1	VVIFQQEQENK		681.357	39.8911	2	x00000000000		0.322628	-0.368193	-0.368193	39.8911	40.1463	77.55	0.000214287	0.000214287	49.35	49.35	2	52	62	49.35	7976: Scan 12042 (rt=39.8911) [\\uk-chs-lfps06\cell signalling\Cell Signalling - Mass Spec\Maruan Hijazi\Project 9. Synergi\RAW\QE2_NTERA_DMSO1_r1.raw]	Q:/Pedro's Lab/Mass Spec/Maruan Hijazi/Project 5. Cross-talk between PI3K and MAPK pathways/Phosphoproteomics NTERA2 NEW/DAT/F008364.dat	2ABA_HUMAN_no_mod	PPP2R2A;	P63151;	p22049
3MG_HUMAN	DNA-3-methyladenine glycosylase OS=Homo sapiens GN=MPG PE=1 SV=3	AFLGQVLVR		501.809	53.7473	2	x000000000		0.923519	0.923519	0.923519	53.7473	53.7473	42.04	0.000237566	0.000237566	42.04	42.04	1	101	109	37.2	13886: Scan 18473 (rt=53.7473) [\\uk-chs-lfps06\cell signalling\Cell Signalling - Mass Spec\Maruan Hijazi\QE2 DATA SYNERGY\QE2_MCF7_Trametinib2_r1.raw]	Q:/Pedro's Lab/Mass Spec/Maruan Hijazi/Project 5. Cross-talk between PI3K and MAPK pathways/Phosphoproteomics MCF7/DAT/F008635.dat	3MG_HUMAN_no_mod	MPG;	P29372;	p00514
41_HUMAN	Protein 4.1 OS=Homo sapiens GN=EPB41 PE=1 SV=4	SLVTEAENSQHQQKEEGEEAINSGQQEPQQEESCQTAAEGDNWCEQK		1344.58	42.7112	4	x00000000000000000000000000000000000000000000000		0.571798	0.571798	0.571798	42.7112	42.7112	209.31	0.0139596	0.0139596	33.65	33.65	1	6	52	33.65	9723: Scan 13815 (rt=42.7112) [\\uk-chs-lfps06\cell signalling\Cell Signalling - Mass Spec\Maruan Hijazi\Project 9. Synergi\RAW\QE2_NTERA_GDC1_r1.raw]	Q:/Pedro's Lab/Mass Spec/Maruan Hijazi/Project 5. Cross-talk between PI3K and MAPK pathways/Phosphoproteomics NTERA2 NEW/DAT/F008367.dat	41_HUMAN_no_mod	EPB41;	P11171;	p17074
41_HUMAN	Protein 4.1 OS=Homo sapiens GN=EPB41 PE=1 SV=4	TITYEAAQTDDNSGDLDPGVLLTAQTITSETPSSTTTTQITK		1462.71	64.5616	3	x000000000000000000000000000000000000000000		3.12739	-1.52471	1.6223	64.5308	64.6849	379.31	5.19525e-10	5.19525e-10	106.7	106.7	13	764	805	106.7	18604: Scan 23702 (rt=64.5616) [\\uk-chs-lfps06\cell signalling\Cell Signalling - Mass Spec\Maruan Hijazi\Project 9. Synergy NTERA2\RAW\QE2_NTERA_DMSO3_r2.raw]	Q:/Pedro's Lab/Mass Spec/Maruan Hijazi/Project 5. Cross-talk between PI3K and MAPK pathways/Phosphoproteomics NTERA2 NEW/DAT/F008386.dat	41_HUMAN_no_mod	EPB41;	P11171;	p19811
4EBP2_HUMAN	Eukaryotic translation initiation factor 4E-binding protein 2 OS=Homo sapiens GN=EIF4EBP2 PE=1 SV=1	VEVNNLNNLNNHDR		555.608	34.132	3	x00000000000000		-0.71523	-2.71668	-0.71523	34.0041	34.1421	207.314	1.87079e-06	1.87079e-06	70.84	70.84	9	93	106	70.84	5817: Scan 9687 (rt=34.132) [\\uk-chs-lfps06\cell signalling\Cell Signalling - Mass Spec\Maruan Hijazi\Project 9. Synergy NTERA2\RAW\QE2_NTERA_T+G1_r2.raw]	Q:/Pedro's Lab/Mass Spec/Maruan Hijazi/Project 5. Cross-talk between PI3K and MAPK pathways/Phosphoproteomics NTERA2 NEW/DAT/F008394.dat	4EBP2_HUMAN_no_mod	EIF4EBP2;	Q13542;	p21123
4ET_HUMAN	Eukaryotic translation initiation factor 4E transporter OS=Homo sapiens GN=EIF4ENIF1 PE=1 SV=2	NSTPFMAEHLEETLSAVTNNR		787.708	60.7406	3	x000000000000000000000		0.812674	-2.61938	-2.61938	60.466	60.7406	191.97	6.46244e-09	6.46244e-09	96.66	96.66	6	453	473	94.4	16936: Scan 21839 (rt=60.7406) [\\uk-chs-lfps06\cell signalling\Cell Signalling - Mass Spec\Maruan Hijazi\Project 9. Synergi\RAW\QE2_NTERA_DMSO2_r1.raw]	Q:/Pedro's Lab/Mass Spec/Maruan Hijazi/Project 5. Cross-talk between PI3K and MAPK pathways/Phosphoproteomics NTERA2 NEW/DAT/F008365.dat	4ET_HUMAN_no_mod	EIF4ENIF1;	Q9NRA8;	p12673
4ET_HUMAN	Eukaryotic translation initiation factor 4E transporter OS=Homo sapiens GN=EIF4ENIF1 PE=1 SV=2	VISVDELEYR		611.82	50.0905	2	x0000000000		1.74194	0.153893	0.153893	49.9624	50.3177	118.87	0.000117844	0.000117844	51.54	51.54	3	975	984	45.66	12698: Scan 16963 (rt=50.0905) [\\uk-chs-lfps06\cell signalling\Cell Signalling - Mass Spec\Maruan Hijazi\QE2 DATA SYNERGY\QE2_MCF7_GDC1_r1.raw]	Q:/Pedro's Lab/Mass Spec/Maruan Hijazi/Project 5. Cross-talk between PI3K and MAPK pathways/Phosphoproteomics MCF7/DAT/F008662.dat	4ET_HUMAN_no_mod	EIF4ENIF1;	Q9NRA8;	p21339
4F2_HUMAN	4F2 cell-surface antigen heavy chain OS=Homo sapiens GN=SLC3A2 PE=1 SV=3	ADLLLSTQPGREEGSPLELER		770.739	53.7311	3	x000000000000000000000		3.01317	3.01317	3.01317	53.7311	53.7311	31.98	0.010649	0.010649	31.98	31.98	1	593	613	31.98	14140: Scan 18570 (rt=53.7311) [\\uk-chs-lfps06\cell signalling\Cell Signalling - Mass Spec\Maruan Hijazi\QE2 DATA SYNERGY\QE2_MCF7_GDC1_r1.raw]	Q:/Pedro's Lab/Mass Spec/Maruan Hijazi/Project 5. Cross-talk between PI3K and MAPK pathways/Phosphoproteomics MCF7/DAT/F008662.dat	4F2_HUMAN_no_mod	SLC3A2;	P08195;	p00320
4F2_HUMAN	4F2 cell-surface antigen heavy chain OS=Homo sapiens GN=SLC3A2 PE=1 SV=3	DDVAQTDLLQIDPNFGSKEDFDSLLQSAK		1070.52	68.9091	3	x00000000000000000000000000000		2.52108	2.42758	2.52108	68.9091	68.9906	152.6	0.000617202	0.000617202	47.12	47.12	2	270	298	47.12	20317: Scan 25368 (rt=68.9091) [\\uk-chs-lfps06\cell signalling\Cell Signalling - Mass Spec\Maruan Hijazi\QE2 DATA SYNERGY\QE2_MCF7_Tranetinib1_r1.raw]	Q:/Pedro's Lab/Mass Spec/Maruan Hijazi/Project 5. Cross-talk between PI3K and MAPK pathways/Phosphoproteomics MCF7/DAT/F008626.dat	4F2_HUMAN_no_mod	SLC3A2;	P08195;	p02415
4F2_HUMAN	4F2 cell-surface antigen heavy chain OS=Homo sapiens GN=SLC3A2 PE=1 SV=3	EVELNELEPEKQPMNAASGAAMSLAGAEK		1005.49	54.9303	3	x00000000000000000000000000000		2.25921	1.46278	1.46278	54.9084	54.9303	152.6	4.22154e-07	4.22154e-07	78.79	78.79	2	112	140	78.79	14809: Scan 19270 (rt=54.9303) [\\uk-chs-lfps06\cell signalling\Cell Signalling - Mass Spec\Maruan Hijazi\QE2 DATA SYNERGY\QE2_MCF7_Tranetinib1_r1.raw]	Q:/Pedro's Lab/Mass Spec/Maruan Hijazi/Project 5. Cross-talk between PI3K and MAPK pathways/Phosphoproteomics MCF7/DAT/F008626.dat	4F2_HUMAN_no_mod	SLC3A2;	P08195;	p04659
4F2_HUMAN	4F2 cell-surface antigen heavy chain OS=Homo sapiens GN=SLC3A2 PE=1 SV=3	FTGLSKEELLK		422.244	43.2279	3	x00000000000		-0.0601405	-0.0601405	-0.0601405	43.2279	43.2279	152.6	0.0193932	0.0193932	26.69	26.69	1	161	171	26.69	10106: Scan 14051 (rt=43.2279) [\\uk-chs-lfps06\cell signalling\Cell Signalling - Mass Spec\Maruan Hijazi\QE2 DATA SYNERGY\QE2_MCF7_Tranetinib1_r1.raw]	Q:/Pedro's Lab/Mass Spec/Maruan Hijazi/Project 5. Cross-talk between PI3K and MAPK pathways/Phosphoproteomics MCF7/DAT/F008626.dat	4F2_HUMAN_no_mod	SLC3A2;	P08195;	p05201
4F2_HUMAN	4F2 cell-surface antigen heavy chain OS=Homo sapiens GN=SLC3A2 PE=1 SV=3	IGDLQAFQGHGAGNLAGLK		623	49.2513	3	x0000000000000000000		0.444808	0.444808	0.444808	49.2513	49.2513	177.37	3.89693e-06	3.89693e-06	65.38	65.38	1	227	245	65.38	12529: Scan 16886 (rt=49.2513) [\\uk-chs-lfps06\cell signalling\Cell Signalling - Mass Spec\Maruan Hijazi\QE2 DATA SYNERGY\QE2_MCF7_DMSO1_r1.raw]	Q:/Pedro's Lab/Mass Spec/Maruan Hijazi/Project 5. Cross-talk between PI3K and MAPK pathways/Phosphoproteomics MCF7/DAT/F008674.dat	4F2_HUMAN_no_mod	SLC3A2;	P08195;	p07511
6PGD_HUMAN	6-phosphogluconate dehydrogenase, decarboxylating OS=Homo sapiens GN=PGD PE=1 SV=3	GILFVGSGVSGGEEGAR		796.409	52.2932	2	x00000000000000000		1.11076	-5.75374	1.11076	51.8815	52.6753	164.87	7.88074e-07	7.88074e-07	73.99	73.99	6	120	136	73.99	13502: Scan 17902 (rt=52.2932) [\\uk-chs-lfps06\cell signalling\Cell Signalling - Mass Spec\Maruan Hijazi\QE2 DATA SYNERGY\QE2_MCF7_T+G1_r1.raw]	Q:/Pedro's Lab/Mass Spec/Maruan Hijazi/Project 5. Cross-talk between PI3K and MAPK pathways/Phosphoproteomics MCF7/DAT/F008649.dat	6PGD_HUMAN_no_mod	PGD;	P52209;	p05786
6PGD_HUMAN	6-phosphogluconate dehydrogenase, decarboxylating OS=Homo sapiens GN=PGD PE=1 SV=3	LVPLLDTGDIIIDGGNSEYR		720.712	67.937	3	x00000000000000000000		1.54878	-0.340881	0.0620626	67.6896	68.1689	164.87	0.00379777	0.00379777	36.56	36.56	5	88	107	36.56	19602: Scan 24715 (rt=67.937) [\\uk-chs-lfps06\cell signalling\Cell Signalling - Mass Spec\Maruan Hijazi\QE2 DATA SYNERGY\QE2_MCF7_T+G1_r1.raw]	Q:/Pedro's Lab/Mass Spec/Maruan Hijazi/Project 5. Cross-talk between PI3K and MAPK pathways/Phosphoproteomics MCF7/DAT/F008649.dat	6PGD_HUMAN_no_mod	PGD;	P52209;	p11267
6PGD_HUMAN	6-phosphogluconate dehydrogenase, decarboxylating OS=Homo sapiens GN=PGD PE=1 SV=3	SAVENCQDSWR		676.29	33.793	2	x00000000000		2.06728	2.06728	2.06728	33.793	33.793	164.87	5.39949e-05	5.39949e-05	54.32	54.32	1	397	407	52.39	6041: Scan 9670 (rt=33.793) [\\uk-chs-lfps06\cell signalling\Cell Signalling - Mass Spec\Maruan Hijazi\QE2 DATA SYNERGY\QE2_MCF7_T+G1_r1.raw]	Q:/Pedro's Lab/Mass Spec/Maruan Hijazi/Project 5. Cross-talk between PI3K and MAPK pathways/Phosphoproteomics MCF7/DAT/F008649.dat	6PGD_HUMAN_no_mod	PGD;	P52209;	p15696
6PGD_HUMAN	6-phosphogluconate dehydrogenase, decarboxylating OS=Homo sapiens GN=PGD PE=1 SV=3	VGTGEPCCDWVGDEGAGHFVK		759.663	46.35	3	x000000000000000000000		0.827781	0.827781	0.827781	46.35	46.35	142.9	0.00118552	0.00118552	43.67	43.67	1	164	184	43.67	11331: Scan 15582 (rt=46.35) [\\uk-chs-lfps06\cell signalling\Cell Signalling - Mass Spec\Maruan Hijazi\QE2 DATA SYNERGY\QE2_MCF7_DMSO1_r1.raw]	Q:/Pedro's Lab/Mass Spec/Maruan Hijazi/Project 5. Cross-talk between PI3K and MAPK pathways/Phosphoproteomics MCF7/DAT/F008674.dat	6PGD_HUMAN_no_mod	PGD;	P52209;	p21249
A7L3B_HUMAN	Putative ataxin-7-like protein 3B OS=Homo sapiens GN=ATXN7L3B PE=3 SV=2	LPLCSLPGEPGNGPDQQLQR		726.034	51.7508	3	x00000000000000000000		1.68868	1.68868	1.68868	51.7508	51.7508	55.4	7.41196e-05	7.41196e-05	55.4	55.4	1	72	91	55.4	12242: Scan 16881 (rt=51.7508) [\\uk-chs-lfps06\cell signalling\Cell Signalling - Mass Spec\Maruan Hijazi\QE2 DATA SYNERGY\QE2_MCF7_GDC3_r2.raw]	Q:/Pedro's Lab/Mass Spec/Maruan Hijazi/Project 5. Cross-talk between PI3K and MAPK pathways/Phosphoproteomics MCF7/DAT/F008651.dat	A7L3B_HUMAN_no_mod	ATXN7L3B;	Q96GX2;	p10585
AAAS_HUMAN		FSPVLGR	Phospho (ST)	428.21	47.3539	2	x0300000	F[S]PVLGR	2.22025	-2.62523	-1.64208	47.2187	47.9174	35.88	0.00349896	0.00349896	35.88	35.88	69	494	500	32.79	11227: Scan 15722 (rt=47.3539) [\\uk-chs-lfps06\cell signalling\Cell Signalling - Mass Spec\Maruan Hijazi\Project 9. Synergy NTERA2\RAW\QE2_NTERA_DMSO1_r2.raw]	Q:/Pedro's Lab/Mass Spec/Maruan Hijazi/Project 5. Cross-talk between PI3K and MAPK pathways/Phosphoproteomics NTERA2 NEW/DAT/F008399.dat	AAAS(S495);	AAAS;	Q9NRG9;	p05174
AAGAB_HUMAN	Alpha- and gamma-adaptin-binding protein p34 OS=Homo sapiens GN=AAGAB PE=1 SV=1	AFWMAIGGDRDEIEGLSSDEEH	Oxidation (M); 2 Phospho (ST)	880.672	66.3551	3	x0002000000000000330000	AFWMAIGGDRDEIEGL[S][S]DEEH	4.40545	-2.58584	0.153847	66.0879	66.5189	56.73	3.9917e-05	3.9917e-05	56.73	56.73	41	294	315	56.73	18845: Scan 24052 (rt=66.3551) [\\uk-chs-lfps06\cell signalling\Cell Signalling - Mass Spec\Maruan Hijazi\Project 9. Synergy NTERA2\RAW\QE2_NTERA_GDC3_r2.raw]	Q:/Pedro's Lab/Mass Spec/Maruan Hijazi/Project 5. Cross-talk between PI3K and MAPK pathways/Phosphoproteomics NTERA2 NEW/DAT/F008383.dat	AAGAB(M297);AAGAB(S310);AAGAB(S311);	AAGAB;	Q6PD74;	p00541
AAGAB_HUMAN	Alpha- and gamma-adaptin-binding protein p34 OS=Homo sapiens GN=AAGAB PE=1 SV=1	AFWMAIGGDRDEIEGLSSDEEH	2 Phospho (ST)	875.341	71.8817	3	x0000000000000000330000	AFWMAIGGDRDEIEGL[S][S]DEEH	2.9104	-2.71675	0.165459	71.1256	71.9481	101.2	2.3674e-05	0.000893794	58.81	49.455	103	294	315	58.81	20361: Scan 25847 (rt=71.8817) [\\uk-chs-lfps06\cell signalling\Cell Signalling - Mass Spec\Maruan Hijazi\QE2 DATA SYNERGY\QE2_MCF7_DMSO3_r2.raw]	Q:/Pedro's Lab/Mass Spec/Maruan Hijazi/Project 5. Cross-talk between PI3K and MAPK pathways/Phosphoproteomics MCF7/DAT/F008664.dat	AAGAB(S310);AAGAB(S311);	AAGAB;	Q6PD74;	p00539
AAGAB_HUMAN	Alpha- and gamma-adaptin-binding protein p34 OS=Homo sapiens GN=AAGAB PE=1 SV=1	AFWMAIGGDRDEIEGLSSDEEH	2 Phospho (ST)	1312.51	71.1564	2	x0000000000000000330000	AFWMAIGGDRDEIEGL[S][S]DEEH	3.56461	-3.22152	1.27716	71.1564	71.6594	116.62	4.1812e-11	4.1812e-11	116.62	116.62	54	294	315	116.62	21195: Scan 26342 (rt=71.1564) [\\uk-chs-lfps06\cell signalling\Cell Signalling - Mass Spec\Maruan Hijazi\QE2 DATA SYNERGY\QE2_MCF7_Tranetinib1_r1.raw]	Q:/Pedro's Lab/Mass Spec/Maruan Hijazi/Project 5. Cross-talk between PI3K and MAPK pathways/Phosphoproteomics MCF7/DAT/F008626.dat	AAGAB(S310);AAGAB(S311);	AAGAB;	Q6PD74;	p00540
AAGAB_HUMAN	Alpha- and gamma-adaptin-binding protein p34 OS=Homo sapiens GN=AAGAB PE=1 SV=1	AFWMAIGGDRDEIEGLSSDEEH	Phospho (ST)	848.687	65.0301	3	x0000000000000000030000	AFWMAIGGDRDEIEGLS[S]DEEH	2.5906	2.5906	2.5906	65.0301	65.0301	111.54	0.0972193	0.0972193	24.42	24.42	1	294	315	4.18	18441: Scan 23482 (rt=65.0301) [\\uk-chs-lfps06\cell signalling\Cell Signalling - Mass Spec\Maruan Hijazi\QE2 DATA SYNERGY\QE2_MCF7_DMSO2_r1.raw]	Q:/Pedro's Lab/Mass Spec/Maruan Hijazi/Project 5. Cross-talk between PI3K and MAPK pathways/Phosphoproteomics MCF7/DAT/F008670.dat	AAGAB(S311);	AAGAB;	Q6PD74;	p00542
AAK1_HUMAN	AP2-associated protein kinase 1 OS=Homo sapiens GN=AAK1 PE=1 SV=3	EQGGSGLGSGSSGGGGSTSGLGSGYIGR	Phospho (ST)	822.69	48.6131	3	x0000300000000000000000000000	EQGG[S]GLGSGSSGGGGSTSGLGSGYIGR	2.00118	-0.749277	0.52859	48.5541	48.6148	195.257	0.0011063	0.0152853	44.39	39.6983	16	10	37	9.73	11541: Scan 16065 (rt=48.6131) [\\uk-chs-lfps06\cell signalling\Cell Signalling - Mass Spec\Maruan Hijazi\QE2 DATA SYNERGY\QE2_MCF7_DMSO1_r2.raw]	Q:/Pedro's Lab/Mass Spec/Maruan Hijazi/Project 5. Cross-talk between PI3K and MAPK pathways/Phosphoproteomics MCF7/DAT/F008672.dat	AAK1(S14);	AAK1;	Q2M2I8;	p04299
AAK1_HUMAN	AP2-associated protein kinase 1 OS=Homo sapiens GN=AAK1 PE=1 SV=3	REQGGSGLGSGSSGGGGSTSGLGSGYIGR	Phospho (ST)	874.724	42.3785	3	x00000000000000000003000000000	REQGGSGLGSGSSGGGGST[S]GLGSGYIGR	3.98603	-3.08721	1.03313	42.1919	43.9772	370.934	2.83932e-15	0.000226782	160.58	103.079	118	9	37	30	8986: Scan 13248 (rt=42.3785) [\\uk-chs-lfps06\cell signalling\Cell Signalling - Mass Spec\Maruan Hijazi\Project 9. Synergy NTERA2\RAW\QE2_NTERA_GDC3_r1.raw]	Q:/Pedro's Lab/Mass Spec/Maruan Hijazi/Project 5. Cross-talk between PI3K and MAPK pathways/Phosphoproteomics NTERA2 NEW/DAT/F008402.dat	AAK1(S28);	AAK1;	Q2M2I8;	p14364
AAK1_HUMAN	AP2-associated protein kinase 1 OS=Homo sapiens GN=AAK1 PE=1 SV=3	ILSDVTHSAVFGVPASK	Phospho (ST)	603.305	60.3931	3	x00000003000000000	ILSDVTH[S]AVFGVPASK	3.40805	-0.775919	0.153855	60.1553	60.7796	174.26	4.34999e-06	0.00168408	67.27	53.16	65	635	651	35.34	16473: Scan 21458 (rt=60.3931) [\\uk-chs-lfps06\cell signalling\Cell Signalling - Mass Spec\Maruan Hijazi\Project 9. Synergy NTERA2\RAW\QE2_NTERA_GDC2_r2.raw]	Q:/Pedro's Lab/Mass Spec/Maruan Hijazi/Project 5. Cross-talk between PI3K and MAPK pathways/Phosphoproteomics NTERA2 NEW/DAT/F008389.dat	AAK1(S642);	AAK1;	Q2M2I8;	p07789
AAK1_HUMAN	AP2-associated protein kinase 1 OS=Homo sapiens GN=AAK1 PE=1 SV=3	ILSDVTHSAVFGVPASK	Phospho (ST)	904.457	60.4483	2	x00000003000000000	ILSDVTH[S]AVFGVPASK	3.72129	-1.90161	3.43351	60.2344	60.8457	186.87	1.41056e-09	0.000654785	101.95	68.2933	82	635	651	39.98	16566: Scan 21588 (rt=60.4483) [\\uk-chs-lfps06\cell signalling\Cell Signalling - Mass Spec\Maruan Hijazi\Project 9. Synergy NTERA2\RAW\QE2_NTERA_Tranetinib3_r2.raw]	Q:/Pedro's Lab/Mass Spec/Maruan Hijazi/Project 5. Cross-talk between PI3K and MAPK pathways/Phosphoproteomics NTERA2 NEW/DAT/F008384.dat	AAK1(S642);	AAK1;	Q2M2I8;	p07790
AAK1_HUMAN	AP2-associated protein kinase 1 OS=Homo sapiens GN=AAK1 PE=1 SV=3	STQLLQAAAAEASLNK	Phospho (ST)	848.419	58.6238	2	x3000000000000000	[S]TQLLQAAAAEASLNK	-0.36995	-0.36995	-0.36995	58.6238	58.6238	340.394	7.9151e-08	7.9151e-08	84.4	84.4	2	652	667	83.34	15687: Scan 20615 (rt=58.6238) [\\uk-chs-lfps06\cell signalling\Cell Signalling - Mass Spec\Maruan Hijazi\Project 9. Synergy NTERA2\RAW\QE2_NTERA_T+G3_r1.raw]	Q:/Pedro's Lab/Mass Spec/Maruan Hijazi/Project 5. Cross-talk between PI3K and MAPK pathways/Phosphoproteomics NTERA2 NEW/DAT/F008401.dat	AAK1(S652);	AAK1;	Q2M2I8;	p18856
AAK1_HUMAN	AP2-associated protein kinase 1 OS=Homo sapiens GN=AAK1 PE=1 SV=3	SATTTPSGSPR	Phospho (ST)	571.248	21.8012	2	x00000000300	SATTTPSG[S]PR	0.803169	-1.54672	-1.2486	21.544	22.4311	177.02	0.000190187	0.0230149	48	32.786	78	670	680	10.38	990: Scan 4230 (rt=21.8012) [\\uk-chs-lfps06\cell signalling\Cell Signalling - Mass Spec\Maruan Hijazi\Project 9. Synergy NTERA2\RAW\QE2_NTERA_T+G1_r2.raw]	Q:/Pedro's Lab/Mass Spec/Maruan Hijazi/Project 5. Cross-talk between PI3K and MAPK pathways/Phosphoproteomics NTERA2 NEW/DAT/F008394.dat	AAK1(S678);	AAK1;	Q2M2I8;	p15693
AAK1_HUMAN	AP2-associated protein kinase 1 OS=Homo sapiens GN=AAK1 PE=1 SV=3	LGGSAESLIPGFQSTQGDAFATTSFSAGTAEK	Phospho (ST)	1071.83	70.6504	3	x00030000000000000000000000000000	LGG[S]AESLIPGFQSTQGDAFATTSFSAGTAEK	0.616039	-2.37233	-0.971532	70.4028	70.7234	160.28	0.000552528	0.00232114	48.38	43.08	18	728	759	36.11	21015: Scan 26335 (rt=70.6504) [\\uk-chs-lfps06\cell signalling\Cell Signalling - Mass Spec\Maruan Hijazi\Project 9. Synergy NTERA2\RAW\QE2_NTERA_T+G2_r2.raw]	Q:/Pedro's Lab/Mass Spec/Maruan Hijazi/Project 5. Cross-talk between PI3K and MAPK pathways/Phosphoproteomics NTERA2 NEW/DAT/F008387.dat	AAK1(S731);	AAK1;	Q2M2I8;	p09951
AAK1_HUMAN	AP2-associated protein kinase 1 OS=Homo sapiens GN=AAK1 PE=1 SV=3	VQTTPPPAVQGQK	Phospho (ST)	715.855	32.594	2	x0030000000000	VQ[T]TPPPAVQGQK	2.76491	-2.01931	-1.09604	32.4576	32.9582	137.03	3.34539e-06	4.27325e-05	68.09	61.14	66	603	615	54.19	5403: Scan 9102 (rt=32.594) [\\uk-chs-lfps06\cell signalling\Cell Signalling - Mass Spec\Maruan Hijazi\Project 9. Synergi\RAW\QE2_NTERA_Tranetinib2_r1.raw]	Q:/Pedro's Lab/Mass Spec/Maruan Hijazi/Project 5. Cross-talk between PI3K and MAPK pathways/Phosphoproteomics NTERA2 NEW/DAT/F008374.dat	AAK1(T605);	AAK1;	Q2M2I8;	p21752
AAK1_HUMAN	AP2-associated protein kinase 1 OS=Homo sapiens GN=AAK1 PE=1 SV=3	VGSLTPPSSPK	2 Phospho (ST)	615.265	43.4003	2	x00003003000	VGSL[T]PP[S]SPK	2.11068	0.401298	0.482697	43.2484	43.4006	62.57	0.00839723	0.0115201	31.64	30.4267	10	616	626	13.08	7462: Scan 12202 (rt=43.4003) [\\uk-chs-lfps06\cell signalling\Cell Signalling - Mass Spec\Maruan Hijazi\QE2 DATA SYNERGY\QE2_HL60_GDC2_r2.raw]	Q:/Pedro's Lab/Mass Spec/Maruan Hijazi/Project 5. Cross-talk between PI3K and MAPK pathways/Phosphoproteomics HL60/DAT/F008688.dat	AAK1(T620);AAK1(S623);	AAK1;	Q2M2I8;	p21235
AAK1_HUMAN	AP2-associated protein kinase 1 OS=Homo sapiens GN=AAK1 PE=1 SV=3	REQGGSGLGSGSSGGGGSTSGLGSGYIGR	Phospho (Y)	874.724	42.3785	3	x00000000000000000000000004000	REQGGSGLGSGSSGGGGSTSGLGSG[Y]IGR	2.40657	0.975908	1.03313	42.3287	42.7733	370.934	0.0585079	0.0585079	27.44	27.44	3	9	37	27.44	8986: Scan 13248 (rt=42.3785) [\\uk-chs-lfps06\cell signalling\Cell Signalling - Mass Spec\Maruan Hijazi\Project 9. Synergy NTERA2\RAW\QE2_NTERA_GDC3_r1.raw]	Q:/Pedro's Lab/Mass Spec/Maruan Hijazi/Project 5. Cross-talk between PI3K and MAPK pathways/Phosphoproteomics NTERA2 NEW/DAT/F008402.dat	AAK1(Y34);	AAK1;	Q2M2I8;	p14365
AATC_HUMAN	Aspartate aminotransferase, cytoplasmic OS=Homo sapiens GN=GOT1 PE=1 SV=3	IANDNSLNHEYLPILGLAEFR		800.419	72.2087	3	x000000000000000000000		3.20402	0.739712	1.9406	71.9128	72.2087	79.74	1.8792e-07	1.8792e-07	79.74	79.74	6	61	81	79.74	20473: Scan 26098 (rt=72.2087) [\\uk-chs-lfps06\cell signalling\Cell Signalling - Mass Spec\Maruan Hijazi\QE2 DATA SYNERGY\QE2_MCF7_GDC2_r2.raw]	Q:/Pedro's Lab/Mass Spec/Maruan Hijazi/Project 5. Cross-talk between PI3K and MAPK pathways/Phosphoproteomics MCF7/DAT/F008655.dat	AATC_HUMAN_no_mod	GOT1;	P17174;	p07287
AATC_HUMAN	Aspartate aminotransferase, cytoplasmic OS=Homo sapiens GN=GOT1 PE=1 SV=3	ITWSNPPAQGAR		649.335	38.9282	2	x000000000000		-1.8995	-1.8995	-1.8995	38.9282	38.9282	47.67	0.000289848	0.000289848	47.67	47.67	1	294	305	47.67	7971: Scan 11939 (rt=38.9282) [\\uk-chs-lfps06\cell signalling\Cell Signalling - Mass Spec\Maruan Hijazi\QE2 DATA SYNERGY\QE2_MCF7_DMSO2_r1.raw]	Q:/Pedro's Lab/Mass Spec/Maruan Hijazi/Project 5. Cross-talk between PI3K and MAPK pathways/Phosphoproteomics MCF7/DAT/F008670.dat	AATC_HUMAN_no_mod	GOT1;	P17174;	p08210
AATF_HUMAN	Protein AATF OS=Homo sapiens GN=AATF PE=1 SV=1	AGDRNSEDDGVVMTFSSVK	Phospho (ST)	698.634	50.5869	3	x0000030000000000000	AGDRN[S]EDDGVVMTFSSVK	2.13008	-3.34564	-0.00573373	50.5001	52.3892	216.187	1.19008e-05	1.19008e-05	63.18	63.18	54	198	216	48.39	13183: Scan 17571 (rt=50.5869) [\\uk-chs-lfps06\cell signalling\Cell Signalling - Mass Spec\Maruan Hijazi\Project 9. Synergi\RAW\QE2_NTERA_Tranetinib1_r1.raw]	Q:/Pedro's Lab/Mass Spec/Maruan Hijazi/Project 5. Cross-talk between PI3K and MAPK pathways/Phosphoproteomics NTERA2 NEW/DAT/F008372.dat	AATF(S203);	AATF;	Q9NY61;	p00589
AATF_HUMAN	Protein AATF OS=Homo sapiens GN=AATF PE=1 SV=1	AGDRNSEDDGVVMTFSSVK	Phospho (ST)	1047.45	50.9203	2	x0000030000000000000	AGDRN[S]EDDGVVMTFSSVK	2.47219	-6.12844	-0.203548	50.6559	51.3964	222.487	1.37104e-10	0.0123871	112.53	61.45	53	198	216	69.04	12964: Scan 17457 (rt=50.9203) [\\uk-chs-lfps06\cell signalling\Cell Signalling - Mass Spec\Maruan Hijazi\Project 9. Synergi\RAW\QE2_NTERA_T+G1_r1.raw]	Q:/Pedro's Lab/Mass Spec/Maruan Hijazi/Project 5. Cross-talk between PI3K and MAPK pathways/Phosphoproteomics NTERA2 NEW/DAT/F008370.dat	AATF(S203);	AATF;	Q9NY61;	p00590
AATF_HUMAN	Protein AATF OS=Homo sapiens GN=AATF PE=1 SV=1	YLVDGTKPNAGSEEISSEDDELVEEKK	3 Phospho (ST)	806.082	51.2409	4	x000000000003000330000000000	YLVDGTKPNAG[S]EEI[S][S]EDDELVEEKK	-1.73773	-2.20974	-1.87436	51.1808	51.2847	67.7137	0.0300047	0.0365877	30.6	29.81	6	305	331	1.58	12421: Scan 17031 (rt=51.2409) [\\uk-chs-lfps06\cell signalling\Cell Signalling - Mass Spec\Maruan Hijazi\QE2 DATA SYNERGY\QE2_MCF7_DMSO2_r2.raw]	Q:/Pedro's Lab/Mass Spec/Maruan Hijazi/Project 5. Cross-talk between PI3K and MAPK pathways/Phosphoproteomics MCF7/DAT/F008668.dat	AATF(S316);AATF(S320);AATF(S321);	AATF;	Q9NY61;	p22580
AATF_HUMAN	Protein AATF OS=Homo sapiens GN=AATF PE=1 SV=1	YLVDGTKPNAGSEEISSEDDELVEEK	2 Phospho (ST)	1005.09	53.3008	3	x00000000000000033000000000	YLVDGTKPNAGSEEI[S][S]EDDELVEEK	9.93901	-1.21538	-1.21538	53.2947	53.3856	147.827	0.00557882	0.00557882	38	38	4	305	330	17.6	13110: Scan 17780 (rt=53.3008) [\\uk-chs-lfps06\cell signalling\Cell Signalling - Mass Spec\Maruan Hijazi\QE2 DATA SYNERGY\QE2_MCF7_Trametinib1_r2.raw]	Q:/Pedro's Lab/Mass Spec/Maruan Hijazi/Project 5. Cross-talk between PI3K and MAPK pathways/Phosphoproteomics MCF7/DAT/F008637.dat	AATF(S320);AATF(S321);	AATF;	Q9NY61;	p22574
AATF_HUMAN	Protein AATF OS=Homo sapiens GN=AATF PE=1 SV=1	YLVDGTKPNAGSEEISSEDDELVEEKK	2 Phospho (ST)	1047.78	47.4468	3	x000000000000000330000000000	YLVDGTKPNAGSEEI[S][S]EDDELVEEKK	0.72731	-4.33586	-1.7565	47.2793	47.9775	169.194	1.37688e-07	0.0141427	84.76	47.786	165	305	331	37.19	11626: Scan 16029 (rt=47.4468) [\\uk-chs-lfps06\cell signalling\Cell Signalling - Mass Spec\Maruan Hijazi\Project 9. Synergy NTERA2\RAW\QE2_NTERA_DMSO3_r2.raw]	Q:/Pedro's Lab/Mass Spec/Maruan Hijazi/Project 5. Cross-talk between PI3K and MAPK pathways/Phosphoproteomics NTERA2 NEW/DAT/F008386.dat	AATF(S320);AATF(S321);	AATF;	Q9NY61;	p22577
AATF_HUMAN	Protein AATF OS=Homo sapiens GN=AATF PE=1 SV=1	YLVDGTKPNAGSEEISSEDDELVEEK	2 Phospho (ST); Phospho (Y)	1031.74	58.9728	3	x40000000000000033000000000	[Y]LVDGTKPNAGSEEI[S][S]EDDELVEEK	1.68649	-4.1346	-0.350882	58.903	59.382	173.257	0.00235704	0.0464182	40.84	31.0867	32	305	330	7.9	16058: Scan 20847 (rt=58.9728) [\\uk-chs-lfps06\cell signalling\Cell Signalling - Mass Spec\Maruan Hijazi\QE2 DATA SYNERGY\QE2_MCF7_DMSO2_r1.raw]	Q:/Pedro's Lab/Mass Spec/Maruan Hijazi/Project 5. Cross-talk between PI3K and MAPK pathways/Phosphoproteomics MCF7/DAT/F008670.dat	AATF(S320);AATF(S321);AATF(Y305);	AATF;	Q9NY61;	p22575
AATF_HUMAN	Protein AATF OS=Homo sapiens GN=AATF PE=1 SV=1	YLVDGTKPNAGSEEISSEDDELVEEKK	2 Phospho (ST); Phospho (Y)	806.082	51.2409	4	x400000000000000330000000000	[Y]LVDGTKPNAGSEEI[S][S]EDDELVEEKK	-1.87436	-2.20974	-1.87436	51.2409	51.2847	67.7137	0.0598672	0.0598672	27.6	27.6	2	305	331	11.8	12421: Scan 17031 (rt=51.2409) [\\uk-chs-lfps06\cell signalling\Cell Signalling - Mass Spec\Maruan Hijazi\QE2 DATA SYNERGY\QE2_MCF7_DMSO2_r2.raw]	Q:/Pedro's Lab/Mass Spec/Maruan Hijazi/Project 5. Cross-talk between PI3K and MAPK pathways/Phosphoproteomics MCF7/DAT/F008668.dat	AATF(S320);AATF(S321);AATF(Y305);	AATF;	Q9NY61;	p22578
AATF_HUMAN	Protein AATF OS=Homo sapiens GN=AATF PE=1 SV=1	YLVDGTKPNAGSEEISSEDDELVEEKK	2 Phospho (ST); Phospho (Y)	1074.44	51.1764	3	x400000000000000330000000000	[Y]LVDGTKPNAGSEEI[S][S]EDDELVEEKK	1.32286	-4.08038	0.20495	50.8956	51.571	109.094	0.000486908	0.000486908	48.56	48.56	32	305	331	16.93	12584: Scan 17263 (rt=51.1764) [\\uk-chs-lfps06\cell signalling\Cell Signalling - Mass Spec\Maruan Hijazi\QE2 DATA SYNERGY\QE2_MCF7_GDC3_r1.raw]	Q:/Pedro's Lab/Mass Spec/Maruan Hijazi/Project 5. Cross-talk between PI3K and MAPK pathways/Phosphoproteomics MCF7/DAT/F008653.dat	AATF(S320);AATF(S321);AATF(Y305);	AATF;	Q9NY61;	p22579
AATF_HUMAN	Protein AATF OS=Homo sapiens GN=AATF PE=1 SV=1	YLVDGTKPNAGSEEISSEDDELVEEK	3 Phospho (ST)	1031.74	59.2794	3	x00000300000000033000000000	YLVDG[T]KPNAGSEEI[S][S]EDDELVEEK	1.68649	-5.78393	0.619298	58.903	59.382	105.897	3.43937e-05	0.0123002	59.13	42.7425	61	305	330	10.53	14289: Scan 19574 (rt=59.2794) [\\uk-chs-lfps06\cell signalling\Cell Signalling - Mass Spec\Maruan Hijazi\QE2 DATA SYNERGY\QE2_HL60_Trametinib2_r1.raw]	Q:/Pedro's Lab/Mass Spec/Maruan Hijazi/Project 5. Cross-talk between PI3K and MAPK pathways/Phosphoproteomics HL60/DAT/F008681.dat	AATF(T310);AATF(S320);AATF(S321);	AATF;	Q9NY61;	p22576
AATF_HUMAN	Protein AATF OS=Homo sapiens GN=AATF PE=1 SV=1	YLVDGTKPNAGSEEISSEDDELVEEKK	3 Phospho (ST)	1074.44	51.1764	3	x000003000000000330000000000	YLVDG[T]KPNAGSEEI[S][S]EDDELVEEKK	1.32286	-4.08038	0.20495	50.8956	51.571	109.094	5.45064e-06	0.0120188	68.07	47.59	132	305	331	10.47	12584: Scan 17263 (rt=51.1764) [\\uk-chs-lfps06\cell signalling\Cell Signalling - Mass Spec\Maruan Hijazi\QE2 DATA SYNERGY\QE2_MCF7_GDC3_r1.raw]	Q:/Pedro's Lab/Mass Spec/Maruan Hijazi/Project 5. Cross-talk between PI3K and MAPK pathways/Phosphoproteomics MCF7/DAT/F008653.dat	AATF(T310);AATF(S320);AATF(S321);	AATF;	Q9NY61;	p22581
AATF_HUMAN	Protein AATF OS=Homo sapiens GN=AATF PE=1 SV=1	YLVDGTKPNAGSEEISSEDDELVEEKK	Phospho (ST); Phospho (Y)	1047.78	47.4186	3	x400003000000000000000000000	[Y]LVDG[T]KPNAGSEEISSEDDELVEEKK	-0.228001	-2.42522	-2.42522	47.2999	47.4186	200.787	0.0395527	0.0479084	30.24	29.575	11	305	331	27.58	11673: Scan 15965 (rt=47.4186) [\\uk-chs-lfps06\cell signalling\Cell Signalling - Mass Spec\Maruan Hijazi\Project 9. Synergi\RAW\QE2_NTERA_GDC1_r1.raw]	Q:/Pedro's Lab/Mass Spec/Maruan Hijazi/Project 5. Cross-talk between PI3K and MAPK pathways/Phosphoproteomics NTERA2 NEW/DAT/F008367.dat	AATF(T310);AATF(Y305);	AATF;	Q9NY61;	p22582
AATM_HUMAN	Aspartate aminotransferase, mitochondrial OS=Homo sapiens GN=GOT2 PE=1 SV=3	DDNGKPYVLPSVR		487.255	42.3634	3	x0000000000000		-2.82229	-2.82229	-2.82229	42.3634	42.3634	22.89	0.0963832	0.0963832	22.89	22.89	1	69	81	22.89	8976: Sum of 2 scans. Range 13237 (rt=42.3562) to 13244 (rt=42.3706) [\\uk-chs-lfps06\cell signalling\Cell Signalling - Mass Spec\Maruan Hijazi\Project 9. Synergy NTERA2\RAW\QE2_NTERA_GDC3_r1.raw]	Q:/Pedro's Lab/Mass Spec/Maruan Hijazi/Project 5. Cross-talk between PI3K and MAPK pathways/Phosphoproteomics NTERA2 NEW/DAT/F008402.dat	AATM_HUMAN_no_mod	GOT2;	P00505;	p02398
ABCA2_HUMAN	ATP-binding cassette sub-family A member 2 OS=Homo sapiens GN=ABCA2 PE=1 SV=3	GDEGAGYTDVYGDYRPLFDNPQDPDNVSLQEVEAEALSR	Phospho (ST)	1461.31	70.2265	3	x000000000000000000000000000300000000000	GDEGAGYTDVYGDYRPLFDNPQDPDNV[S]LQEVEAEALSR	4.35297	4.35297	4.35297	70.2265	70.2265	104.494	0.0114408	0.0114408	35.74	35.74	1	1383	1421	11.22	18396: Scan 24142 (rt=70.2265) [\\uk-chs-lfps06\cell signalling\Cell Signalling - Mass Spec\Maruan Hijazi\QE2 DATA SYNERGY\QE2_HL60_Trametinib2_r2.raw]	Q:/Pedro's Lab/Mass Spec/Maruan Hijazi/Project 5. Cross-talk between PI3K and MAPK pathways/Phosphoproteomics HL60/DAT/F008680.dat	ABCA2(S1410);	ABCA2;	Q9BZC7;	p05409
ABCA2_HUMAN	ATP-binding cassette sub-family A member 2 OS=Homo sapiens GN=ABCA2 PE=1 SV=3	ALVADEPEDLDTEDEGLISFEEER	Phospho (ST)	934.407	68.1741	3	x000000000003000000000000	ALVADEPEDLD[T]EDEGLISFEEER	4.58432	-0.0974936	4.58432	68.0404	68.1741	104.494	4.24267e-06	4.24267e-06	69.51	69.51	9	2401	2424	62.69	17594: Scan 23253 (rt=68.1741) [\\uk-chs-lfps06\cell signalling\Cell Signalling - Mass Spec\Maruan Hijazi\QE2 DATA SYNERGY\QE2_HL60_Trametinib2_r2.raw]	Q:/Pedro's Lab/Mass Spec/Maruan Hijazi/Project 5. Cross-talk between PI3K and MAPK pathways/Phosphoproteomics HL60/DAT/F008680.dat	ABCA2(T2412);	ABCA2;	Q9BZC7;	p01129
ABCA2_HUMAN	ATP-binding cassette sub-family A member 2 OS=Homo sapiens GN=ABCA2 PE=1 SV=3	ALVADEPEDLDTEDEGLISFEEER	Phospho (ST)	1401.1	68.0694	2	x000000000003000000000000	ALVADEPEDLD[T]EDEGLISFEEER	8.96826	-0.0310694	-0.0310694	68.0275	68.0877	129.58	3.7893e-12	0.00315885	129.58	83.47	11	2401	2424	92.22	17764: Scan 23391 (rt=68.0694) [\\uk-chs-lfps06\cell signalling\Cell Signalling - Mass Spec\Maruan Hijazi\QE2 DATA SYNERGY\QE2_HL60_Trametinib2_r1.raw]	Q:/Pedro's Lab/Mass Spec/Maruan Hijazi/Project 5. Cross-talk between PI3K and MAPK pathways/Phosphoproteomics HL60/DAT/F008681.dat	ABCA2(T2412);	ABCA2;	Q9BZC7;	p01130
ABCA2_HUMAN	ATP-binding cassette sub-family A member 2 OS=Homo sapiens GN=ABCA2 PE=1 SV=3	GDEGAGYTDVYGDYRPLFDNPQDPDNVSLQEVEAEALSR	Phospho (Y)	1096.23	70.1609	4	x000000400000000000000000000000000000000	GDEGAG[Y]TDVYGDYRPLFDNPQDPDNVSLQEVEAEALSR	0.0214568	0.0214568	0.0214568	70.1609	70.1609	131.944	0.00456959	0.00456959	39.68	39.68	3	1383	1421	36.72	18770: Scan 24465 (rt=70.1609) [\\uk-chs-lfps06\cell signalling\Cell Signalling - Mass Spec\Maruan Hijazi\QE2 DATA SYNERGY\QE2_HL60_Trametinib1_r2.raw]	Q:/Pedro's Lab/Mass Spec/Maruan Hijazi/Project 5. Cross-talk between PI3K and MAPK pathways/Phosphoproteomics HL60/DAT/F008682.dat	ABCA2(Y1389);	ABCA2;	Q9BZC7;	p05410
ABCA2_HUMAN	ATP-binding cassette sub-family A member 2 OS=Homo sapiens GN=ABCA2 PE=1 SV=3	GDEGAGYTDVYGDYRPLFDNPQDPDNVSLQEVEAEALSR	Phospho (ST)	1096.23	70.1609	4			0.0214568	0.0214568	0.0214568	70.1609	70.1609	131.944	0.00456959	0.00456959	39.68	39.68	2	1383	1421	0	18770: Scan 24465 (rt=70.1609) [\\uk-chs-lfps06\cell signalling\Cell Signalling - Mass Spec\Maruan Hijazi\QE2 DATA SYNERGY\QE2_HL60_Trametinib1_r2.raw]	Q:/Pedro's Lab/Mass Spec/Maruan Hijazi/Project 5. Cross-talk between PI3K and MAPK pathways/Phosphoproteomics HL60/DAT/F008682.dat	ABCA2_HUMAN_Phospho (ST)	ABCA2;	Q9BZC7;	p05408
ABCA6_HUMAN		ISPQSR	Phospho (ST)	384.176	22.3061	2	x000030	ISPQ[S]R	-0.391473	-0.391473	-0.391473	22.3061	22.3061	20.29	0.0673492	0.0673492	20.29	20.29	1	1234	1239	1.22	1008: Scan 4298 (rt=22.3061) [\\uk-chs-lfps06\cell signalling\Cell Signalling - Mass Spec\Maruan Hijazi\QE2 DATA SYNERGY\QE2_MCF7_DMSO2_r2.raw]	Q:/Pedro's Lab/Mass Spec/Maruan Hijazi/Project 5. Cross-talk between PI3K and MAPK pathways/Phosphoproteomics MCF7/DAT/F008668.dat	ABCA6(S1238);CFAP54(S2475);	ABCA6; CFAP54;	Q8N139; Q96N23;	p08087
ABCA6_HUMAN		LTAGITR	Phospho (ST)	406.208	33.9333	2	x0000030	LTAGI[T]R	1.64486	0.460266	0.978528	33.6223	33.9809	23.28	0.0737734	0.0737734	23.28	23.28	3	1413	1419	4.5	3762: Scan 8066 (rt=33.9333) [\\uk-chs-lfps06\cell signalling\Cell Signalling - Mass Spec\Maruan Hijazi\QE2 DATA SYNERGY\QE2_HL60_GDC2_r2.raw]	Q:/Pedro's Lab/Mass Spec/Maruan Hijazi/Project 5. Cross-talk between PI3K and MAPK pathways/Phosphoproteomics HL60/DAT/F008688.dat	ABCA6(T1418);	ABCA6;	Q8N139;	p11098
ABCAD_HUMAN		LTEELR		380.714	30.2609	2	x000000		-1.09954	-1.09954	-1.09954	30.2609	30.2609	29.44	0.0193397	0.0193397	29.44	29.44	1	3080	3085	4.12	4811: Scan 8231 (rt=30.2609) [\\uk-chs-lfps06\cell signalling\Cell Signalling - Mass Spec\Maruan Hijazi\QE2 DATA SYNERGY\QE2_MCF7_Tranetinib1_r1.raw]	Q:/Pedro's Lab/Mass Spec/Maruan Hijazi/Project 5. Cross-talk between PI3K and MAPK pathways/Phosphoproteomics MCF7/DAT/F008626.dat	ABCAD_HUMAN_no_mod	ABCA13;	Q86UQ4;	p11116
ZKSC8_HUMAN	Zinc finger protein with KRAB and SCAN domains 8 OS=Homo sapiens GN=ZKSCAN8 PE=1 SV=2	SSLIR	2 Phospho (ST)	735.287	46.3574	1	x33000	[S][S]LIR	3.2617	3.2617	3.2617	46.3574	46.3574	66.37	0.0622323	0.0622323	21.43	21.43	1	559	563	21.43	7896: Scan 13035 (rt=46.3574) [\\uk-chs-lfps06\cell signalling\Cell Signalling - Mass Spec\Maruan Hijazi\QE2 DATA SYNERGY\QE2_HL60_GDC1_r1.raw]	Q:/Pedro's Lab/Mass Spec/Maruan Hijazi/Project 5. Cross-talk between PI3K and MAPK pathways/Phosphoproteomics HL60/DAT/F008691.dat	ABCB1(S660);ABCB1(S661);AGL(S574);AGL(S575);ANKRD13C(S129);ANKRD13C(S130);CACNA1E(S2173);CACNA1E(S2174);CCDC168(S2058);CCDC168(S2059);DDX24(S342);DDX24(S343);FGF11(S6);FGF11(S7);FGF12(S7);FGF12(S8);FGF13(S7);FGF13(S8);MCTP2(S336);MCTP2(S337);NLRP3(S333);NLRP3(S334);PRKAG1(S143);PRKAG1(S144);PRKDC(S3228);PRKDC(S3229);RIDA(S2);RIDA(S3);STXBP2(S435);STXBP2(S436);TNPO2(S101);TNPO2(S102);UHRF1(S681);U…	ABCB1; AGL; ANKRD13C; CACNA1E; CCDC168; DDX24; FGF11; FGF12; FGF13; MCTP2; NLRP3; PRKAG1; PRKDC; RIDA; STXBP2; TNPO2; UHRF1; ZFP69B; ZKSCAN1; ZKSCAN8; ZNF19; ZNF215; ZNF256; ZNF260; ZNF286A; ZNF286B; ZNF556; ZNF572; ZNF623; ZNF667; ZNF865; ZNF879;	P08183; P35573; Q8N6S4; Q15878; Q8NDH2; Q9GZR7; Q92914; P61328; Q92913; Q6DN12; Q96P20; P54619; P78527; P52758; Q15833; O14787; Q96T88; Q9UJL9; P17029; Q15776; P17023; Q9UL58; Q9Y2P7; Q3ZCT1; Q9HBT8; P0CG31; Q9HAH1; Q7Z3I7; O75123; Q5HYK9; P0CJ78; B4DU55;	p18434
ABCB6_HUMAN		AIQASLAK		401.246	31.3036	2	x00000000		5.19314	0.196133	1.17055	31.0196	31.8953	32.5	0.0059327	0.0059327	32.5	32.5	13	764	771	10.87	4811: Scan 8468 (rt=31.3036) [\\uk-chs-lfps06\cell signalling\Cell Signalling - Mass Spec\Maruan Hijazi\QE2 DATA SYNERGY\QE2_MCF7_Trametinib2_r1.raw]	Q:/Pedro's Lab/Mass Spec/Maruan Hijazi/Project 5. Cross-talk between PI3K and MAPK pathways/Phosphoproteomics MCF7/DAT/F008635.dat	ABCB6_HUMAN_no_mod	ABCB6;	Q9NP58;	p00825
MRP1_HUMAN	Multidrug resistance-associated protein 1 OS=Homo sapiens GN=ABCC1 PE=1 SV=3	QLSSSSSYSGDISR	Gln->pyro-Glu (N-term Q); Phospho (ST)	768.815	54.3996	2	x'100300000000000	QL[S]SSSSYSGDISR	4.21849	-0.704605	-0.170616	54.296	54.4243	65.1637	3.6204e-06	0.00397551	65.92	51.26	33	913	926	22.39	12386: Scan 17438 (rt=54.3996) [\\uk-chs-lfps06\cell signalling\Cell Signalling - Mass Spec\Maruan Hijazi\QE2 DATA SYNERGY\QE2_HL60_GDC1_r2.raw]	Q:/Pedro's Lab/Mass Spec/Maruan Hijazi/Project 5. Cross-talk between PI3K and MAPK pathways/Phosphoproteomics HL60/DAT/F008690.dat	ABCC1(R912);ABCC1(S915);	ABCC1;	P33527;	p13540
DEN1A_HUMAN	DENN domain-containing protein 1A OS=Homo sapiens GN=DENND1A PE=1 SV=2	SLEDLR	Phospho (ST)	406.682	40.5803	2	x300000	[S]LEDLR	1.35084	-1.68116	-0.276084	40.4388	40.8474	40.16	0.00119033	0.00119033	40.16	40.16	13	592	597	14.08	8721: Scan 12778 (rt=40.5803) [\\uk-chs-lfps06\cell signalling\Cell Signalling - Mass Spec\Maruan Hijazi\Project 9. Synergi\RAW\QE2_NTERA_Tranetinib2_r1.raw]	Q:/Pedro's Lab/Mass Spec/Maruan Hijazi/Project 5. Cross-talk between PI3K and MAPK pathways/Phosphoproteomics NTERA2 NEW/DAT/F008374.dat	ABCC12(S1189);DENND1A(S592);MTBP(S225);PPFIBP2(S387);	ABCC12; DENND1A; MTBP; PPFIBP2;	Q96J65; Q8TEH3; Q96DY7; Q8ND30;	p16696
MRP4_HUMAN	Multidrug resistance-associated protein 4 OS=Homo sapiens GN=ABCC4 PE=1 SV=3	DNEESEQPPVPGTPTLR	Phospho (ST)	973.43	48.3209	2	x00003000000000000	DNEE[S]EQPPVPGTPTLR	2.33694	-1.23146	-1.23146	48.2654	48.3209	29.11	0.032343	0.0543198	29.11	27.15	6	634	650	25.18	9958: Scan 14785 (rt=48.3209) [\\uk-chs-lfps06\cell signalling\Cell Signalling - Mass Spec\Maruan Hijazi\QE2 DATA SYNERGY\QE2_HL60_Trametinib2_r1.raw]	Q:/Pedro's Lab/Mass Spec/Maruan Hijazi/Project 5. Cross-talk between PI3K and MAPK pathways/Phosphoproteomics HL60/DAT/F008681.dat	ABCC4(S638);	ABCC4;	O15439;	p02900
MRP4_HUMAN	Multidrug resistance-associated protein 4 OS=Homo sapiens GN=ABCC4 PE=1 SV=3	DNEESEQPPVPGTPTLR	Phospho (ST)	649.291	48.3026	3	x00000000000030000	DNEESEQPPVPG[T]PTLR	1.13068	-3.66663	1.13068	48.1555	48.3317	59.07	0.0234458	0.0234458	30.54	30.54	3	634	650	7.24	10001: Scan 14815 (rt=48.3026) [\\uk-chs-lfps06\cell signalling\Cell Signalling - Mass Spec\Maruan Hijazi\QE2 DATA SYNERGY\QE2_HL60_T+G3_r1.raw]	Q:/Pedro's Lab/Mass Spec/Maruan Hijazi/Project 5. Cross-talk between PI3K and MAPK pathways/Phosphoproteomics HL60/DAT/F008683.dat	ABCC4(T646);	ABCC4;	O15439;	p02899
MRP4_HUMAN	Multidrug resistance-associated protein 4 OS=Homo sapiens GN=ABCC4 PE=1 SV=3	KDNEESEQPPVPGTPTLR	Phospho (ST)	691.989	41.0385	3	x000000000000030000	KDNEESEQPPVPG[T]PTLR	0.252298	-1.12256	0.252298	40.9127	41.0385	31.16	0.0231593	0.0231593	31.16	31.16	4	633	650	6.98	6978: Scan 11470 (rt=41.0385) [\\uk-chs-lfps06\cell signalling\Cell Signalling - Mass Spec\Maruan Hijazi\QE2 DATA SYNERGY\QE2_HL60_DMSO2_r2.raw]	Q:/Pedro's Lab/Mass Spec/Maruan Hijazi/Project 5. Cross-talk between PI3K and MAPK pathways/Phosphoproteomics HL60/DAT/F008693.dat	ABCC4(T646);	ABCC4;	O15439;	p08453
MRP5_HUMAN	Multidrug resistance-associated protein 5 OS=Homo sapiens GN=ABCC5 PE=1 SV=2	NATLAWDSSHSSIQNSPK	Phospho (ST)	674.971	42.7958	3	x000000000000000300	NATLAWDSSHSSIQN[S]PK	2.34088	1.06485	2.34088	42.6809	42.7958	39.85	0.00285699	0.0356914	39.85	31.4433	6	494	511	12.61	9522: Scan 13632 (rt=42.7958) [\\uk-chs-lfps06\cell signalling\Cell Signalling - Mass Spec\Maruan Hijazi\QE2 DATA SYNERGY\QE2_MCF7_DMSO3_r1.raw]	Q:/Pedro's Lab/Mass Spec/Maruan Hijazi/Project 5. Cross-talk between PI3K and MAPK pathways/Phosphoproteomics MCF7/DAT/F008666.dat	ABCC5(S509);	ABCC5;	O15440;	p11927
RBM39_HUMAN	RNA-binding protein 39 OS=Homo sapiens GN=RBM39 PE=1 SV=2	FNSAIR	Phospho (ST)	394.18	32.1977	2	x003000	FN[S]AIR	4.47513	-0.840601	1.80455	31.6619	32.3526	112.694	0.00046598	0.00046598	42.32	42.32	13	104	109	38.85	3095: Scan 7319 (rt=32.1977) [\\uk-chs-lfps06\cell signalling\Cell Signalling - Mass Spec\Maruan Hijazi\QE2 DATA SYNERGY\QE2_HL60_GDC2_r2.raw]	Q:/Pedro's Lab/Mass Spec/Maruan Hijazi/Project 5. Cross-talk between PI3K and MAPK pathways/Phosphoproteomics HL60/DAT/F008688.dat	ABCC5(S726);RBM39(S106);	ABCC5; RBM39;	O15440; Q14498;	p05041
LT4R1_HUMAN		RLSLAR	Phospho (ST)	398.216	27.0783	2	x003000	RL[S]LAR	-0.557642	-1.01081	-0.557642	27.0783	27.3072	20.97	0.0787837	0.0787837	20.97	20.97	2	262	267	0.39	1314: Scan 5249 (rt=27.0783) [\\uk-chs-lfps06\cell signalling\Cell Signalling - Mass Spec\Maruan Hijazi\QE2 DATA SYNERGY\QE2_HL60_GDC2_r1.raw]	Q:/Pedro's Lab/Mass Spec/Maruan Hijazi/Project 5. Cross-talk between PI3K and MAPK pathways/Phosphoproteomics HL60/DAT/F008689.dat	ABCC6(S762);GFAP(S38);LTB4R(S264);NUP85(S638);PEG3(S1578);ZBTB7B(S497);	ABCC6; GFAP; LTB4R; NUP85; PEG3; ZBTB7B;	O95255; P14136; Q15722; Q9BW27; Q9GZU2; O15156;	p14709
ABCE1_HUMAN	ATP-binding cassette sub-family E member 1 OS=Homo sapiens GN=ABCE1 PE=1 SV=1	NTVANSPQTLLAGMNK		829.933	50.2933	2	x0000000000000000		3.04853	0.382424	2.42121	50.2933	50.5879	102.91	8.62184e-10	8.62184e-10	102.91	102.91	9	542	557	102.91	10538: Scan 15472 (rt=50.2933) [\\uk-chs-lfps06\cell signalling\Cell Signalling - Mass Spec\Maruan Hijazi\QE2 DATA SYNERGY\QE2_HL60_Trametinib3_r1.raw]	Q:/Pedro's Lab/Mass Spec/Maruan Hijazi/Project 5. Cross-talk between PI3K and MAPK pathways/Phosphoproteomics HL60/DAT/F008678.dat	ABCE1_HUMAN_no_mod	ABCE1;	P61221;	p12751
ABCF1_HUMAN	ATP-binding cassette sub-family F member 1 OS=Homo sapiens GN=ABCF1 PE=1 SV=2	QQPPEPEWIGDGESTSPSDK	Gln->pyro-Glu (N-term Q); Phospho (ST)	1123.96	64.3586	2	x'100000000000003000000	QQPPEPEWIGDGE[S]TSPSDK	0.440802	-0.716861	-0.716861	64.3475	64.3586	190.42	0.0034422	0.0167581	38.23	32.64	7	7	26	28.22	18514: Scan 23598 (rt=64.3586) [\\uk-chs-lfps06\cell signalling\Cell Signalling - Mass Spec\Maruan Hijazi\Project 9. Synergy NTERA2\RAW\QE2_NTERA_T+G2_r2.raw]	Q:/Pedro's Lab/Mass Spec/Maruan Hijazi/Project 5. Cross-talk between PI3K and MAPK pathways/Phosphoproteomics NTERA2 NEW/DAT/F008387.dat	ABCF1(K6);ABCF1(S20);	ABCF1;	Q8NE71;	p13783
ABCF1_HUMAN	ATP-binding cassette sub-family F member 1 OS=Homo sapiens GN=ABCF1 PE=1 SV=2	QQPPEPEWIGDGESTSPSDKVVK	Gln->pyro-Glu (N-term Q); Phospho (ST)	1287.08	56.94	2	x'100000000000003000000000	QQPPEPEWIGDGE[S]TSPSDKVVK	2.17484	0.308693	2.17484	56.94	56.9988	325.79	0.0269544	0.0269544	30.97	30.97	4	7	29	6.16	13973: Scan 19006 (rt=56.94) [\\uk-chs-lfps06\cell signalling\Cell Signalling - Mass Spec\Maruan Hijazi\QE2 DATA SYNERGY\QE2_HL60_Trametinib3_r2.raw]	Q:/Pedro's Lab/Mass Spec/Maruan Hijazi/Project 5. Cross-talk between PI3K and MAPK pathways/Phosphoproteomics HL60/DAT/F008700.dat	ABCF1(K6);ABCF1(S20);	ABCF1;	Q8NE71;	p13786
ABCF1_HUMAN	ATP-binding cassette sub-family F member 1 OS=Homo sapiens GN=ABCF1 PE=1 SV=2	QQPPEPEWIGDGESTSPSDKVVK	Gln->pyro-Glu (N-term Q); Phospho (ST)	858.388	56.9936	3	x'100000000000000030000000	QQPPEPEWIGDGEST[S]PSDKVVK	1.68653	1.48825	1.48825	56.9041	56.9936	365.43	0.0360676	0.0360676	29.75	29.75	2	7	29	7.12	13280: Scan 18478 (rt=56.9936) [\\uk-chs-lfps06\cell signalling\Cell Signalling - Mass Spec\Maruan Hijazi\QE2 DATA SYNERGY\QE2_HL60_DMSO2_r2.raw]	Q:/Pedro's Lab/Mass Spec/Maruan Hijazi/Project 5. Cross-talk between PI3K and MAPK pathways/Phosphoproteomics HL60/DAT/F008693.dat	ABCF1(K6);ABCF1(S22);	ABCF1;	Q8NE71;	p13785
ABCF1_HUMAN	ATP-binding cassette sub-family F member 1 OS=Homo sapiens GN=ABCF1 PE=1 SV=2	KLSVPTSDEEDEVPAPKPR	Phospho (ST)	544.266	40.0565	4	x0030000000000000000	KL[S]VPTSDEEDEVPAPKPR	3.35521	-1.3755	1.14632	39.4261	40.9024	317.927	0.00248624	0.0107378	40.43	35.7133	42	103	121	30.84	8436: Scan 12447 (rt=40.0565) [\\uk-chs-lfps06\cell signalling\Cell Signalling - Mass Spec\Maruan Hijazi\QE2 DATA SYNERGY\QE2_MCF7_DMSO2_r1.raw]	Q:/Pedro's Lab/Mass Spec/Maruan Hijazi/Project 5. Cross-talk between PI3K and MAPK pathways/Phosphoproteomics MCF7/DAT/F008670.dat	ABCF1(S105);	ABCF1;	Q8NE71;	p08879
ABCF1_HUMAN	ATP-binding cassette sub-family F member 1 OS=Homo sapiens GN=ABCF1 PE=1 SV=2	KLSVPTSDEEDEVPAPKPR	Phospho (ST)	725.353	41.4954	3	x0030000000000000000	KL[S]VPTSDEEDEVPAPKPR	2.71832	-1.58903	2.31796	39.2279	44.2965	201.6	5.13465e-05	8.67589e-05	57.16	55.5367	318	103	121	51.03	6097: Scan 10987 (rt=41.4954) [\\uk-chs-lfps06\cell signalling\Cell Signalling - Mass Spec\Maruan Hijazi\QE2 DATA SYNERGY\QE2_HL60_GDC1_r1.raw]	Q:/Pedro's Lab/Mass Spec/Maruan Hijazi/Project 5. Cross-talk between PI3K and MAPK pathways/Phosphoproteomics HL60/DAT/F008691.dat	ABCF1(S105);	ABCF1;	Q8NE71;	p08880
ABCF1_HUMAN	ATP-binding cassette sub-family F member 1 OS=Homo sapiens GN=ABCF1 PE=1 SV=2	LSVPTSDEEDEVPAPKPR	Phospho (ST)	682.654	43.5198	3	x030000000000000000	L[S]VPTSDEEDEVPAPKPR	2.68076	-1.98442	1.06703	43.2447	44.4152	193.51	3.21975e-07	0.00112554	79.62	55.0983	339	104	121	53.65	7905: Sum of 2 scans. Range 12591 (rt=43.4161) to 12682 (rt=43.6234) [\\uk-chs-lfps06\cell signalling\Cell Signalling - Mass Spec\Maruan Hijazi\QE2 DATA SYNERGY\QE2_HL60_DMSO3_r1.raw]	Q:/Pedro's Lab/Mass Spec/Maruan Hijazi/Project 5. Cross-talk between PI3K and MAPK pathways/Phosphoproteomics HL60/DAT/F008692.dat	ABCF1(S105);	ABCF1;	Q8NE71;	p11082
ABCF1_HUMAN	ATP-binding cassette sub-family F member 1 OS=Homo sapiens GN=ABCF1 PE=1 SV=2	LSVPTSDEEDEVPAPKPR	Phospho (ST)	1023.48	43.6617	2	x030000000000000000	L[S]VPTSDEEDEVPAPKPR	6.18011	-6.43643	2.75705	43.315	44.2871	365.43	2.06371e-09	1.39957e-05	101.47	82.71	163	104	121	58.39	8017: Scan 12627 (rt=43.6617) [\\uk-chs-lfps06\cell signalling\Cell Signalling - Mass Spec\Maruan Hijazi\QE2 DATA SYNERGY\QE2_HL60_DMSO2_r2.raw]	Q:/Pedro's Lab/Mass Spec/Maruan Hijazi/Project 5. Cross-talk between PI3K and MAPK pathways/Phosphoproteomics HL60/DAT/F008693.dat	ABCF1(S105);	ABCF1;	Q8NE71;	p11083
ABCF1_HUMAN	ATP-binding cassette sub-family F member 1 OS=Homo sapiens GN=ABCF1 PE=1 SV=2	KLSVPTSDEEDEVPAPKPR	2 Phospho (ST)	752.008	42.777	3	x0030030000000000000	KL[S]VP[T]SDEEDEVPAPKPR	2.79316	-3.46517	1.06214	42.1908	43.8949	197.92	9.25641e-06	0.000824199	65.15	51.9567	209	103	121	41.61	7080: Scan 11936 (rt=42.777) [\\uk-chs-lfps06\cell signalling\Cell Signalling - Mass Spec\Maruan Hijazi\QE2 DATA SYNERGY\QE2_HL60_DMSO2_r1.raw]	Q:/Pedro's Lab/Mass Spec/Maruan Hijazi/Project 5. Cross-talk between PI3K and MAPK pathways/Phosphoproteomics HL60/DAT/F008694.dat	ABCF1(S105);ABCF1(T108);	ABCF1;	Q8NE71;	p08876
ABCF1_HUMAN	ATP-binding cassette sub-family F member 1 OS=Homo sapiens GN=ABCF1 PE=1 SV=2	LSVPTSDEEDEVPAPKPR	2 Phospho (ST)	709.307	47.0945	3	x030030000000000000	L[S]VP[T]SDEEDEVPAPKPR	2.21139	-2.20764	-2.20764	47.0172	47.4839	253.48	5.62652e-05	0.00135211	56.58	47.2767	185	104	121	38.73	11154: Scan 15620 (rt=47.0945) [\\uk-chs-lfps06\cell signalling\Cell Signalling - Mass Spec\Maruan Hijazi\Project 9. Synergy NTERA2\RAW\QE2_NTERA_Tranetinib3_r2.raw]	Q:/Pedro's Lab/Mass Spec/Maruan Hijazi/Project 5. Cross-talk between PI3K and MAPK pathways/Phosphoproteomics NTERA2 NEW/DAT/F008384.dat	ABCF1(S105);ABCF1(T108);	ABCF1;	Q8NE71;	p11080
ABCF1_HUMAN	ATP-binding cassette sub-family F member 1 OS=Homo sapiens GN=ABCF1 PE=1 SV=2	LSVPTSDEEDEVPAPKPR	2 Phospho (ST)	1063.46	47.2692	2	x030030000000000000	L[S]VP[T]SDEEDEVPAPKPR	3.81899	-4.18139	0.0541201	46.9241	47.4632	185.97	1.15871e-09	1.74734e-06	103.51	82.91	204	104	121	67.32	9339: Scan 14144 (rt=47.2692) [\\uk-chs-lfps06\cell signalling\Cell Signalling - Mass Spec\Maruan Hijazi\QE2 DATA SYNERGY\QE2_HL60_Trametinib3_r1.raw]	Q:/Pedro's Lab/Mass Spec/Maruan Hijazi/Project 5. Cross-talk between PI3K and MAPK pathways/Phosphoproteomics HL60/DAT/F008678.dat	ABCF1(S105);ABCF1(T108);	ABCF1;	Q8NE71;	p11081
ABCF1_HUMAN	ATP-binding cassette sub-family F member 1 OS=Homo sapiens GN=ABCF1 PE=1 SV=2	KLSVPTSDEEDEVPAPKPR	3 Phospho (ST)	584.251	46.0597	4	x0030033000000000000	KL[S]VP[T][S]DEEDEVPAPKPR	3.3961	3.3961	3.3961	46.0597	46.0597	233.66	0.0077759	0.0077759	35.47	35.47	1	103	121	34.96	10318: Scan 14701 (rt=46.0597) [\\uk-chs-lfps06\cell signalling\Cell Signalling - Mass Spec\Maruan Hijazi\QE2 DATA SYNERGY\QE2_MCF7_GDC1_r2.raw]	Q:/Pedro's Lab/Mass Spec/Maruan Hijazi/Project 5. Cross-talk between PI3K and MAPK pathways/Phosphoproteomics MCF7/DAT/F008659.dat	ABCF1(S105);ABCF1(T108);ABCF1(S109);	ABCF1;	Q8NE71;	p08877
ABCF1_HUMAN	ATP-binding cassette sub-family F member 1 OS=Homo sapiens GN=ABCF1 PE=1 SV=2	KLSVPTSDEEDEVPAPKPR	3 Phospho (ST)	778.664	45.7368	3	x0030033000000000000	KL[S]VP[T][S]DEEDEVPAPKPR	3.42868	-1.1749	2.33565	45.5422	46.308	228.587	0.000190494	0.000190494	51.45	51.45	52	103	121	51.45	10702: Scan 14935 (rt=45.7368) [\\uk-chs-lfps06\cell signalling\Cell Signalling - Mass Spec\Maruan Hijazi\QE2 DATA SYNERGY\QE2_MCF7_DMSO3_r1.raw]	Q:/Pedro's Lab/Mass Spec/Maruan Hijazi/Project 5. Cross-talk between PI3K and MAPK pathways/Phosphoproteomics MCF7/DAT/F008666.dat	ABCF1(S105);ABCF1(T108);ABCF1(S109);	ABCF1;	Q8NE71;	p08878
ABCF1_HUMAN	ATP-binding cassette sub-family F member 1 OS=Homo sapiens GN=ABCF1 PE=1 SV=2	LKKLSVPTSDEEDEVPAPKPR	3 Phospho (ST)	859.057	45.0997	3	x000030033000000000000	LKKL[S]VP[T][S]DEEDEVPAPKPR	3.81213	0.851934	1.84255	43.2066	45.1735	262.62	0.000218625	0.000218625	52.16	52.16	12	101	121	52.16	9866: Scan 14259 (rt=45.0997) [\\uk-chs-lfps06\cell signalling\Cell Signalling - Mass Spec\Maruan Hijazi\QE2 DATA SYNERGY\QE2_MCF7_GDC2_r2.raw]	Q:/Pedro's Lab/Mass Spec/Maruan Hijazi/Project 5. Cross-talk between PI3K and MAPK pathways/Phosphoproteomics MCF7/DAT/F008655.dat	ABCF1(S105);ABCF1(T108);ABCF1(S109);	ABCF1;	Q8NE71;	p10217
ABCF1_HUMAN	ATP-binding cassette sub-family F member 1 OS=Homo sapiens GN=ABCF1 PE=1 SV=2	GGNVFAALIQDQSEEEEEEEKHPPKPAKPEK	Phospho (ST)	885.92	48.8334	4	x0000000000003000000000000000000	GGNVFAALIQDQ[S]EEEEEEEKHPPKPAKPEK	1.01592	1.01592	-1.1764	48.8334	48.8334	377.041	4.45536e-05	0.000206484	59.05	54.69	2	128	158	59.05	12358: Scan 16699 (rt=48.8334) [\\uk-chs-lfps06\cell signalling\Cell Signalling - Mass Spec\Maruan Hijazi\QE2 DATA SYNERGY\QE2_MCF7_DMSO1_r1.raw]	Q:/Pedro's Lab/Mass Spec/Maruan Hijazi/Project 5. Cross-talk between PI3K and MAPK pathways/Phosphoproteomics MCF7/DAT/F008674.dat	ABCF1(S140);	ABCF1;	Q8NE71;	p05661
ABCF1_HUMAN	ATP-binding cassette sub-family F member 1 OS=Homo sapiens GN=ABCF1 PE=1 SV=2	QQPPEPEWIGDGESTSPSDK	Phospho (ST)	1132.47	51.932	2	x00000000000003000000	QQPPEPEWIGDGE[S]TSPSDK	2.05706	-2.98066	-1.65494	51.721	52.0406	190.42	1.18869e-06	3.66432e-05	72.96	63.1775	141	7	26	52.77	13515: Scan 18091 (rt=51.932) [\\uk-chs-lfps06\cell signalling\Cell Signalling - Mass Spec\Maruan Hijazi\Project 9. Synergy NTERA2\RAW\QE2_NTERA_T+G2_r2.raw]	Q:/Pedro's Lab/Mass Spec/Maruan Hijazi/Project 5. Cross-talk between PI3K and MAPK pathways/Phosphoproteomics NTERA2 NEW/DAT/F008387.dat	ABCF1(S20);	ABCF1;	Q8NE71;	p13784
ABCF1_HUMAN	ATP-binding cassette sub-family F member 1 OS=Homo sapiens GN=ABCF1 PE=1 SV=2	AEQGSEEEGEGEEEEEEGGESK	Phospho (ST)	1217.43	29.4116	2	x0000300000000000000000	AEQG[S]EEEGEGEEEEEEGGESK	2.66025	-2.60107	0.687259	29.2389	29.6138	422.69	2.91589e-13	2.91589e-13	135.22	135.22	27	224	245	126.51	3658: Scan 7280 (rt=29.4116) [\\uk-chs-lfps06\cell signalling\Cell Signalling - Mass Spec\Maruan Hijazi\Project 9. Synergi\RAW\QE2_NTERA_DMSO1_r1.raw]	Q:/Pedro's Lab/Mass Spec/Maruan Hijazi/Project 5. Cross-talk between PI3K and MAPK pathways/Phosphoproteomics NTERA2 NEW/DAT/F008364.dat	ABCF1(S228);	ABCF1;	Q8NE71;	p00447
ABCF1_HUMAN	ATP-binding cassette sub-family F member 1 OS=Homo sapiens GN=ABCF1 PE=1 SV=2	AEQGSEEEGEGEEEEEEGGESKADDPYAHLSK	Phospho (ST)	883.599	37.8078	4	x00003000000000000000000000000000	AEQG[S]EEEGEGEEEEEEGGESKADDPYAHLSK	1.67688	-1.09904	-0.181284	37.2183	37.8078	187.884	4.94825e-05	4.94825e-05	57	57	3	224	255	49.08	7740: Scan 11491 (rt=37.8078) [\\uk-chs-lfps06\cell signalling\Cell Signalling - Mass Spec\Maruan Hijazi\QE2 DATA SYNERGY\QE2_MCF7_GDC1_r1.raw]	Q:/Pedro's Lab/Mass Spec/Maruan Hijazi/Project 5. Cross-talk between PI3K and MAPK pathways/Phosphoproteomics MCF7/DAT/F008662.dat	ABCF1(S228);	ABCF1;	Q8NE71;	p00448
ABCF1_HUMAN	ATP-binding cassette sub-family F member 1 OS=Homo sapiens GN=ABCF1 PE=1 SV=2	AEQGSEEEGEGEEEEEEGGESKADDPYAHLSKK	Phospho (ST)	915.623	34.1945	4	x000030000000000000000000000000000	AEQG[S]EEEGEGEEEEEEGGESKADDPYAHLSKK	-0.0970354	-1.01546	-0.0970354	34.1945	34.3034	377.041	7.9519e-06	7.9519e-06	66.04	66.04	2	224	256	49.9	6386: Scan 10133 (rt=34.1945) [\\uk-chs-lfps06\cell signalling\Cell Signalling - Mass Spec\Maruan Hijazi\QE2 DATA SYNERGY\QE2_MCF7_DMSO1_r1.raw]	Q:/Pedro's Lab/Mass Spec/Maruan Hijazi/Project 5. Cross-talk between PI3K and MAPK pathways/Phosphoproteomics MCF7/DAT/F008674.dat	ABCF1(S228);	ABCF1;	Q8NE71;	p00449
ABCF1_HUMAN	ATP-binding cassette sub-family F member 1 OS=Homo sapiens GN=ABCF1 PE=1 SV=2	AKKAEQGSEEEGEGEEEEEEGGESK	Phospho (ST)	921.035	24.4436	3	x0000000300000000000000000	AKKAEQG[S]EEEGEGEEEEEEGGESK	1.4659	1.4659	1.4659	24.4436	24.4436	311.921	0.0184804	0.0184804	31.18	31.18	1	221	245	31.18	2053: Scan 5427 (rt=24.4436) [\\uk-chs-lfps06\cell signalling\Cell Signalling - Mass Spec\Maruan Hijazi\QE2 DATA SYNERGY\QE2_MCF7_Trametinib2_r1.raw]	Q:/Pedro's Lab/Mass Spec/Maruan Hijazi/Project 5. Cross-talk between PI3K and MAPK pathways/Phosphoproteomics MCF7/DAT/F008635.dat	ABCF1(S228);	ABCF1;	Q8NE71;	p00861
ABCF1_HUMAN	ATP-binding cassette sub-family F member 1 OS=Homo sapiens GN=ABCF1 PE=1 SV=2	KAEQGSEEEGEGEEEEEEGGESK	Phospho (ST)	854.654	25.6494	3	x00000300000000000000000	KAEQG[S]EEEGEGEEEEEEGGESK	1.03516	-3.28747	-1.92859	25.1016	26.4934	326	1.14122e-08	1.14122e-08	91.04	91.04	56	223	245	73.99	2277: Scan 5771 (rt=25.6494) [\\uk-chs-lfps06\cell signalling\Cell Signalling - Mass Spec\Maruan Hijazi\Project 9. Synergy NTERA2\RAW\QE2_NTERA_GDC2_r2.raw]	Q:/Pedro's Lab/Mass Spec/Maruan Hijazi/Project 5. Cross-talk between PI3K and MAPK pathways/Phosphoproteomics NTERA2 NEW/DAT/F008389.dat	ABCF1(S228);	ABCF1;	Q8NE71;	p08349
ABCF1_HUMAN	ATP-binding cassette sub-family F member 1 OS=Homo sapiens GN=ABCF1 PE=1 SV=2	KAEQGSEEEGEGEEEEEEGGESK	Phospho (ST)	1281.48	25.4377	2	x00000300000000000000000	KAEQG[S]EEEGEGEEEEEEGGESK	1.99809	-2.2972	0.592359	25.4377	25.719	422.69	6.55412e-12	0.0177617	123.78	75.11	21	223	245	97.34	2062: Scan 5502 (rt=25.4377) [\\uk-chs-lfps06\cell signalling\Cell Signalling - Mass Spec\Maruan Hijazi\Project 9. Synergi\RAW\QE2_NTERA_DMSO1_r1.raw]	Q:/Pedro's Lab/Mass Spec/Maruan Hijazi/Project 5. Cross-talk between PI3K and MAPK pathways/Phosphoproteomics NTERA2 NEW/DAT/F008364.dat	ABCF1(S228);	ABCF1;	Q8NE71;	p08350
ABCF1_HUMAN	ATP-binding cassette sub-family F member 1 OS=Homo sapiens GN=ABCF1 PE=1 SV=2	KAEQGSEEEGEGEEEEEEGGESKADDPYAHLSK	Phospho (ST)	915.623	35.2272	4	x000003000000000000000000000000000	KAEQG[S]EEEGEGEEEEEEGGESKADDPYAHLSK	0.0888352	-1.37626	0.0888352	35.2272	37.8703	317.927	1.82612e-07	1.82612e-07	82.47	82.47	4	223	255	60.44	6467: Scan 10273 (rt=35.2272) [\\uk-chs-lfps06\cell signalling\Cell Signalling - Mass Spec\Maruan Hijazi\QE2 DATA SYNERGY\QE2_MCF7_DMSO2_r1.raw]	Q:/Pedro's Lab/Mass Spec/Maruan Hijazi/Project 5. Cross-talk between PI3K and MAPK pathways/Phosphoproteomics MCF7/DAT/F008670.dat	ABCF1(S228);	ABCF1;	Q8NE71;	p08351
ABCF1_HUMAN	ATP-binding cassette sub-family F member 1 OS=Homo sapiens GN=ABCF1 PE=1 SV=2	QQPPEPEWIGDGESTSPSDKVVK	Phospho (ST)	864.064	48.5847	3	x00000000000000000300000	QQPPEPEWIGDGESTSP[S]DKVVK	2.04429	-0.56273	1.44178	48.3332	49.0889	364.97	0.000175697	0.00106837	53.31	47.1375	33	7	29	41.78	9871: Scan 14703 (rt=48.5847) [\\uk-chs-lfps06\cell signalling\Cell Signalling - Mass Spec\Maruan Hijazi\QE2 DATA SYNERGY\QE2_HL60_Trametinib2_r2.raw]	Q:/Pedro's Lab/Mass Spec/Maruan Hijazi/Project 5. Cross-talk between PI3K and MAPK pathways/Phosphoproteomics HL60/DAT/F008680.dat	ABCF1(S24);	ABCF1;	Q8NE71;	p13787
ABCF1_HUMAN	ATP-binding cassette sub-family F member 1 OS=Homo sapiens GN=ABCF1 PE=1 SV=2	KLSVPTSDEEDEVPAPKPR	2 Phospho (ST)	564.257	42.5223	4	x0000033000000000000	KLSVP[T][S]DEEDEVPAPKPR	0.713272	-0.618288	0.713272	42.5223	43.0075	193.51	0.0300415	0.0300415	30.08	30.08	4	103	121	6.28	7554: Scan 12199 (rt=42.5223) [\\uk-chs-lfps06\cell signalling\Cell Signalling - Mass Spec\Maruan Hijazi\QE2 DATA SYNERGY\QE2_HL60_DMSO3_r1.raw]	Q:/Pedro's Lab/Mass Spec/Maruan Hijazi/Project 5. Cross-talk between PI3K and MAPK pathways/Phosphoproteomics HL60/DAT/F008692.dat	ABCF1(T108);ABCF1(S109);	ABCF1;	Q8NE71;	p08875
ABCF2_HUMAN	ATP-binding cassette sub-family F member 2 OS=Homo sapiens GN=ABCF2 PE=1 SV=2	LEELDADK		466.734	30.2389	2	x00000000		3.10697	-2.58308	1.71131	28.8353	30.9228	26.66	0.017262	0.017262	26.66	26.66	27	196	203	9.63	4424: Scan 7984 (rt=30.2389) [\\uk-chs-lfps06\cell signalling\Cell Signalling - Mass Spec\Maruan Hijazi\QE2 DATA SYNERGY\QE2_MCF7_T+G2_r1.raw]	Q:/Pedro's Lab/Mass Spec/Maruan Hijazi/Project 5. Cross-talk between PI3K and MAPK pathways/Phosphoproteomics MCF7/DAT/F008645.dat	ABCF2_HUMAN_no_mod	ABCF2;	Q9UG63;	p09742
ABCF3_HUMAN	ATP-binding cassette sub-family F member 3 OS=Homo sapiens GN=ABCF3 PE=1 SV=2	LEEIEADK		473.741	33.1457	2	x00000000		0.903258	-2.96786	0.903258	33.1457	34.3421	26.37	0.0281423	0.0281423	26.37	26.37	2	295	302	16.66	4002: Scan 8115 (rt=33.1457) [\\uk-chs-lfps06\cell signalling\Cell Signalling - Mass Spec\Maruan Hijazi\QE2 DATA SYNERGY\QE2_HL60_GDC1_r2.raw]	Q:/Pedro's Lab/Mass Spec/Maruan Hijazi/Project 5. Cross-talk between PI3K and MAPK pathways/Phosphoproteomics HL60/DAT/F008690.dat	ABCF3_HUMAN_no_mod	ABCF3;	Q9NUQ8;	p09741
ABI1_HUMAN	Abl interactor 1 OS=Homo sapiens GN=ABI1 PE=1 SV=4	TNPPTQKPPSPPMSGR	Phospho (ST)	591.279	33.5942	3	x0000000003000000	TNPPTQKPP[S]PPMSGR	2.67899	-0.946459	-0.260333	33.051	34.3601	153.464	0.000710837	0.0174562	45.82	37.46	103	174	189	23.68	5599: Scan 9442 (rt=33.5942) [\\uk-chs-lfps06\cell signalling\Cell Signalling - Mass Spec\Maruan Hijazi\Project 9. Synergy NTERA2\RAW\QE2_NTERA_T+G1_r2.raw]	Q:/Pedro's Lab/Mass Spec/Maruan Hijazi/Project 5. Cross-talk between PI3K and MAPK pathways/Phosphoproteomics NTERA2 NEW/DAT/F008394.dat	ABI1(S183);	ABI1;	Q8IZP0;	p20013
ABI1_HUMAN	Abl interactor 1 OS=Homo sapiens GN=ABI1 PE=1 SV=4	TNPPTQKPPSPPMSGR	Phospho (ST)	886.414	33.234	2	x0000000003000000	TNPPTQKPP[S]PPMSGR	0.756714	-1.82967	0.135531	33.1682	33.3735	128.094	6.00009e-05	0.00283626	56.69	46.835	16	174	189	19.71	5994: Scan 9700 (rt=33.234) [\\uk-chs-lfps06\cell signalling\Cell Signalling - Mass Spec\Maruan Hijazi\QE2 DATA SYNERGY\QE2_MCF7_DMSO1_r1.raw]	Q:/Pedro's Lab/Mass Spec/Maruan Hijazi/Project 5. Cross-talk between PI3K and MAPK pathways/Phosphoproteomics MCF7/DAT/F008674.dat	ABI1(S183);	ABI1;	Q8IZP0;	p20014
ABI1_HUMAN	Abl interactor 1 OS=Homo sapiens GN=ABI1 PE=1 SV=4	LGSQHSPGR	Phospho (ST)	509.727	20.5215	2	x000003000	LGSQH[S]PGR	2.48368	-4.9271	-1.36913	16.6889	20.7991	113.77	1.08095e-05	0.0006597	60.7	50.285	123	220	228	34.35	133: Scan 3245 (rt=20.5215) [\\uk-chs-lfps06\cell signalling\Cell Signalling - Mass Spec\Maruan Hijazi\QE2 DATA SYNERGY\QE2_HL60_T+G1_r2.raw]	Q:/Pedro's Lab/Mass Spec/Maruan Hijazi/Project 5. Cross-talk between PI3K and MAPK pathways/Phosphoproteomics HL60/DAT/F008685.dat	ABI1(S225);	ABI1;	Q8IZP0;	p10028
ABI1_HUMAN	Abl interactor 1 OS=Homo sapiens GN=ABI1 PE=1 SV=4	TASLNQRPR	Phospho (ST)	561.775	23.0257	2	x003000000	TA[S]LNQRPR	0.0419069	-3.18582	-0.386078	22.7827	23.1845	129.47	0.000537003	0.00649074	44.49	37.665	15	229	237	13.65	602: Scan 4099 (rt=23.0257) [\\uk-chs-lfps06\cell signalling\Cell Signalling - Mass Spec\Maruan Hijazi\QE2 DATA SYNERGY\QE2_HL60_DMSO3_r1.raw]	Q:/Pedro's Lab/Mass Spec/Maruan Hijazi/Project 5. Cross-talk between PI3K and MAPK pathways/Phosphoproteomics HL60/DAT/F008692.dat	ABI1(S231);	ABI1;	Q8IZP0;	p19344
ABI1_HUMAN	Abl interactor 1 OS=Homo sapiens GN=ABI1 PE=1 SV=4	HNSTTSSTSSGGYR	Phospho (ST)	507.87	19.5985	3	x00000300000000	HNSTT[S]STSSGGYR	-1.53691	-2.93769	-2.38527	18.752	19.5985	133.277	0.00355152	0.00696678	36.71	34.582	24	321	334	10.66	472: Scan 3429 (rt=19.5985) [\\uk-chs-lfps06\cell signalling\Cell Signalling - Mass Spec\Maruan Hijazi\Project 9. Synergi\RAW\QE2_NTERA_GDC2_r1.raw]	Q:/Pedro's Lab/Mass Spec/Maruan Hijazi/Project 5. Cross-talk between PI3K and MAPK pathways/Phosphoproteomics NTERA2 NEW/DAT/F008369.dat	ABI1(S326);	ABI1;	Q8IZP0;	p07075
ABI1_HUMAN	Abl interactor 1 OS=Homo sapiens GN=ABI1 PE=1 SV=4	HNSTTSSTSSGGYR	Phospho (ST)	761.301	16.6332	2	x00000000030000	HNSTTSSTS[S]GGYR	0.729322	-3.36121	-3.1284	16.6332	20.4812	179.317	1.11216e-10	0.00094603	111.7	72.97	174	321	334	46.28	50: Scan 2646 (rt=16.6332) [\\uk-chs-lfps06\cell signalling\Cell Signalling - Mass Spec\Maruan Hijazi\Project 9. Synergy NTERA2\RAW\QE2_NTERA_GDC3_r1.raw]	Q:/Pedro's Lab/Mass Spec/Maruan Hijazi/Project 5. Cross-talk between PI3K and MAPK pathways/Phosphoproteomics NTERA2 NEW/DAT/F008402.dat	ABI1(S330);	ABI1;	Q8IZP0;	p07076
ABI1_HUMAN	Abl interactor 1 OS=Homo sapiens GN=ABI1 PE=1 SV=4	TLEPVKPPTVPNDYMTSPAR	Phospho (ST)	765.035	50.4166	3	x00000000000000030000	TLEPVKPPTVPNDYM[T]SPAR	0.611233	-5.67129	-2.39913	50.05	50.4166	171.437	0.00167942	0.00270235	42.57	40.84	32	200	219	26.73	12768: Scan 17230 (rt=50.4166) [\\uk-chs-lfps06\cell signalling\Cell Signalling - Mass Spec\Maruan Hijazi\Project 9. Synergi\RAW\QE2_NTERA_T+G1_r1.raw]	Q:/Pedro's Lab/Mass Spec/Maruan Hijazi/Project 5. Cross-talk between PI3K and MAPK pathways/Phosphoproteomics NTERA2 NEW/DAT/F008370.dat	ABI1(T215);	ABI1;	Q8IZP0;	p19874
ABI2_HUMAN	Abl interactor 2 OS=Homo sapiens GN=ABI2 PE=1 SV=1	NMAPSQQSPVR	Oxidation (M); Phospho (ST)	655.781	24.4216	2	x02000003000	NMAPSQQ[S]PVR	0.888855	-4.83833	-2.39472	24.3019	26.3893	57.46	0.00242036	0.00242036	37.56	37.56	25	220	230	18.92	1898: Scan 5318 (rt=24.4216) [\\uk-chs-lfps06\cell signalling\Cell Signalling - Mass Spec\Maruan Hijazi\Project 9. Synergy NTERA2\RAW\QE2_NTERA_Tranetinib3_r1.raw]	Q:/Pedro's Lab/Mass Spec/Maruan Hijazi/Project 5. Cross-talk between PI3K and MAPK pathways/Phosphoproteomics NTERA2 NEW/DAT/F008404.dat	ABI2(M221);ABI2(S227);	ABI2;	Q9NYB9;	p12304
ABI2_HUMAN	Abl interactor 2 OS=Homo sapiens GN=ABI2 PE=1 SV=1	TTPPTQKPPSPPMSGK	Phospho (ST)	577.612	33.8168	3	x0000000003000000	TTPPTQKPP[S]PPMSGK	2.04762	-0.987392	0.937674	33.4526	34.3045	113.674	0.00458853	0.044043	37.38	31.08	10	174	189	12.6	4891: Scan 8805 (rt=33.8168) [\\uk-chs-lfps06\cell signalling\Cell Signalling - Mass Spec\Maruan Hijazi\QE2 DATA SYNERGY\QE2_MCF7_T+G3_r2.raw]	Q:/Pedro's Lab/Mass Spec/Maruan Hijazi/Project 5. Cross-talk between PI3K and MAPK pathways/Phosphoproteomics MCF7/DAT/F008639.dat	ABI2(S183);	ABI2;	Q9NYB9;	p20608
ABI2_HUMAN	Abl interactor 2 OS=Homo sapiens GN=ABI2 PE=1 SV=1	TTPPTQKPPSPPMSGK	Phospho (ST)	865.912	33.4721	2	x0000000003000000	TTPPTQKPP[S]PPMSGK	-0.37692	-2.07653	-2.07653	33.1411	33.4721	79.1137	0.00206447	0.0125079	40.84	35.61	7	174	189	10.46	5542: Scan 9414 (rt=33.4721) [\\uk-chs-lfps06\cell signalling\Cell Signalling - Mass Spec\Maruan Hijazi\Project 9. Synergy NTERA2\RAW\QE2_NTERA_GDC1_r2.raw]	Q:/Pedro's Lab/Mass Spec/Maruan Hijazi/Project 5. Cross-talk between PI3K and MAPK pathways/Phosphoproteomics NTERA2 NEW/DAT/F008396.dat	ABI2(S183);	ABI2;	Q9NYB9;	p20609
ABI2_HUMAN	Abl interactor 2 OS=Homo sapiens GN=ABI2 PE=1 SV=1	TLEPVRPPVVPNDYVPSPTR	Phospho (ST)	771.727	53.5704	3	x00000000000000003000	TLEPVRPPVVPNDYVP[S]PTR	1.0341	-2.7935	1.0341	53.5522	53.5704	148.321	0.0266289	0.0266289	29.21	29.21	2	200	219	7.14	13204: Sum of 2 scans. Range 17887 (rt=53.543) to 17911 (rt=53.5978) [\\uk-chs-lfps06\cell signalling\Cell Signalling - Mass Spec\Maruan Hijazi\QE2 DATA SYNERGY\QE2_MCF7_Trametinib1_r2.raw]	Q:/Pedro's Lab/Mass Spec/Maruan Hijazi/Project 5. Cross-talk between PI3K and MAPK pathways/Phosphoproteomics MCF7/DAT/F008637.dat	ABI2(S216);	ABI2;	Q9NYB9;	p19875
ABI2_HUMAN	Abl interactor 2 OS=Homo sapiens GN=ABI2 PE=1 SV=1	NMAPSQQSPVR	Phospho (ST)	647.784	30.1555	2	x00000003000	NMAPSQQ[S]PVR	6.09403	-2.05404	-0.677978	30.0339	30.7724	57.46	2.84465e-05	0.0173922	57.46	42.025	52	220	230	30.87	4157: Scan 7867 (rt=30.1555) [\\uk-chs-lfps06\cell signalling\Cell Signalling - Mass Spec\Maruan Hijazi\Project 9. Synergy NTERA2\RAW\QE2_NTERA_Tranetinib3_r1.raw]	Q:/Pedro's Lab/Mass Spec/Maruan Hijazi/Project 5. Cross-talk between PI3K and MAPK pathways/Phosphoproteomics NTERA2 NEW/DAT/F008404.dat	ABI2(S227);	ABI2;	Q9NYB9;	p12305
ABI2_HUMAN	Abl interactor 2 OS=Homo sapiens GN=ABI2 PE=1 SV=1	TYSSSGSSGGSHPSSR	Phospho (ST)	810.817	17.9565	2	x0000300000000000	TYSS[S]GSSGGSHPSSR	2.58146	-2.77782	-1.98751	17.9565	19.0978	100.647	7.96394e-07	0.0178831	72.45	50.054	49	240	255	20.4	284: Scan 3149 (rt=17.9565) [\\uk-chs-lfps06\cell signalling\Cell Signalling - Mass Spec\Maruan Hijazi\QE2 DATA SYNERGY\QE2_MCF7_DMSO1_r1.raw]	Q:/Pedro's Lab/Mass Spec/Maruan Hijazi/Project 5. Cross-talk between PI3K and MAPK pathways/Phosphoproteomics MCF7/DAT/F008674.dat	ABI2(S244);	ABI2;	Q9NYB9;	p20810
ABI2_HUMAN	Abl interactor 2 OS=Homo sapiens GN=ABI2 PE=1 SV=1	TYSSSGSSGGSHPSSR	Phospho (ST)	540.882	18.9677	3	x0000000300000000	TYSSSGS[S]GGSHPSSR	3.06552	-2.25053	0.731652	18.0272	19.2819	154.467	1.82434e-07	0.000132757	78.66	67.585	60	240	255	29.35	499: Scan 3384 (rt=18.9677) [\\uk-chs-lfps06\cell signalling\Cell Signalling - Mass Spec\Maruan Hijazi\QE2 DATA SYNERGY\QE2_MCF7_DMSO3_r1.raw]	Q:/Pedro's Lab/Mass Spec/Maruan Hijazi/Project 5. Cross-talk between PI3K and MAPK pathways/Phosphoproteomics MCF7/DAT/F008666.dat	ABI2(S247);	ABI2;	Q9NYB9;	p20809
ABI2_HUMAN	Abl interactor 2 OS=Homo sapiens GN=ABI2 PE=1 SV=1	HTPPTIGGSLPYR	Phospho (ST)	492.574	45.3663	3	x0000000030000	HTPPTIGG[S]LPYR	2.02482	-2.47102	0.972063	43.8439	46.5077	103.014	3.9913e-06	0.0217018	67.01	39.3075	72	360	372	31	10237: Scan 14682 (rt=45.3663) [\\uk-chs-lfps06\cell signalling\Cell Signalling - Mass Spec\Maruan Hijazi\QE2 DATA SYNERGY\QE2_MCF7_T+G3_r1.raw]	Q:/Pedro's Lab/Mass Spec/Maruan Hijazi/Project 5. Cross-talk between PI3K and MAPK pathways/Phosphoproteomics MCF7/DAT/F008641.dat	ABI2(S368);	ABI2;	Q9NYB9;	p07212
ABI2_HUMAN	Abl interactor 2 OS=Homo sapiens GN=ABI2 PE=1 SV=1	HTPPTIGGSLPYR	Phospho (ST)	738.355	44.3311	2	x0000000030000	HTPPTIGG[S]LPYR	0.686242	-3.51802	-2.3788	44.202	45.98	96.0337	0.00678909	0.00678909	34.81	34.81	9	360	372	12.53	10075: Scan 14379 (rt=44.3311) [\\uk-chs-lfps06\cell signalling\Cell Signalling - Mass Spec\Maruan Hijazi\Project 9. Synergy NTERA2\RAW\QE2_NTERA_T+G1_r2.raw]	Q:/Pedro's Lab/Mass Spec/Maruan Hijazi/Project 5. Cross-talk between PI3K and MAPK pathways/Phosphoproteomics NTERA2 NEW/DAT/F008394.dat	ABI2(S368);	ABI2;	Q9NYB9;	p07213
ABI2_HUMAN	Abl interactor 2 OS=Homo sapiens GN=ABI2 PE=1 SV=1	TYSSSGSSGGSHPSSR	Phospho (Y)	540.882	18.9677	3	x0400000000000000	T[Y]SSSGSSGGSHPSSR	3.06552	-2.25053	0.731652	18.0272	19.2819	154.467	2.00034e-06	2.00034e-06	68.26	68.26	13	240	255	11.11	499: Scan 3384 (rt=18.9677) [\\uk-chs-lfps06\cell signalling\Cell Signalling - Mass Spec\Maruan Hijazi\QE2 DATA SYNERGY\QE2_MCF7_DMSO3_r1.raw]	Q:/Pedro's Lab/Mass Spec/Maruan Hijazi/Project 5. Cross-talk between PI3K and MAPK pathways/Phosphoproteomics MCF7/DAT/F008666.dat	ABI2(Y241);	ABI2;	Q9NYB9;	p20811
ABI2_HUMAN	Abl interactor 2 OS=Homo sapiens GN=ABI2 PE=1 SV=1	TYSSSGSSGGSHPSSR	Phospho (Y)	810.819	19.0978	2	x0400000000000000	T[Y]SSSGSSGGSHPSSR	2.58146	-2.77782	0.815622	17.9565	19.0978	132.694	0.000117518	0.000117518	50.57	50.57	13	240	255	5.81	376: Scan 3285 (rt=19.0978) [\\uk-chs-lfps06\cell signalling\Cell Signalling - Mass Spec\Maruan Hijazi\QE2 DATA SYNERGY\QE2_MCF7_Trametinib3_r2.raw]	Q:/Pedro's Lab/Mass Spec/Maruan Hijazi/Project 5. Cross-talk between PI3K and MAPK pathways/Phosphoproteomics MCF7/DAT/F008628.dat	ABI2(Y241);	ABI2;	Q9NYB9;	p20812
ABL1_HUMAN	Tyrosine-protein kinase ABL1 OS=Homo sapiens GN=ABL1 PE=1 SV=4	GQGESDPLDHEPAVSPLLPR	Phospho (ST)	732.009	55.1595	3	x00000000000000300000	GQGESDPLDHEPAV[S]PLLPR	-1.83903	-3.00182	-3.00182	55.1595	55.404	57.22	5.80392e-05	5.80392e-05	57.22	57.22	2	555	574	46.65	15061: Scan 19638 (rt=55.1595) [\\uk-chs-lfps06\cell signalling\Cell Signalling - Mass Spec\Maruan Hijazi\Project 9. Synergi\RAW\QE2_NTERA_Tranetinib1_r1.raw]	Q:/Pedro's Lab/Mass Spec/Maruan Hijazi/Project 5. Cross-talk between PI3K and MAPK pathways/Phosphoproteomics NTERA2 NEW/DAT/F008372.dat	ABL1(S569);	ABL1;	P00519;	p06280
ABL1_HUMAN	Tyrosine-protein kinase ABL1 OS=Homo sapiens GN=ABL1 PE=1 SV=4	AGGKPSQSPSQEAAGEAVLGAK	Phospho (ST)	707.339	38.3954	3	x0000000003000000000000	AGGKPSQSP[S]QEAAGEAVLGAK	0.99953	-1.49222	-0.982542	38.2646	38.5062	74.94	9.39437e-07	5.1647e-05	74.94	67.5667	41	910	931	52.82	7731: Scan 11752 (rt=38.3954) [\\uk-chs-lfps06\cell signalling\Cell Signalling - Mass Spec\Maruan Hijazi\Project 9. Synergy NTERA2\RAW\QE2_NTERA_Tranetinib2_r2.raw]	Q:/Pedro's Lab/Mass Spec/Maruan Hijazi/Project 5. Cross-talk between PI3K and MAPK pathways/Phosphoproteomics NTERA2 NEW/DAT/F008391.dat	ABL1(S919);	ABL1;	P00519;	p00631
ABL2_HUMAN	Abelson tyrosine-protein kinase 2 OS=Homo sapiens GN=ABL2 PE=1 SV=1	YSLTVAVK	Phospho (ST)	480.744	47.3999	2	x00030000	YSL[T]VAVK	-1.39348	-1.39348	-1.39348	47.3999	47.3999	81.3437	0.0502277	0.0502277	24.13	24.13	1	310	317	2.05	11200: Scan 15666 (rt=47.3999) [\\uk-chs-lfps06\cell signalling\Cell Signalling - Mass Spec\Maruan Hijazi\Project 9. Synergy NTERA2\RAW\QE2_NTERA_GDC3_r2.raw]	Q:/Pedro's Lab/Mass Spec/Maruan Hijazi/Project 5. Cross-talk between PI3K and MAPK pathways/Phosphoproteomics NTERA2 NEW/DAT/F008383.dat	ABL1(T267);ABL2(T313);	ABL1; ABL2;	P00519; P42684;	p22727
ABL1_HUMAN	Tyrosine-protein kinase ABL1 OS=Homo sapiens GN=ABL1 PE=1 SV=4	SVTLPR	Phospho (ST)	376.689	39.4164	2	x003000	SV[T]LPR	1.41343	-1.38149	-1.38149	39.2414	39.5127	60.77	0.0108024	0.0108024	29.06	29.06	5	733	738	3.58	8090: Scan 12122 (rt=39.4164) [\\uk-chs-lfps06\cell signalling\Cell Signalling - Mass Spec\Maruan Hijazi\Project 9. Synergi\RAW\QE2_NTERA_GDC2_r1.raw]	Q:/Pedro's Lab/Mass Spec/Maruan Hijazi/Project 5. Cross-talk between PI3K and MAPK pathways/Phosphoproteomics NTERA2 NEW/DAT/F008369.dat	ABL1(T735);	ABL1;	P00519;	p19081
ABL2_HUMAN	Abelson tyrosine-protein kinase 2 OS=Homo sapiens GN=ABL2 PE=1 SV=1	GAQASSGSPALPR	Phospho (ST)	639.797	34.0748	2	x0000300000000	GAQA[S]SGSPALPR	1.54981	-2.30124	1.54981	33.9669	34.4703	65.94	4.46969e-06	0.000266677	65.94	54.7433	21	613	625	39.14	2223: Scan 7051 (rt=34.0748) [\\uk-chs-lfps06\cell signalling\Cell Signalling - Mass Spec\Maruan Hijazi\QE2 DATA SYNERGY\QE2_HL60_GDC3_r1.raw]	Q:/Pedro's Lab/Mass Spec/Maruan Hijazi/Project 5. Cross-talk between PI3K and MAPK pathways/Phosphoproteomics HL60/DAT/F008687.dat	ABL2(S617);	ABL2;	P42684;	p05362
ABL2_HUMAN	Abelson tyrosine-protein kinase 2 OS=Homo sapiens GN=ABL2 PE=1 SV=1	DKSPSSLLEDAK	Phospho (ST)	457.213	43.549	3	x000003000000	DKSPS[S]LLEDAK	0.260847	-1.88731	-1.47083	43.3107	43.6376	148.824	2.79813e-05	0.000600417	58.67	52.6867	52	629	640	30.13	9991: Scan 14232 (rt=43.549) [\\uk-chs-lfps06\cell signalling\Cell Signalling - Mass Spec\Maruan Hijazi\Project 9. Synergy NTERA2\RAW\QE2_NTERA_DMSO3_r2.raw]	Q:/Pedro's Lab/Mass Spec/Maruan Hijazi/Project 5. Cross-talk between PI3K and MAPK pathways/Phosphoproteomics NTERA2 NEW/DAT/F008386.dat	ABL2(S634);	ABL2;	P42684;	p02732
ABL2_HUMAN	Abelson tyrosine-protein kinase 2 OS=Homo sapiens GN=ABL2 PE=1 SV=1	DKSPSSLLEDAK	Phospho (ST)	685.318	43.2786	2	x000003000000	DKSPS[S]LLEDAK	1.67541	-1.70026	1.67541	43.2786	43.7289	102.644	0.00106982	0.0194252	42.96	34.7233	10	629	640	26.22	9386: Scan 13579 (rt=43.2786) [\\uk-chs-lfps06\cell signalling\Cell Signalling - Mass Spec\Maruan Hijazi\Project 9. Synergi\RAW\QE2_NTERA_DMSO1_r1.raw]	Q:/Pedro's Lab/Mass Spec/Maruan Hijazi/Project 5. Cross-talk between PI3K and MAPK pathways/Phosphoproteomics NTERA2 NEW/DAT/F008364.dat	ABL2(S634);	ABL2;	P42684;	p02733
ABL2_HUMAN	Abelson tyrosine-protein kinase 2 OS=Homo sapiens GN=ABL2 PE=1 SV=1	GGFFSSFMK	Phospho (ST)	544.22	67.1978	2	x000030000	GGFF[S]SFMK	2.44103	-0.725315	0.0294544	67.1798	67.4091	131.644	0.00015064	0.00107742	48.37	42.75	54	650	658	35.89	19506: Scan 24724 (rt=67.1978) [\\uk-chs-lfps06\cell signalling\Cell Signalling - Mass Spec\Maruan Hijazi\Project 9. Synergy NTERA2\RAW\QE2_NTERA_Tranetinib2_r2.raw]	Q:/Pedro's Lab/Mass Spec/Maruan Hijazi/Project 5. Cross-talk between PI3K and MAPK pathways/Phosphoproteomics NTERA2 NEW/DAT/F008391.dat	ABL2(S654);	ABL2;	P42684;	p05600
ABL2_HUMAN	Abelson tyrosine-protein kinase 2 OS=Homo sapiens GN=ABL2 PE=1 SV=1	SNSTSSMSSGLPEQDR	Phospho (ST)	881.851	38.9888	2	x0000030000000000	SNSTS[S]MSSGLPEQDR	1.17785	-2.62533	-0.29801	38.9755	39.352	220.864	2.17611e-08	0.00508587	89.49	63.6417	66	781	796	22.15	7771: Scan 11859 (rt=38.9888) [\\uk-chs-lfps06\cell signalling\Cell Signalling - Mass Spec\Maruan Hijazi\Project 9. Synergy NTERA2\RAW\QE2_NTERA_T+G3_r2.raw]	Q:/Pedro's Lab/Mass Spec/Maruan Hijazi/Project 5. Cross-talk between PI3K and MAPK pathways/Phosphoproteomics NTERA2 NEW/DAT/F008381.dat	ABL2(S786);	ABL2;	P42684;	p17251
ABL2_HUMAN	Abelson tyrosine-protein kinase 2 OS=Homo sapiens GN=ABL2 PE=1 SV=1	VPVLISPTLK	Phospho (ST)	573.83	57.2851	2	x0000000300	VPVLISP[T]LK	-0.152752	-2.17782	-0.746304	57.1014	57.3769	155.904	1.49895e-07	3.58646e-05	77.88	64.485	42	931	940	51.09	15631: Scan 20509 (rt=57.2851) [\\uk-chs-lfps06\cell signalling\Cell Signalling - Mass Spec\Maruan Hijazi\Project 9. Synergy NTERA2\RAW\QE2_NTERA_DMSO3_r1.raw]	Q:/Pedro's Lab/Mass Spec/Maruan Hijazi/Project 5. Cross-talk between PI3K and MAPK pathways/Phosphoproteomics NTERA2 NEW/DAT/F008405.dat	ABL2(T938);	ABL2;	P42684;	p21691
ABLM1_HUMAN	Actin-binding LIM protein 1 OS=Homo sapiens GN=ABLIM1 PE=1 SV=3	DCLCQLCAQPMSSSPK	Phospho (ST)	981.384	50.0635	2	x0000000000030000	DCLCQLCAQPM[S]SSPK	0.0887413	-5.28677	-1.72689	50.005	50.1654	344.545	0.00113724	0.0109549	40.68	33.7733	51	203	218	27.12	12365: Scan 16968 (rt=50.0635) [\\uk-chs-lfps06\cell signalling\Cell Signalling - Mass Spec\Maruan Hijazi\Project 9. Synergy NTERA2\RAW\QE2_NTERA_Tranetinib3_r2.raw]	Q:/Pedro's Lab/Mass Spec/Maruan Hijazi/Project 5. Cross-talk between PI3K and MAPK pathways/Phosphoproteomics NTERA2 NEW/DAT/F008384.dat	ABLIM1(S214);	ABLIM1;	O14639;	p02368
ABLM1_HUMAN	Actin-binding LIM protein 1 OS=Homo sapiens GN=ABLIM1 PE=1 SV=3	DCLCQLCAQPMSSSPK	Phospho (ST)	654.592	50.1155	3	x0000000000003000	DCLCQLCAQPMS[S]SPK	-1.59735	-1.91865	-1.59735	50.1155	50.1926	278.351	0.0234064	0.0282309	27.61	26.83	6	203	218	26.44	12300: Scan 16888 (rt=50.1155) [\\uk-chs-lfps06\cell signalling\Cell Signalling - Mass Spec\Maruan Hijazi\Project 9. Synergy NTERA2\RAW\QE2_NTERA_GDC3_r2.raw]	Q:/Pedro's Lab/Mass Spec/Maruan Hijazi/Project 5. Cross-talk between PI3K and MAPK pathways/Phosphoproteomics NTERA2 NEW/DAT/F008383.dat	ABLIM1(S215);	ABLIM1;	O14639;	p02367
ABLM1_HUMAN	Actin-binding LIM protein 1 OS=Homo sapiens GN=ABLIM1 PE=1 SV=3	TSSESIYSRPGSSIPGSPGHTIYAK	Phospho (ST)	887.084	42.6298	3	x0000300000000000000000000	TSSE[S]IYSRPGSSIPGSPGHTIYAK	-1.10186	-3.22358	-1.44043	42.6298	43.0816	255.805	0.00134982	0.00928851	44.23	39.475	29	351	375	9.95	9118: Scan 13286 (rt=42.6298) [\\uk-chs-lfps06\cell signalling\Cell Signalling - Mass Spec\Maruan Hijazi\Project 9. Synergi\RAW\QE2_NTERA_DMSO1_r1.raw]	Q:/Pedro's Lab/Mass Spec/Maruan Hijazi/Project 5. Cross-talk between PI3K and MAPK pathways/Phosphoproteomics NTERA2 NEW/DAT/F008364.dat	ABLIM1(S355);	ABLIM1;	O14639;	p20517
ABLM1_HUMAN	Actin-binding LIM protein 1 OS=Homo sapiens GN=ABLIM1 PE=1 SV=3	TLSPTPSAEGYQDVR	Phospho (ST)	567.589	44.3076	3	x000000300000000	TLSPTP[S]AEGYQDVR	-1.10958	-1.10958	-1.10958	44.3076	44.3076	222.231	0.00810749	0.00825245	34.5	34.425	4	429	443	31.74	9956: Scan 14277 (rt=44.3076) [\\uk-chs-lfps06\cell signalling\Cell Signalling - Mass Spec\Maruan Hijazi\Project 9. Synergy NTERA2\RAW\QE2_NTERA_T+G3_r2.raw]	Q:/Pedro's Lab/Mass Spec/Maruan Hijazi/Project 5. Cross-talk between PI3K and MAPK pathways/Phosphoproteomics NTERA2 NEW/DAT/F008381.dat	ABLIM1(S435);	ABLIM1;	O14639;	p19952
ABLM1_HUMAN	Actin-binding LIM protein 1 OS=Homo sapiens GN=ABLIM1 PE=1 SV=3	TLSPTPSAEGYQDVR	Phospho (ST)	850.879	44.3287	2	x000000300000000	TLSPTP[S]AEGYQDVR	4.08883	-3.17107	-1.44139	44.0791	44.5374	341.118	9.82309e-10	4.3452e-08	103.58	92.1	248	429	443	82.95	9978: Scan 14322 (rt=44.3287) [\\uk-chs-lfps06\cell signalling\Cell Signalling - Mass Spec\Maruan Hijazi\Project 9. Synergy NTERA2\RAW\QE2_NTERA_DMSO2_r2.raw]	Q:/Pedro's Lab/Mass Spec/Maruan Hijazi/Project 5. Cross-talk between PI3K and MAPK pathways/Phosphoproteomics NTERA2 NEW/DAT/F008392.dat	ABLIM1(S435);	ABLIM1;	O14639;	p19953
ABLM1_HUMAN	Actin-binding LIM protein 1 OS=Homo sapiens GN=ABLIM1 PE=1 SV=3	STSQGSINSPVYSR	Phospho (ST)	781.846	39.4798	2	x30000000000000	[S]TSQGSINSPVYSR	3.19847	-2.39807	-0.566699	36.1857	39.6621	294.581	1.84155e-08	0.000306655	90.56	72.196	222	450	463	34.05	7883: Scan 11992 (rt=39.4798) [\\uk-chs-lfps06\cell signalling\Cell Signalling - Mass Spec\Maruan Hijazi\Project 9. Synergy NTERA2\RAW\QE2_NTERA_T+G3_r1.raw]	Q:/Pedro's Lab/Mass Spec/Maruan Hijazi/Project 5. Cross-talk between PI3K and MAPK pathways/Phosphoproteomics NTERA2 NEW/DAT/F008401.dat	ABLIM1(S450);	ABLIM1;	O14639;	p18892
ABLM1_HUMAN	Actin-binding LIM protein 1 OS=Homo sapiens GN=ABLIM1 PE=1 SV=3	NGLHRPVSTDFAQYNSYGDVSGGVR	Phospho (ST)	926.083	50.9437	3	x0000000300000000000000000	NGLHRPV[S]TDFAQYNSYGDVSGGVR	-4.90122	-6.92269	-4.90122	50.9437	51.1944	255.805	5.95136e-05	5.95136e-05	57.75	57.75	10	662	686	38.71	12550: Scan 17051 (rt=50.9437) [\\uk-chs-lfps06\cell signalling\Cell Signalling - Mass Spec\Maruan Hijazi\Project 9. Synergi\RAW\QE2_NTERA_DMSO1_r1.raw]	Q:/Pedro's Lab/Mass Spec/Maruan Hijazi/Project 5. Cross-talk between PI3K and MAPK pathways/Phosphoproteomics NTERA2 NEW/DAT/F008364.dat	ABLIM1(S669);	ABLIM1;	O14639;	p12063
ABLM1_HUMAN	Actin-binding LIM protein 1 OS=Homo sapiens GN=ABLIM1 PE=1 SV=3	GVSMPNMLEPK	Phospho (ST)	641.782	56.4793	2	x00300000000	GV[S]MPNMLEPK	-0.477547	-2.81847	-1.67922	56.4072	56.5636	287.661	0.00229763	0.00229763	38.36	38.36	21	704	714	30.89	15018: Scan 19861 (rt=56.4793) [\\uk-chs-lfps06\cell signalling\Cell Signalling - Mass Spec\Maruan Hijazi\Project 9. Synergy NTERA2\RAW\QE2_NTERA_Tranetinib3_r1.raw]	Q:/Pedro's Lab/Mass Spec/Maruan Hijazi/Project 5. Cross-talk between PI3K and MAPK pathways/Phosphoproteomics NTERA2 NEW/DAT/F008404.dat	ABLIM1(S706);	ABLIM1;	O14639;	p06764
ABLM1_HUMAN	Actin-binding LIM protein 1 OS=Homo sapiens GN=ABLIM1 PE=1 SV=3	TASLPGYGR	Phospho (ST)	501.227	40.3927	2	x300000000	[T]ASLPGYGR	0.73068	-1.42838	-0.268882	40.1601	40.3927	239.691	8.49991e-05	0.000376221	51.1	46.625	49	653	661	35.42	8614: Scan 12645 (rt=40.3927) [\\uk-chs-lfps06\cell signalling\Cell Signalling - Mass Spec\Maruan Hijazi\Project 9. Synergi\RAW\QE2_NTERA_T+G1_r1.raw]	Q:/Pedro's Lab/Mass Spec/Maruan Hijazi/Project 5. Cross-talk between PI3K and MAPK pathways/Phosphoproteomics NTERA2 NEW/DAT/F008370.dat	ABLIM1(T653);	ABLIM1;	O14639;	p19345
ABLM2_HUMAN	Actin-binding LIM protein 2 OS=Homo sapiens GN=ABLIM2 PE=1 SV=2	TSSPSSTGSVSLGR	Phospho (ST)	701.815	37.0764	2	x00000030000000	TSSPSS[T]GSVSLGR	0.271116	0.271116	0.271116	37.0764	37.0764	76.79	3.3087e-07	0.000700243	76.79	60.7533	6	362	375	18.82	6649: Scan 10617 (rt=37.0764) [\\uk-chs-lfps06\cell signalling\Cell Signalling - Mass Spec\Maruan Hijazi\QE2 DATA SYNERGY\QE2_MCF7_T+G2_r2.raw]	Q:/Pedro's Lab/Mass Spec/Maruan Hijazi/Project 5. Cross-talk between PI3K and MAPK pathways/Phosphoproteomics MCF7/DAT/F008643.dat	ABLIM2(T368);	ABLIM2;	Q6H8Q1;	p20545
ABR_HUMAN	Active breakpoint cluster region-related protein OS=Homo sapiens GN=ABR PE=2 SV=2	SQGGGDGVSPTPPEGLAPGVEAGK	Phospho (ST)	748.678	48.9912	3	x300000000000000000000000	[S]QGGGDGVSPTPPEGLAPGVEAGK	0.557286	-0.833702	0.15604	48.6827	49.0353	79.9	0.00212408	0.00272539	41.92	41.03	21	64	87	39.25	9751: Scan 14803 (rt=48.9912) [\\uk-chs-lfps06\cell signalling\Cell Signalling - Mass Spec\Maruan Hijazi\QE2 DATA SYNERGY\QE2_HL60_Tranetinib1_r1.raw]	Q:/Pedro's Lab/Mass Spec/Maruan Hijazi/Project 5. Cross-talk between PI3K and MAPK pathways/Phosphoproteomics HL60/DAT/F008676.dat	ABR(S64);	ABR;	Q12979;	p17980
ABR_HUMAN	Active breakpoint cluster region-related protein OS=Homo sapiens GN=ABR PE=2 SV=2	SQGGGDGVSPTPPEGLAPGVEAGK	Phospho (ST)	1122.51	48.9589	2	x000000000030000000000000	SQGGGDGVSP[T]PPEGLAPGVEAGK	3.97054	-1.46856	-0.041908	48.86	49.1629	79.9	3.33594e-07	3.8588e-05	79.9	70.7	46	64	87	53.12	9738: Scan 14789 (rt=48.9589) [\\uk-chs-lfps06\cell signalling\Cell Signalling - Mass Spec\Maruan Hijazi\QE2 DATA SYNERGY\QE2_HL60_Tranetinib1_r1.raw]	Q:/Pedro's Lab/Mass Spec/Maruan Hijazi/Project 5. Cross-talk between PI3K and MAPK pathways/Phosphoproteomics HL60/DAT/F008676.dat	ABR(T74);	ABR;	Q12979;	p17981
F175A_HUMAN	BRCA1-A complex subunit Abraxas OS=Homo sapiens GN=FAM175A PE=1 SV=2	GFGEYSRSPTF	Phospho (ST)	664.272	52.8333	2	x00000003000	GFGEYSR[S]PTF	-0.116846	-1.73008	-0.116846	52.8333	52.8526	24.4337	0.032388	0.032388	25.19	25.19	2	399	409	7.38	11870: Scan 16833 (rt=52.8333) [\\uk-chs-lfps06\cell signalling\Cell Signalling - Mass Spec\Maruan Hijazi\QE2 DATA SYNERGY\QE2_HL60_T+G3_r2.raw]	Q:/Pedro's Lab/Mass Spec/Maruan Hijazi/Project 5. Cross-talk between PI3K and MAPK pathways/Phosphoproteomics HL60/DAT/F008697.dat	ABRAXAS1(S406);	ABRAXAS1;	Q6UWZ7;	p05546
F175B_HUMAN	BRISC complex subunit Abro1 OS=Homo sapiens GN=FAM175B PE=1 SV=2	AAGDSGEDSDDSDYENLIDPTEPSNSEYSHSK	3 Phospho (ST)	1224.43	63.3207	3	x00000000300300000000300000000000	AAGDSGED[S]DD[S]DYENLIDP[T]EPSNSEYSHSK	5.62816	-1.56474	1.29609	63.2585	63.4776	63.5412	3.64275e-06	0.00209304	64.74	49.44	23	364	395	30.99	17799: Scan 22710 (rt=63.3207) [\\uk-chs-lfps06\cell signalling\Cell Signalling - Mass Spec\Maruan Hijazi\QE2 DATA SYNERGY\QE2_MCF7_T+G1_r1.raw]	Q:/Pedro's Lab/Mass Spec/Maruan Hijazi/Project 5. Cross-talk between PI3K and MAPK pathways/Phosphoproteomics MCF7/DAT/F008649.dat	ABRAXAS2(S372);ABRAXAS2(S375);ABRAXAS2(T384);	ABRAXAS2;	Q15018;	p00073
F175B_HUMAN	BRISC complex subunit Abro1 OS=Homo sapiens GN=FAM175B PE=1 SV=2	AAGDSGEDSDDSDYENLIDPTEPSNSEYSHSK	2 Phospho (ST); Phospho (Y)	1224.43	63.3207	3	x00000000300304000000000000000000	AAGDSGED[S]DD[S]D[Y]ENLIDPTEPSNSEYSHSK	5.62816	-1.56474	1.29609	63.2585	63.4776	63.5412	3.64275e-06	0.00139747	64.74	53.74	37	364	395	28.2	17799: Scan 22710 (rt=63.3207) [\\uk-chs-lfps06\cell signalling\Cell Signalling - Mass Spec\Maruan Hijazi\QE2 DATA SYNERGY\QE2_MCF7_T+G1_r1.raw]	Q:/Pedro's Lab/Mass Spec/Maruan Hijazi/Project 5. Cross-talk between PI3K and MAPK pathways/Phosphoproteomics MCF7/DAT/F008649.dat	ABRAXAS2(S372);ABRAXAS2(S375);ABRAXAS2(Y377);	ABRAXAS2;	Q15018;	p00072
ACACA_HUMAN	Acetyl-CoA carboxylase 1 OS=Homo sapiens GN=ACACA PE=1 SV=2	SSMSGLHLVK	Oxidation (M); Phospho (ST)	385.515	35.8045	3	x3020000000	[S]SMSGLHLVK	0.740342	0.142173	0.298217	35.3651	35.9613	213.637	0.00406924	0.0106315	36.6	33.24	8	77	86	29.51	4893: Scan 9158 (rt=35.8045) [\\uk-chs-lfps06\cell signalling\Cell Signalling - Mass Spec\Maruan Hijazi\QE2 DATA SYNERGY\QE2_HL60_DMSO2_r2.raw]	Q:/Pedro's Lab/Mass Spec/Maruan Hijazi/Project 5. Cross-talk between PI3K and MAPK pathways/Phosphoproteomics HL60/DAT/F008693.dat	ACACA(M79);ACACA(S77);	ACACA;	Q13085;	p18455
ACACA_HUMAN	Acetyl-CoA carboxylase 1 OS=Homo sapiens GN=ACACA PE=1 SV=2	SSMSGLHLVK	Oxidation (M); Phospho (ST)	577.768	35.7054	2	x0023000000	SSM[S]GLHLVK	8.73839	0.104029	0.381441	35.0566	36.0375	63.63	0.00152701	0.00152701	40.88	40.88	9	77	86	20.39	4435: Scan 8832 (rt=35.7054) [\\uk-chs-lfps06\cell signalling\Cell Signalling - Mass Spec\Maruan Hijazi\QE2 DATA SYNERGY\QE2_HL60_GDC2_r2.raw]	Q:/Pedro's Lab/Mass Spec/Maruan Hijazi/Project 5. Cross-talk between PI3K and MAPK pathways/Phosphoproteomics HL60/DAT/F008688.dat	ACACA(M79);ACACA(S80);	ACACA;	Q13085;	p18456
ACACA_HUMAN	Acetyl-CoA carboxylase 1 OS=Homo sapiens GN=ACACA PE=1 SV=2	IFDEVMGCFSDSPPQSPTFPEAGHTSLYDEDKVPR	2 Phospho (ST)	1029.68	64.8634	4	x00000000030000000000000003000000000	IFDEVMGCF[S]DSPPQSPTFPEAGHT[S]LYDEDKVPR	3.82772	-1.42173	-0.15797	64.5885	66.4004	259.981	9.9886e-08	0.0168368	85.61	55.507	299	1248	1282	26.25	18570: Scan 23707 (rt=64.8634) [\\uk-chs-lfps06\cell signalling\Cell Signalling - Mass Spec\Maruan Hijazi\Project 9. Synergy NTERA2\RAW\QE2_NTERA_Tranetinib2_r2.raw]	Q:/Pedro's Lab/Mass Spec/Maruan Hijazi/Project 5. Cross-talk between PI3K and MAPK pathways/Phosphoproteomics NTERA2 NEW/DAT/F008391.dat	ACACA(S1257);ACACA(S1273);	ACACA;	Q13085;	p07474
ACACA_HUMAN	Acetyl-CoA carboxylase 1 OS=Homo sapiens GN=ACACA PE=1 SV=2	IFDEVMGCFSDSPPQSPTFPEAGHTSLYDEDKVPR	2 Phospho (ST)	1372.58	64.9087	3	x00000000030000000000000003000000000	IFDEVMGCF[S]DSPPQSPTFPEAGHT[S]LYDEDKVPR	5.76612	-3.05588	1.09996	64.7051	65.3234	276.151	4.26293e-10	0.000376219	109.29	79.115	228	1248	1282	42.87	18312: Scan 23512 (rt=64.9087) [\\uk-chs-lfps06\cell signalling\Cell Signalling - Mass Spec\Maruan Hijazi\Project 9. Synergy NTERA2\RAW\QE2_NTERA_DMSO2_r2.raw]	Q:/Pedro's Lab/Mass Spec/Maruan Hijazi/Project 5. Cross-talk between PI3K and MAPK pathways/Phosphoproteomics NTERA2 NEW/DAT/F008392.dat	ACACA(S1257);ACACA(S1273);	ACACA;	Q13085;	p07475
ACACA_HUMAN	Acetyl-CoA carboxylase 1 OS=Homo sapiens GN=ACACA PE=1 SV=2	FIIGSVSEDNSEDEISNLVK	Phospho (ST)	1138.02	67.3691	2	x00003000000000000000	FIIG[S]VSEDNSEDEISNLVK	5.63842	-0.0782751	-1.42265	67.3691	67.9283	255.681	1.0794e-12	2.67461e-05	134.74	84.1443	233	19	38	68.64	19081: Scan 24386 (rt=67.3691) [\\uk-chs-lfps06\cell signalling\Cell Signalling - Mass Spec\Maruan Hijazi\Project 9. Synergy NTERA2\RAW\QE2_NTERA_GDC3_r1.raw]	Q:/Pedro's Lab/Mass Spec/Maruan Hijazi/Project 5. Cross-talk between PI3K and MAPK pathways/Phosphoproteomics NTERA2 NEW/DAT/F008402.dat	ACACA(S23);	ACACA;	Q13085;	p04935
ACACA_HUMAN	Acetyl-CoA carboxylase 1 OS=Homo sapiens GN=ACACA PE=1 SV=2	FIIGSVSEDNSEDEISNLVK	Phospho (ST)	759.02	67.6575	3	x00000000000000030000	FIIGSVSEDNSEDEI[S]NLVK	3.10285	-1.94985	2.496	67.3322	67.7436	242.917	1.69388e-10	7.12556e-05	112.85	71.1175	124	19	38	53.66	17597: Scan 23212 (rt=67.6575) [\\uk-chs-lfps06\cell signalling\Cell Signalling - Mass Spec\Maruan Hijazi\QE2 DATA SYNERGY\QE2_HL60_Trametinib2_r1.raw]	Q:/Pedro's Lab/Mass Spec/Maruan Hijazi/Project 5. Cross-talk between PI3K and MAPK pathways/Phosphoproteomics HL60/DAT/F008681.dat	ACACA(S34);	ACACA;	Q13085;	p04934
ACACA_HUMAN	Acetyl-CoA carboxylase 1 OS=Homo sapiens GN=ACACA PE=1 SV=2	SSMSGLHLVK	Phospho (ST)	569.771	43.0695	2	x3000000000	[S]SMSGLHLVK	2.91685	-1.97095	1.34326	42.4623	44.342	179.23	5.36545e-07	0.00931761	77.26	46.4867	161	77	86	28.99	6999: Scan 11895 (rt=43.0695) [\\uk-chs-lfps06\cell signalling\Cell Signalling - Mass Spec\Maruan Hijazi\QE2 DATA SYNERGY\QE2_HL60_T+G1_r1.raw]	Q:/Pedro's Lab/Mass Spec/Maruan Hijazi/Project 5. Cross-talk between PI3K and MAPK pathways/Phosphoproteomics HL60/DAT/F008686.dat	ACACA(S77);	ACACA;	Q13085;	p18457
ACACA_HUMAN	Acetyl-CoA carboxylase 1 OS=Homo sapiens GN=ACACA PE=1 SV=2	IFDEVMGCFSDSPPQSPTFPEAGHTSLYDEDKVPR	Phospho (ST)	1009.69	61.449	4	x00000000000000000300000000000000000	IFDEVMGCFSDSPPQSP[T]FPEAGHTSLYDEDKVPR	2.9925	-1.76616	-1.07219	61.3461	63.2226	233.697	3.43893e-08	5.77851e-06	90.79	77.1275	61	1248	1282	43.35	17599: Scan 22424 (rt=61.449) [\\uk-chs-lfps06\cell signalling\Cell Signalling - Mass Spec\Maruan Hijazi\Project 9. Synergi\RAW\QE2_NTERA_Tranetinib1_r1.raw]	Q:/Pedro's Lab/Mass Spec/Maruan Hijazi/Project 5. Cross-talk between PI3K and MAPK pathways/Phosphoproteomics NTERA2 NEW/DAT/F008372.dat	ACACA(T1265);	ACACA;	Q13085;	p07476
ACADL_HUMAN		KLTDIGIR		458.285	33.6113	2	x00000000		-0.145426	-0.145426	-0.145426	33.6113	33.6113	51.05	0.0103228	0.0103228	28.92	28.92	1	43	50	10.06	6145: Scan 9868 (rt=33.6113) [\\uk-chs-lfps06\cell signalling\Cell Signalling - Mass Spec\Maruan Hijazi\QE2 DATA SYNERGY\QE2_MCF7_DMSO1_r1.raw]	Q:/Pedro's Lab/Mass Spec/Maruan Hijazi/Project 5. Cross-talk between PI3K and MAPK pathways/Phosphoproteomics MCF7/DAT/F008674.dat	ACADL_HUMAN_no_mod	ACADL;	P28330;	p08884
ACADL_HUMAN		LTDIGIR		394.238	40.3511	2	x0000000		2.13869	0.205986	0.918037	40.3477	42.1095	24.74	0.0488498	0.0488498	24.74	24.74	5	44	50	3.61	8934: Scan 12766 (rt=40.3511) [\\uk-chs-lfps06\cell signalling\Cell Signalling - Mass Spec\Maruan Hijazi\QE2 DATA SYNERGY\QE2_MCF7_Tranetinib1_r1.raw]	Q:/Pedro's Lab/Mass Spec/Maruan Hijazi/Project 5. Cross-talk between PI3K and MAPK pathways/Phosphoproteomics MCF7/DAT/F008626.dat	ACADL_HUMAN_no_mod	ACADL;	P28330;	p11110
ACAP2_HUMAN	Arf-GAP with coiled-coil, ANK repeat and PH domain-containing protein 2 OS=Homo sapiens GN=ACAP2 PE=1 SV=3	ASAQSSVR		403.213	19.0636	2	x00000000		1.54399	1.54399	1.54399	19.0636	19.0636	24.84	0.0492143	0.0492143	24.84	24.84	1	552	559	15.32	758: Scan 3516 (rt=19.0636) [\\uk-chs-lfps06\cell signalling\Cell Signalling - Mass Spec\Maruan Hijazi\QE2 DATA SYNERGY\QE2_MCF7_Tranetinib1_r1.raw]	Q:/Pedro's Lab/Mass Spec/Maruan Hijazi/Project 5. Cross-talk between PI3K and MAPK pathways/Phosphoproteomics MCF7/DAT/F008626.dat	ACAP2_HUMAN_no_mod	ACAP2;	Q15057;	p01597
KMT2A_HUMAN	Histone-lysine N-methyltransferase 2A OS=Homo sapiens GN=KMT2A PE=1 SV=5	RSPLLR	Phospho (ST)	411.224	35.1791	2	x030000	R[S]PLLR	0.00121887	-2.31464	0.00121887	35.1791	37.6694	102.297	0.0222685	0.0222685	24.88	24.88	2	693	698	11.11	4893: Scan 9027 (rt=35.1791) [\\uk-chs-lfps06\cell signalling\Cell Signalling - Mass Spec\Maruan Hijazi\QE2 DATA SYNERGY\QE2_HL60_T+G1_r2.raw]	Q:/Pedro's Lab/Mass Spec/Maruan Hijazi/Project 5. Cross-talk between PI3K and MAPK pathways/Phosphoproteomics HL60/DAT/F008685.dat	ACAT1(S16);KMT2A(S694);SLC22A31(S526);TBC1D4(S666);	ACAT1; KMT2A; SLC22A31; TBC1D4;	P24752; Q03164; A6NKX4; O60343;	p15193
GCP60_HUMAN	Golgi resident protein GCP60 OS=Homo sapiens GN=ACBD3 PE=1 SV=4	LEVSVDGLTLSPDPEERPGAEGAPLLPPPLPPPSPPGSGR	Phospho (ST)	1019.52	70.5575	4	x0000000000000000000000000000000003000000	LEVSVDGLTLSPDPEERPGAEGAPLLPPPLPPP[S]PPGSGR	1.32939	1.32939	1.32939	70.5575	70.5575	23.09	0.0974452	0.0974452	23.09	23.09	1	10	49	5.28	20427: Scan 25821 (rt=70.5575) [\\uk-chs-lfps06\cell signalling\Cell Signalling - Mass Spec\Maruan Hijazi\Project 9. Synergy NTERA2\RAW\QE2_NTERA_T+G3_r1.raw]	Q:/Pedro's Lab/Mass Spec/Maruan Hijazi/Project 5. Cross-talk between PI3K and MAPK pathways/Phosphoproteomics NTERA2 NEW/DAT/F008401.dat	ACBD3(S43);	ACBD3;	Q9H3P7;	p09817
GCP60_HUMAN	Golgi resident protein GCP60 OS=Homo sapiens GN=ACBD3 PE=1 SV=4	LEVSVDGLTLSPDPEERPGAEGAPLLPPPLPPPSPPGSGR	Phospho (ST)	1359.02	70.0307	3	x0000000000000000000000000000000000000300	LEVSVDGLTLSPDPEERPGAEGAPLLPPPLPPPSPPG[S]GR	5.10351	-1.08198	-0.419241	69.8593	70.651	34.77	0.00705197	0.0160366	34.77	32.02	19	10	49	17.9	20714: Scan 25983 (rt=70.0307) [\\uk-chs-lfps06\cell signalling\Cell Signalling - Mass Spec\Maruan Hijazi\Project 9. Synergi\RAW\QE2_NTERA_Tranetinib2_r1.raw]	Q:/Pedro's Lab/Mass Spec/Maruan Hijazi/Project 5. Cross-talk between PI3K and MAPK pathways/Phosphoproteomics NTERA2 NEW/DAT/F008374.dat	ACBD3(S47);	ACBD3;	Q9H3P7;	p09818
ACBP_HUMAN	Acyl-CoA-binding protein OS=Homo sapiens GN=DBI PE=1 SV=2	QATVGDINTERPGMLDFTGK		717.358	50.6156	3	x00000000000000000000		1.44855	1.44855	1.44855	50.6156	50.6156	50.52	0.000238201	0.000238201	50.52	50.52	1	34	53	50.52	12712: Scan 17165 (rt=50.6156) [\\uk-chs-lfps06\cell signalling\Cell Signalling - Mass Spec\Maruan Hijazi\QE2 DATA SYNERGY\QE2_MCF7_DMSO2_r1.raw]	Q:/Pedro's Lab/Mass Spec/Maruan Hijazi/Project 5. Cross-talk between PI3K and MAPK pathways/Phosphoproteomics MCF7/DAT/F008670.dat	ACBP_HUMAN_no_mod	DBI;	P07108;	p13011
ACD_HUMAN	Adrenocortical dysplasia protein homolog OS=Homo sapiens GN=ACD PE=1 SV=3	ELILGSETPSSPR	Phospho (ST)	733.349	50.4898	2	x0000000003000	ELILGSETP[S]SPR	-2.58281	-2.58281	-2.58281	50.4898	50.4898	25.89	0.0507535	0.0507535	25.89	25.89	2	101	113	7.7	7626: Scan 13620 (rt=50.4898) [\\uk-chs-lfps06\cell signalling\Cell Signalling - Mass Spec\Maruan Hijazi\QE2 DATA SYNERGY\QE2_HL60_GDC3_r1.raw]	Q:/Pedro's Lab/Mass Spec/Maruan Hijazi/Project 5. Cross-talk between PI3K and MAPK pathways/Phosphoproteomics HL60/DAT/F008687.dat	ACD(S110);	ACD;	Q96AP0;	p04068
ACD_HUMAN	Adrenocortical dysplasia protein homolog OS=Homo sapiens GN=ACD PE=1 SV=3	TPSSPLQSCTPSLSPR	Phospho (ST)	897.91	46.7474	2	x0030000000000000	TP[S]SPLQSCTPSLSPR	3.10959	0.0992306	1.18073	46.7474	48.5368	45.98	0.000580401	0.0281964	45.98	36.23	8	422	437	13.59	10927: Scan 15170 (rt=46.7474) [\\uk-chs-lfps06\cell signalling\Cell Signalling - Mass Spec\Maruan Hijazi\QE2 DATA SYNERGY\QE2_MCF7_GDC2_r1.raw]	Q:/Pedro's Lab/Mass Spec/Maruan Hijazi/Project 5. Cross-talk between PI3K and MAPK pathways/Phosphoproteomics MCF7/DAT/F008657.dat	ACD(S424);	ACD;	Q96AP0;	p20247
ACD_HUMAN	Adrenocortical dysplasia protein homolog OS=Homo sapiens GN=ACD PE=1 SV=3	TPSSPLQSCTPSLSPR	2 Phospho (ST)	937.89	52.1703	2	x3000000000000300	[T]PSSPLQSCTPSL[S]PR	4.38366	-2.03121	-2.03121	52.1703	52.2613	32.35	0.0114965	0.0114965	32.35	32.35	3	422	437	14.71	11712: Scan 16660 (rt=52.1703) [\\uk-chs-lfps06\cell signalling\Cell Signalling - Mass Spec\Maruan Hijazi\QE2 DATA SYNERGY\QE2_HL60_Trametinib1_r2.raw]	Q:/Pedro's Lab/Mass Spec/Maruan Hijazi/Project 5. Cross-talk between PI3K and MAPK pathways/Phosphoproteomics HL60/DAT/F008682.dat	ACD(T422);ACD(S435);	ACD;	Q96AP0;	p20246
ACE_HUMAN	Angiotensin-converting enzyme OS=Homo sapiens GN=ACE PE=1 SV=1	TKYQGICPPVTR	Phospho (ST)	375.682	28.6545	4	x300000000000	[T]KYQGICPPVTR	-3.26417	-3.26417	-3.26417	28.6545	28.6545	23.2637	0.0937198	0.0937198	24.02	24.02	1	497	508	10.23	2368: Scan 6289 (rt=28.6545) [\\uk-chs-lfps06\cell signalling\Cell Signalling - Mass Spec\Maruan Hijazi\QE2 DATA SYNERGY\QE2_HL60_Trametinib1_r2.raw]	Q:/Pedro's Lab/Mass Spec/Maruan Hijazi/Project 5. Cross-talk between PI3K and MAPK pathways/Phosphoproteomics HL60/DAT/F008682.dat	ACE(T497);	ACE;	P12821;	p19849
ACE_HUMAN	Angiotensin-converting enzyme OS=Homo sapiens GN=ACE PE=1 SV=1	TKYQGICPPVTR	Phospho (Y)	375.682	28.6545	4			-3.26417	-3.26417	-3.26417	28.6545	28.6545	23.2637	0.0937198	0.0937198	24.02	24.02	1	497	508	0	2368: Scan 6289 (rt=28.6545) [\\uk-chs-lfps06\cell signalling\Cell Signalling - Mass Spec\Maruan Hijazi\QE2 DATA SYNERGY\QE2_HL60_Trametinib1_r2.raw]	Q:/Pedro's Lab/Mass Spec/Maruan Hijazi/Project 5. Cross-talk between PI3K and MAPK pathways/Phosphoproteomics HL60/DAT/F008682.dat	ACE_HUMAN_Phospho (Y)	ACE;	P12821;	p19850
ACHA7_HUMAN		ILEEVR		379.725	37.2654	2			2.04374	-2.89399	1.72688	36.2782	37.2654	28.24	0.0202457	0.0202457	28.24	28.24	11	436	441	0	6791: Scan 10799 (rt=37.2654) [\\uk-chs-lfps06\cell signalling\Cell Signalling - Mass Spec\Maruan Hijazi\QE2 DATA SYNERGY\QE2_MCF7_GDC1_r2.raw]	Q:/Pedro's Lab/Mass Spec/Maruan Hijazi/Project 5. Cross-talk between PI3K and MAPK pathways/Phosphoproteomics MCF7/DAT/F008659.dat	ACHA7_HUMAN_no_mod	CHRFAM7A; CHRNA7; DHDH; PIGA; SORL1;	Q494W8; P36544; Q9UQ10; P37287; Q92673;	p07713
ACINU_HUMAN	Apoptotic chromatin condensation inducer in the nucleus OS=Homo sapiens GN=ACIN1 PE=1 SV=2	TAQVPSPPR	Phospho (ST)	516.749	35.49	2	x000003000	TAQVP[S]PPR	2.42854	-1.23609	0.67702	35.3953	36.2074	173.71	8.60432e-05	0.00297991	52.88	43.18	225	999	1007	42.86	3524: Scan 8258 (rt=35.49) [\\uk-chs-lfps06\cell signalling\Cell Signalling - Mass Spec\Maruan Hijazi\QE2 DATA SYNERGY\QE2_HL60_GDC3_r2.raw]	Q:/Pedro's Lab/Mass Spec/Maruan Hijazi/Project 5. Cross-talk between PI3K and MAPK pathways/Phosphoproteomics HL60/DAT/F008698.dat	ACIN1(S1004);	ACIN1;	Q9UKV3;	p19317
ACINU_HUMAN	Apoptotic chromatin condensation inducer in the nucleus OS=Homo sapiens GN=ACIN1 PE=1 SV=2	TAQVPSPPRGK	Phospho (ST)	406.54	29.312	3	x00000300000	TAQVP[S]PPRGK	-0.669902	-0.669902	-0.669902	29.312	29.312	359.95	0.0672479	0.0672479	24.3	24.3	1	999	1009	17.83	1958: Scan 6119 (rt=29.312) [\\uk-chs-lfps06\cell signalling\Cell Signalling - Mass Spec\Maruan Hijazi\QE2 DATA SYNERGY\QE2_HL60_T+G1_r1.raw]	Q:/Pedro's Lab/Mass Spec/Maruan Hijazi/Project 5. Cross-talk between PI3K and MAPK pathways/Phosphoproteomics HL60/DAT/F008686.dat	ACIN1(S1004);	ACIN1;	Q9UKV3;	p19318
ACINU_HUMAN	Apoptotic chromatin condensation inducer in the nucleus OS=Homo sapiens GN=ACIN1 PE=1 SV=2	TAQVPSPPRGK	Phospho (ST)	609.306	29.1938	2	x00000300000	TAQVP[S]PPRGK	1.66119	-2.62947	-0.558115	28.6942	29.8829	497.84	0.0030915	0.0030915	37.39	37.39	26	999	1009	28.57	2240: Scan 6178 (rt=29.1937) [\\uk-chs-lfps06\cell signalling\Cell Signalling - Mass Spec\Maruan Hijazi\QE2 DATA SYNERGY\QE2_HL60_T+G2_r2.raw]	Q:/Pedro's Lab/Mass Spec/Maruan Hijazi/Project 5. Cross-talk between PI3K and MAPK pathways/Phosphoproteomics HL60/DAT/F008704.dat	ACIN1(S1004);	ACIN1;	Q9UKV3;	p19319
ACINU_HUMAN	Apoptotic chromatin condensation inducer in the nucleus OS=Homo sapiens GN=ACIN1 PE=1 SV=2	SRSTPVRDR	3 Phospho (ST)	657.244	20.6695	2	x303300000	[S]R[S][T]PVRDR	0.11505	0.11505	0.11505	20.6695	20.6695	510.94	0.068902	0.068902	20.31	20.31	1	1329	1337	12.37	710: Scan 3870 (rt=20.6695) [\\uk-chs-lfps06\cell signalling\Cell Signalling - Mass Spec\Maruan Hijazi\QE2 DATA SYNERGY\QE2_MCF7_DMSO1_r2.raw]	Q:/Pedro's Lab/Mass Spec/Maruan Hijazi/Project 5. Cross-talk between PI3K and MAPK pathways/Phosphoproteomics MCF7/DAT/F008672.dat	ACIN1(S1329);ACIN1(S1331);ACIN1(T1332);	ACIN1;	Q9UKV3;	p18239
ACINU_HUMAN	Apoptotic chromatin condensation inducer in the nucleus OS=Homo sapiens GN=ACIN1 PE=1 SV=2	EAAELEEASAESEDEMIHPEGVASLLPPDFQSSLERPELELSR	Phospho (ST)	1205.06	72.1856	4	x0000000030000000000000000000000000000000000	EAAELEEA[S]AESEDEMIHPEGVASLLPPDFQSSLERPELELSR	2.15211	1.15548	1.15548	70.8949	72.2522	499.4	0.00626707	0.00626707	37.94	37.94	14	158	200	24.4	20581: Scan 26119 (rt=72.1856) [\\uk-chs-lfps06\cell signalling\Cell Signalling - Mass Spec\Maruan Hijazi\QE2 DATA SYNERGY\QE2_MCF7_Trametinib2_r2.raw]	Q:/Pedro's Lab/Mass Spec/Maruan Hijazi/Project 5. Cross-talk between PI3K and MAPK pathways/Phosphoproteomics MCF7/DAT/F008632.dat	ACIN1(S166);	ACIN1;	Q9UKV3;	p03412
ACINU_HUMAN	Apoptotic chromatin condensation inducer in the nucleus OS=Homo sapiens GN=ACIN1 PE=1 SV=2	KSSSISEEKGDSDDEKPR	2 Phospho (ST)	718.626	20.6378	3	x030000000003000000	K[S]SSISEEKGD[S]DDEKPR	-1.3582	-1.3582	-1.3582	20.6378	20.6378	469.374	0.0038003	0.039676	36.85	30.7686	7	205	222	11.79	1014: Scan 4142 (rt=20.6378) [\\uk-chs-lfps06\cell signalling\Cell Signalling - Mass Spec\Maruan Hijazi\QE2 DATA SYNERGY\QE2_MCF7_DMSO1_r1.raw]	Q:/Pedro's Lab/Mass Spec/Maruan Hijazi/Project 5. Cross-talk between PI3K and MAPK pathways/Phosphoproteomics MCF7/DAT/F008674.dat	ACIN1(S206);ACIN1(S216);	ACIN1;	Q9UKV3;	p09222
ACINU_HUMAN	Apoptotic chromatin condensation inducer in the nucleus OS=Homo sapiens GN=ACIN1 PE=1 SV=2	SSSISEEKGDSDDEKPR	2 Phospho (ST)	675.928	23.6675	3	x00003000003000000	SSSI[S]EEKGD[S]DDEKPR	1.65007	-0.750212	-0.750212	23.6285	24.2285	469.374	0.000121203	0.000634587	51.11	45.6325	18	206	222	22.51	2071: Scan 5398 (rt=23.6675) [\\uk-chs-lfps06\cell signalling\Cell Signalling - Mass Spec\Maruan Hijazi\QE2 DATA SYNERGY\QE2_MCF7_DMSO1_r1.raw]	Q:/Pedro's Lab/Mass Spec/Maruan Hijazi/Project 5. Cross-talk between PI3K and MAPK pathways/Phosphoproteomics MCF7/DAT/F008674.dat	ACIN1(S210);ACIN1(S216);	ACIN1;	Q9UKV3;	p18590
ACINU_HUMAN	Apoptotic chromatin condensation inducer in the nucleus OS=Homo sapiens GN=ACIN1 PE=1 SV=2	SSSISEEKGDSDDEKPR	Phospho (ST)	487.206	21.8172	4	x00000000003000000	SSSISEEKGD[S]DDEKPR	0.575382	-3.27079	-0.453004	21.7	22.6101	469.374	0.000108219	0.000108219	53.14	53.14	5	206	222	29.8	1370: Scan 4600 (rt=21.8172) [\\uk-chs-lfps06\cell signalling\Cell Signalling - Mass Spec\Maruan Hijazi\QE2 DATA SYNERGY\QE2_MCF7_DMSO1_r1.raw]	Q:/Pedro's Lab/Mass Spec/Maruan Hijazi/Project 5. Cross-talk between PI3K and MAPK pathways/Phosphoproteomics MCF7/DAT/F008674.dat	ACIN1(S216);	ACIN1;	Q9UKV3;	p18591
ACINU_HUMAN	Apoptotic chromatin condensation inducer in the nucleus OS=Homo sapiens GN=ACIN1 PE=1 SV=2	SSSISEEKGDSDDEKPR	Phospho (ST)	649.273	22.9927	3	x00000000003000000	SSSISEEKGD[S]DDEKPR	2.69179	-2.49127	-0.266095	21.4913	25.732	334.214	2.86651e-07	0.0152778	78.89	45.3775	118	206	222	46.23	1367: Scan 4803 (rt=22.9927) [\\uk-chs-lfps06\cell signalling\Cell Signalling - Mass Spec\Maruan Hijazi\QE2 DATA SYNERGY\QE2_MCF7_T+G3_r1.raw]	Q:/Pedro's Lab/Mass Spec/Maruan Hijazi/Project 5. Cross-talk between PI3K and MAPK pathways/Phosphoproteomics MCF7/DAT/F008641.dat	ACIN1(S216);	ACIN1;	Q9UKV3;	p18592
ACINU_HUMAN	Apoptotic chromatin condensation inducer in the nucleus OS=Homo sapiens GN=ACIN1 PE=1 SV=2	SSSISEEKGDSDDEKPR	Phospho (ST)	973.402	22.1146	2	x00000000003000000	SSSISEEKGD[S]DDEKPR	1.30142	-3.14122	-2.9561	21.3996	22.6797	520.077	1.37921e-07	0.0181423	81.7	41.002	62	206	222	43.74	1264: Scan 4504 (rt=22.1146) [\\uk-chs-lfps06\cell signalling\Cell Signalling - Mass Spec\Maruan Hijazi\Project 9. Synergy NTERA2\RAW\QE2_NTERA_T+G2_r2.raw]	Q:/Pedro's Lab/Mass Spec/Maruan Hijazi/Project 5. Cross-talk between PI3K and MAPK pathways/Phosphoproteomics NTERA2 NEW/DAT/F008387.dat	ACIN1(S216);	ACIN1;	Q9UKV3;	p18593
ACINU_HUMAN	Apoptotic chromatin condensation inducer in the nucleus OS=Homo sapiens GN=ACIN1 PE=1 SV=2	AAKLSEGSQPAEEEEDQETPSR	Phospho (ST)	823.355	32.8022	3	x0000300000000000000000	AAKL[S]EGSQPAEEEEDQETPSR	1.99632	0.926211	1.2667	32.8022	33.338	431.74	4.58927e-07	4.58927e-07	78.4	78.4	12	236	257	66.41	5475: Scan 9179 (rt=32.8022) [\\uk-chs-lfps06\cell signalling\Cell Signalling - Mass Spec\Maruan Hijazi\QE2 DATA SYNERGY\QE2_MCF7_DMSO2_r1.raw]	Q:/Pedro's Lab/Mass Spec/Maruan Hijazi/Project 5. Cross-talk between PI3K and MAPK pathways/Phosphoproteomics MCF7/DAT/F008670.dat	ACIN1(S240);	ACIN1;	Q9UKV3;	p00102
ACINU_HUMAN	Apoptotic chromatin condensation inducer in the nucleus OS=Homo sapiens GN=ACIN1 PE=1 SV=2	AAKLSEGSQPAEEEEDQETPSR	2 Phospho (ST)	850.01	35.6587	3	x0000300300000000000000	AAKL[S]EG[S]QPAEEEEDQETPSR	1.74361	-4.27524	0.365527	35.216	35.6856	435.73	1.99589e-07	1.99589e-07	81.14	81.14	30	236	257	81.14	6230: Scan 10139 (rt=35.6587) [\\uk-chs-lfps06\cell signalling\Cell Signalling - Mass Spec\Maruan Hijazi\QE2 DATA SYNERGY\QE2_MCF7_T+G1_r2.raw]	Q:/Pedro's Lab/Mass Spec/Maruan Hijazi/Project 5. Cross-talk between PI3K and MAPK pathways/Phosphoproteomics MCF7/DAT/F008647.dat	ACIN1(S240);ACIN1(S243);	ACIN1;	Q9UKV3;	p00101
ACINU_HUMAN	Apoptotic chromatin condensation inducer in the nucleus OS=Homo sapiens GN=ACIN1 PE=1 SV=2	SKSPSPPR	2 Phospho (ST)	508.204	20.8321	2	x00303000	SK[S]P[S]PPR	1.22438	-3.80327	-0.451501	20.0809	20.9323	529.71	0.00575799	0.0337991	32.22	27.065	12	384	391	10.31	1016: Scan 3995 (rt=20.8321) [\\uk-chs-lfps06\cell signalling\Cell Signalling - Mass Spec\Maruan Hijazi\QE2 DATA SYNERGY\QE2_MCF7_GDC1_r1.raw]	Q:/Pedro's Lab/Mass Spec/Maruan Hijazi/Project 5. Cross-talk between PI3K and MAPK pathways/Phosphoproteomics MCF7/DAT/F008662.dat	ACIN1(S386);ACIN1(S388);	ACIN1;	Q9UKV3;	p16617
ACINU_HUMAN	Apoptotic chromatin condensation inducer in the nucleus OS=Homo sapiens GN=ACIN1 PE=1 SV=2	SKSPSPPRLTEDR	2 Phospho (ST)	543.907	33.1566	3	x0030300000000	SK[S]P[S]PPRLTEDR	0.87923	0.87923	0.87923	33.1566	33.1566	543.304	0.0798505	0.0798505	24.47	24.47	1	384	396	2.51	5060: Scan 8846 (rt=33.1566) [\\uk-chs-lfps06\cell signalling\Cell Signalling - Mass Spec\Maruan Hijazi\QE2 DATA SYNERGY\QE2_MCF7_Trametinib1_r2.raw]	Q:/Pedro's Lab/Mass Spec/Maruan Hijazi/Project 5. Cross-talk between PI3K and MAPK pathways/Phosphoproteomics MCF7/DAT/F008637.dat	ACIN1(S386);ACIN1(S388);	ACIN1;	Q9UKV3;	p16618
ACINU_HUMAN	Apoptotic chromatin condensation inducer in the nucleus OS=Homo sapiens GN=ACIN1 PE=1 SV=2	ELLVSQHTVQLVGGLSPLSSPSDTK	Phospho (ST)	891.459	60.6758	3	x0000300000000000000000000	ELLV[S]QHTVQLVGGLSPLSSPSDTK	5.52415	-1.02308	2.24493	60.3033	61.5216	346.9	5.14119e-10	4.63989e-05	106.07	70.1943	280	463	487	49.89	14717: Scan 20139 (rt=60.6758) [\\uk-chs-lfps06\cell signalling\Cell Signalling - Mass Spec\Maruan Hijazi\QE2 DATA SYNERGY\QE2_HL60_DMSO3_r1.raw]	Q:/Pedro's Lab/Mass Spec/Maruan Hijazi/Project 5. Cross-talk between PI3K and MAPK pathways/Phosphoproteomics HL60/DAT/F008692.dat	ACIN1(S467);	ACIN1;	Q9UKV3;	p04089
ACINU_HUMAN	Apoptotic chromatin condensation inducer in the nucleus OS=Homo sapiens GN=ACIN1 PE=1 SV=2	ELLVSQHTVQLVGGLSPLSSPSDTK	2 Phospho (ST)	918.117	65.301	3	x0000000000000000000303000	ELLVSQHTVQLVGGLSPLS[S]P[S]DTK	4.91508	4.91508	4.91508	65.301	65.301	540.26	0.0243597	0.0528924	30.89	27.97	3	463	487	7.81	18889: Scan 23800 (rt=65.301) [\\uk-chs-lfps06\cell signalling\Cell Signalling - Mass Spec\Maruan Hijazi\QE2 DATA SYNERGY\QE2_MCF7_Tranetinib1_r1.raw]	Q:/Pedro's Lab/Mass Spec/Maruan Hijazi/Project 5. Cross-talk between PI3K and MAPK pathways/Phosphoproteomics MCF7/DAT/F008626.dat	ACIN1(S482);ACIN1(S484);	ACIN1;	Q9UKV3;	p04088
ACINU_HUMAN	Apoptotic chromatin condensation inducer in the nucleus OS=Homo sapiens GN=ACIN1 PE=1 SV=2	ELLVSQHTVQLVGGLSPLSSPSDTKAESPAEKVPEESVLPLVQK	3 Phospho (ST)	1216.6	68.8654	4	x00000000000000000003030300000000000000000000	ELLVSQHTVQLVGGLSPLS[S]P[S]D[T]KAESPAEKVPEESVLPLVQK	7.74781	0.837657	4.04595	67.6484	69.568	533.8	1.02666e-08	0.00847496	93.2	66.8271	188	463	506	32.83	19341: Scan 24730 (rt=68.8654) [\\uk-chs-lfps06\cell signalling\Cell Signalling - Mass Spec\Maruan Hijazi\QE2 DATA SYNERGY\QE2_MCF7_DMSO2_r2.raw]	Q:/Pedro's Lab/Mass Spec/Maruan Hijazi/Project 5. Cross-talk between PI3K and MAPK pathways/Phosphoproteomics MCF7/DAT/F008668.dat	ACIN1(S482);ACIN1(S484);ACIN1(T486);	ACIN1;	Q9UKV3;	p04091
ACINU_HUMAN	Apoptotic chromatin condensation inducer in the nucleus OS=Homo sapiens GN=ACIN1 PE=1 SV=2	AESPAEKVPEESVLPLVQK	Phospho (ST)	710.696	53.193	3	x0030000000000000000	AE[S]PAEKVPEESVLPLVQK	2.36159	-2.07697	-0.794715	53.0028	54.2898	393.24	1.65763e-07	1.65763e-07	81.46	81.46	61	488	506	61.49	13948: Scan 18557 (rt=53.193) [\\uk-chs-lfps06\cell signalling\Cell Signalling - Mass Spec\Maruan Hijazi\Project 9. Synergi\RAW\QE2_NTERA_Tranetinib2_r1.raw]	Q:/Pedro's Lab/Mass Spec/Maruan Hijazi/Project 5. Cross-talk between PI3K and MAPK pathways/Phosphoproteomics NTERA2 NEW/DAT/F008374.dat	ACIN1(S490);	ACIN1;	Q9UKV3;	p00458
ACINU_HUMAN	Apoptotic chromatin condensation inducer in the nucleus OS=Homo sapiens GN=ACIN1 PE=1 SV=2	ELLVSQHTVQLVGGLSPLSSPSDTKAESPAEKVPEESVLPLVQK	2 Phospho (ST)	1196.61	65.4479	4	x00000000000000000000000000030000000030000000	ELLVSQHTVQLVGGLSPLSSPSDTKAE[S]PAEKVPEE[S]VLPLVQK	5.77029	-0.586317	3.47343	64.0106	69.4809	562.78	2.63699e-07	0.00293895	77.99	50.5308	244	463	506	20.88	18290: Scan 23356 (rt=65.4479) [\\uk-chs-lfps06\cell signalling\Cell Signalling - Mass Spec\Maruan Hijazi\QE2 DATA SYNERGY\QE2_MCF7_GDC2_r1.raw]	Q:/Pedro's Lab/Mass Spec/Maruan Hijazi/Project 5. Cross-talk between PI3K and MAPK pathways/Phosphoproteomics MCF7/DAT/F008657.dat	ACIN1(S490);ACIN1(S499);	ACIN1;	Q9UKV3;	p04090
ACINU_HUMAN	Apoptotic chromatin condensation inducer in the nucleus OS=Homo sapiens GN=ACIN1 PE=1 SV=2	KSLSPGVSR	2 Phospho (ST)	545.736	29.8541	2	x030300000	K[S]L[S]PGVSR	-6.09387	-6.09387	-6.09387	29.8541	29.8541	562.78	0.0592908	0.0592908	23.08	23.08	1	654	662	14.5	4095: Scan 7659 (rt=29.8541) [\\uk-chs-lfps06\cell signalling\Cell Signalling - Mass Spec\Maruan Hijazi\QE2 DATA SYNERGY\QE2_MCF7_GDC2_r1.raw]	Q:/Pedro's Lab/Mass Spec/Maruan Hijazi/Project 5. Cross-talk between PI3K and MAPK pathways/Phosphoproteomics MCF7/DAT/F008657.dat	ACIN1(S655);ACIN1(S657);	ACIN1;	Q9UKV3;	p09177
ACINU_HUMAN	Apoptotic chromatin condensation inducer in the nucleus OS=Homo sapiens GN=ACIN1 PE=1 SV=2	KSLSPGVSR	Phospho (ST)	505.756	25.4258	2	x000300000	KSL[S]PGVSR	0.480438	0.480438	0.480438	25.4258	25.4258	436.8	0.00219295	0.0237429	38.59	32.015	2	654	662	13.15	1185: Scan 4929 (rt=25.4258) [\\uk-chs-lfps06\cell signalling\Cell Signalling - Mass Spec\Maruan Hijazi\QE2 DATA SYNERGY\QE2_HL60_Tranetinib1_r1.raw]	Q:/Pedro's Lab/Mass Spec/Maruan Hijazi/Project 5. Cross-talk between PI3K and MAPK pathways/Phosphoproteomics HL60/DAT/F008676.dat	ACIN1(S657);	ACIN1;	Q9UKV3;	p09178
ACINU_HUMAN	Apoptotic chromatin condensation inducer in the nucleus OS=Homo sapiens GN=ACIN1 PE=1 SV=2	SLSPGVSR	Phospho (ST)	441.708	32.0604	2	x00300000	SL[S]PGVSR	9.96245	-1.76878	-0.86113	31.921	32.8013	513.93	8.57372e-05	0.000547839	51.62	44.945	162	655	662	30.23	5050: Scan 8755 (rt=32.0604) [\\uk-chs-lfps06\cell signalling\Cell Signalling - Mass Spec\Maruan Hijazi\Project 9. Synergi\RAW\QE2_NTERA_GDC2_r1.raw]	Q:/Pedro's Lab/Mass Spec/Maruan Hijazi/Project 5. Cross-talk between PI3K and MAPK pathways/Phosphoproteomics NTERA2 NEW/DAT/F008369.dat	ACIN1(S657);	ACIN1;	Q9UKV3;	p16955
ACINU_HUMAN	Apoptotic chromatin condensation inducer in the nucleus OS=Homo sapiens GN=ACIN1 PE=1 SV=2	RLSQPESAEK	Phospho (ST)	612.786	24.4955	2	x0030000000	RL[S]QPESAEK	4.75743	-6.75005	1.91246	23.4439	24.6501	588.88	3.48116e-05	3.48116e-05	56.9	56.9	23	708	717	34.74	2121: Scan 5440 (rt=24.4955) [\\uk-chs-lfps06\cell signalling\Cell Signalling - Mass Spec\Maruan Hijazi\QE2 DATA SYNERGY\QE2_MCF7_T+G2_r1.raw]	Q:/Pedro's Lab/Mass Spec/Maruan Hijazi/Project 5. Cross-talk between PI3K and MAPK pathways/Phosphoproteomics MCF7/DAT/F008645.dat	ACIN1(S710);	ACIN1;	Q9UKV3;	p14754
ACINU_HUMAN	Apoptotic chromatin condensation inducer in the nucleus OS=Homo sapiens GN=ACIN1 PE=1 SV=2	LQPERGSPK	Phospho (ST)	546.265	19.6442	2	x000000300	LQPERG[S]PK	1.38558	-4.77666	-2.19071	16.5847	21.4172	485.83	0.00424634	0.00424634	35.96	35.96	46	723	731	30.57	531: Scan 3572 (rt=19.6442) [\\uk-chs-lfps06\cell signalling\Cell Signalling - Mass Spec\Maruan Hijazi\Project 9. Synergy NTERA2\RAW\QE2_NTERA_T+G2_r1.raw]	Q:/Pedro's Lab/Mass Spec/Maruan Hijazi/Project 5. Cross-talk between PI3K and MAPK pathways/Phosphoproteomics NTERA2 NEW/DAT/F008407.dat	ACIN1(S729);	ACIN1;	Q9UKV3;	p10719
ACINU_HUMAN	Apoptotic chromatin condensation inducer in the nucleus OS=Homo sapiens GN=ACIN1 PE=1 SV=2	KISVVSATK	Phospho (ST)	506.776	30.0292	2	x003000000	KI[S]VVSATK	1.6638	-3.79325	0.793841	29.6713	30.5268	378.884	2.91925e-07	0.000687596	75.17	56.805	67	823	831	36.73	2751: Scan 6787 (rt=30.0292) [\\uk-chs-lfps06\cell signalling\Cell Signalling - Mass Spec\Maruan Hijazi\QE2 DATA SYNERGY\QE2_HL60_T+G3_r1.raw]	Q:/Pedro's Lab/Mass Spec/Maruan Hijazi/Project 5. Cross-talk between PI3K and MAPK pathways/Phosphoproteomics HL60/DAT/F008683.dat	ACIN1(S825);	ACIN1;	Q9UKV3;	p08719
ACINU_HUMAN	Apoptotic chromatin condensation inducer in the nucleus OS=Homo sapiens GN=ACIN1 PE=1 SV=2	ASLVALPEQTASEEETPPPLLTK	2 Phospho (ST)	861.076	72.2541	3	x00000000030000030000000	ASLVALPEQ[T]ASEEE[T]PPPLLTK	3.46638	-2.14945	1.45492	71.7144	72.2636	394.7	0.000278708	0.0192748	50.6	38.74	36	399	421	11.61	19191: Scan 25017 (rt=72.2541) [\\uk-chs-lfps06\cell signalling\Cell Signalling - Mass Spec\Maruan Hijazi\QE2 DATA SYNERGY\QE2_HL60_Trametinib2_r2.raw]	Q:/Pedro's Lab/Mass Spec/Maruan Hijazi/Project 5. Cross-talk between PI3K and MAPK pathways/Phosphoproteomics HL60/DAT/F008680.dat	ACIN1(T408);ACIN1(T414);	ACIN1;	Q9UKV3;	p01678
ACINU_HUMAN	Apoptotic chromatin condensation inducer in the nucleus OS=Homo sapiens GN=ACIN1 PE=1 SV=2	KASLVALPEQTASEEETPPPLLTK	Phospho (ST)	877.119	57.0073	3	x000000000000000030000000	KASLVALPEQTASEEE[T]PPPLLTK	3.66848	0.118707	1.13456	56.9444	57.6377	497.84	1.25679e-05	0.0220102	61.62	45.725	33	398	421	21.7	13224: Scan 18361 (rt=57.0073) [\\uk-chs-lfps06\cell signalling\Cell Signalling - Mass Spec\Maruan Hijazi\QE2 DATA SYNERGY\QE2_HL60_T+G2_r2.raw]	Q:/Pedro's Lab/Mass Spec/Maruan Hijazi/Project 5. Cross-talk between PI3K and MAPK pathways/Phosphoproteomics HL60/DAT/F008704.dat	ACIN1(T414);	ACIN1;	Q9UKV3;	p08401
ACINU_HUMAN	Apoptotic chromatin condensation inducer in the nucleus OS=Homo sapiens GN=ACIN1 PE=1 SV=2	ASLVALPEQTASEEETPPPLLTK	Phospho (ST)	834.421	64.4798	3	x00000000000000000000030	ASLVALPEQTASEEETPPPLL[T]K	3.75883	-0.332769	0.0811915	63.4151	64.8585	485.83	6.25876e-07	0.0138545	75.81	48.46	286	399	421	24.92	18465: Scan 23648 (rt=64.4798) [\\uk-chs-lfps06\cell signalling\Cell Signalling - Mass Spec\Maruan Hijazi\Project 9. Synergy NTERA2\RAW\QE2_NTERA_T+G2_r1.raw]	Q:/Pedro's Lab/Mass Spec/Maruan Hijazi/Project 5. Cross-talk between PI3K and MAPK pathways/Phosphoproteomics NTERA2 NEW/DAT/F008407.dat	ACIN1(T420);	ACIN1;	Q9UKV3;	p01679
ACINU_HUMAN	Apoptotic chromatin condensation inducer in the nucleus OS=Homo sapiens GN=ACIN1 PE=1 SV=2	ASLVALPEQTASEEETPPPLLTK	Phospho (ST)	1251.13	64.5267	2	x00000000000000000000030	ASLVALPEQTASEEETPPPLL[T]K	3.48926	-1.31028	2.20939	64.4292	64.8302	364.5	2.36758e-10	0.00233003	110.05	65.666	186	399	421	35.78	18115: Scan 23275 (rt=64.5267) [\\uk-chs-lfps06\cell signalling\Cell Signalling - Mass Spec\Maruan Hijazi\Project 9. Synergy NTERA2\RAW\QE2_NTERA_T+G3_r2.raw]	Q:/Pedro's Lab/Mass Spec/Maruan Hijazi/Project 5. Cross-talk between PI3K and MAPK pathways/Phosphoproteomics NTERA2 NEW/DAT/F008381.dat	ACIN1(T420);	ACIN1;	Q9UKV3;	p01680
ACINU_HUMAN	Apoptotic chromatin condensation inducer in the nucleus OS=Homo sapiens GN=ACIN1 PE=1 SV=2	DSSTSYTETKDPSSGQEVATPPVPQLQVCEPK	Phospho (ST)	1181.53	52.3772	3	x00000000000000000003000000000000	DSSTSYTETKDPSSGQEVA[T]PPVPQLQVCEPK	0.00197652	-1.01452	-0.167439	52.206	52.4975	600.967	9.41514e-05	0.0206353	56.52	35.3033	12	663	694	22.8	13403: Scan 18046 (rt=52.3772) [\\uk-chs-lfps06\cell signalling\Cell Signalling - Mass Spec\Maruan Hijazi\Project 9. Synergy NTERA2\RAW\QE2_NTERA_T+G1_r2.raw]	Q:/Pedro's Lab/Mass Spec/Maruan Hijazi/Project 5. Cross-talk between PI3K and MAPK pathways/Phosphoproteomics NTERA2 NEW/DAT/F008394.dat	ACIN1(T682);	ACIN1;	Q9UKV3;	p03205
ACINU_HUMAN	Apoptotic chromatin condensation inducer in the nucleus OS=Homo sapiens GN=ACIN1 PE=1 SV=2	GVPAGNSDTEGGQPGR	Phospho (ST)	789.831	28.8605	2	x0000000030000000	GVPAGNSD[T]EGGQPGR	2.50182	-2.138	-0.198397	28.5033	29.1669	479.95	1.82084e-07	5.96905e-05	79.95	65.87	41	832	847	51.79	2164: Scan 6115 (rt=28.8605) [\\uk-chs-lfps06\cell signalling\Cell Signalling - Mass Spec\Maruan Hijazi\QE2 DATA SYNERGY\QE2_HL60_DMSO2_r2.raw]	Q:/Pedro's Lab/Mass Spec/Maruan Hijazi/Project 5. Cross-talk between PI3K and MAPK pathways/Phosphoproteomics HL60/DAT/F008693.dat	ACIN1(T840);	ACIN1;	Q9UKV3;	p06747
ACINU_HUMAN	Apoptotic chromatin condensation inducer in the nucleus OS=Homo sapiens GN=ACIN1 PE=1 SV=2	GVPAGNSDTEGGQPGRK	Phospho (ST)	569.587	23.7612	3	x00000000300000000	GVPAGNSD[T]EGGQPGRK	-0.852416	-2.76948	-2.38255	23.5467	23.8254	485.83	0.000153081	0.0026641	51.3	43.655	20	832	848	36.01	1794: Scan 5187 (rt=23.7612) [\\uk-chs-lfps06\cell signalling\Cell Signalling - Mass Spec\Maruan Hijazi\Project 9. Synergy NTERA2\RAW\QE2_NTERA_T+G2_r1.raw]	Q:/Pedro's Lab/Mass Spec/Maruan Hijazi/Project 5. Cross-talk between PI3K and MAPK pathways/Phosphoproteomics NTERA2 NEW/DAT/F008407.dat	ACIN1(T840);	ACIN1;	Q9UKV3;	p06748
ACINU_HUMAN	Apoptotic chromatin condensation inducer in the nucleus OS=Homo sapiens GN=ACIN1 PE=1 SV=2	GVPAGNSDTEGGQPGRK	Phospho (ST)	853.878	23.7165	2	x00000000300000000	GVPAGNSD[T]EGGQPGRK	-0.825448	-0.825448	-0.825448	23.7165	23.7165	500.6	0.00335956	0.025462	37.98	32.225	2	832	848	26.47	1527: Scan 4949 (rt=23.7165) [\\uk-chs-lfps06\cell signalling\Cell Signalling - Mass Spec\Maruan Hijazi\Project 9. Synergy NTERA2\RAW\QE2_NTERA_DMSO2_r2.raw]	Q:/Pedro's Lab/Mass Spec/Maruan Hijazi/Project 5. Cross-talk between PI3K and MAPK pathways/Phosphoproteomics NTERA2 NEW/DAT/F008392.dat	ACIN1(T840);	ACIN1;	Q9UKV3;	p06749
ACINU_HUMAN	Apoptotic chromatin condensation inducer in the nucleus OS=Homo sapiens GN=ACIN1 PE=1 SV=2	SLIPDIKPLAGQEAVVDLHADDSRISEDETER	Phospho (ST)	900.438	57.9961	4	x00000000000000000000000000000300	SLIPDIKPLAGQEAVVDLHADDSRISEDE[T]ER	1.7486	-1.58684	-0.486141	56.8718	58.5585	393.24	2.87119e-06	0.000280744	70.34	57.945	60	873	904	61.65	15906: Scan 20709 (rt=57.9961) [\\uk-chs-lfps06\cell signalling\Cell Signalling - Mass Spec\Maruan Hijazi\Project 9. Synergi\RAW\QE2_NTERA_Tranetinib2_r1.raw]	Q:/Pedro's Lab/Mass Spec/Maruan Hijazi/Project 5. Cross-talk between PI3K and MAPK pathways/Phosphoproteomics NTERA2 NEW/DAT/F008374.dat	ACIN1(T902);	ACIN1;	Q9UKV3;	p16788
ACINU_HUMAN	Apoptotic chromatin condensation inducer in the nucleus OS=Homo sapiens GN=ACIN1 PE=1 SV=2	DSSTSYTETKDPSSGQEVATPPVPQLQVCEPK	Phospho (Y)	1181.53	52.3772	3	x00000400000000000000000000000000	DSSTS[Y]TETKDPSSGQEVATPPVPQLQVCEPK	-0.167439	-0.167439	-0.167439	52.3772	52.3772	600.967	0.0961229	0.0961229	26.43	26.43	1	663	694	26.43	13403: Scan 18046 (rt=52.3772) [\\uk-chs-lfps06\cell signalling\Cell Signalling - Mass Spec\Maruan Hijazi\Project 9. Synergy NTERA2\RAW\QE2_NTERA_T+G1_r2.raw]	Q:/Pedro's Lab/Mass Spec/Maruan Hijazi/Project 5. Cross-talk between PI3K and MAPK pathways/Phosphoproteomics NTERA2 NEW/DAT/F008394.dat	ACIN1(Y668);	ACIN1;	Q9UKV3;	p03206
ACKR3_HUMAN	Atypical chemokine receptor 3 OS=Homo sapiens GN=ACKR3 PE=1 SV=3	LIDASRVSETEYSALEQSTK	Phospho (ST); Phospho (Y)	796.355	54.9415	3	x00003000000400000000	LIDA[S]RVSETE[Y]SALEQSTK	4.48525	-0.367975	3.1525	53.7523	54.9559	51.7837	0.0156261	0.0156261	33.01	33.01	33	343	362	7.53	13848: Scan 18629 (rt=54.9415) [\\uk-chs-lfps06\cell signalling\Cell Signalling - Mass Spec\Maruan Hijazi\QE2 DATA SYNERGY\QE2_MCF7_GDC1_r2.raw]	Q:/Pedro's Lab/Mass Spec/Maruan Hijazi/Project 5. Cross-talk between PI3K and MAPK pathways/Phosphoproteomics MCF7/DAT/F008659.dat	ACKR3(S347);ACKR3(Y354);	ACKR3;	P25106;	p10101
ACKR3_HUMAN	Atypical chemokine receptor 3 OS=Homo sapiens GN=ACKR3 PE=1 SV=3	LIDASRVSETEYSALEQSTK	2 Phospho (ST)	796.356	53.8334	3	x00000003030000000000	LIDASRV[S]E[T]EYSALEQSTK	4.48525	-1.37383	1.60181	53.6259	55.0589	73.9837	1.14696e-06	0.0243532	74.55	43.2342	131	343	362	27.73	14006: Scan 18589 (rt=53.8334) [\\uk-chs-lfps06\cell signalling\Cell Signalling - Mass Spec\Maruan Hijazi\QE2 DATA SYNERGY\QE2_MCF7_DMSO2_r1.raw]	Q:/Pedro's Lab/Mass Spec/Maruan Hijazi/Project 5. Cross-talk between PI3K and MAPK pathways/Phosphoproteomics MCF7/DAT/F008670.dat	ACKR3(S350);ACKR3(T352);	ACKR3;	P25106;	p10099
ACKR3_HUMAN	Atypical chemokine receptor 3 OS=Homo sapiens GN=ACKR3 PE=1 SV=3	LIDASRVSETEYSALEQSTK	Phospho (ST)	769.695	49.6372	3	x00000000000030000000	LIDASRVSETEY[S]ALEQSTK	-1.25062	-2.2133	-2.2133	49.6372	50.0416	73.9837	1.14487e-06	0.000955677	74.74	58.4325	10	343	362	16.7	12320: Scan 16732 (rt=49.6372) [\\uk-chs-lfps06\cell signalling\Cell Signalling - Mass Spec\Maruan Hijazi\QE2 DATA SYNERGY\QE2_MCF7_DMSO2_r1.raw]	Q:/Pedro's Lab/Mass Spec/Maruan Hijazi/Project 5. Cross-talk between PI3K and MAPK pathways/Phosphoproteomics MCF7/DAT/F008670.dat	ACKR3(S355);	ACKR3;	P25106;	p10100
ACL6A_HUMAN	Actin-like protein 6A OS=Homo sapiens GN=ACTL6A PE=1 SV=1	LIANNTTVER		565.813	31.3784	2	x0000000000		1.33851	-0.325777	1.33851	31.1964	31.4343	82.25	0.000640797	0.000640797	43.3	43.3	5	380	389	34.26	4718: Scan 8342 (rt=31.3784) [\\uk-chs-lfps06\cell signalling\Cell Signalling - Mass Spec\Maruan Hijazi\QE2 DATA SYNERGY\QE2_MCF7_GDC2_r1.raw]	Q:/Pedro's Lab/Mass Spec/Maruan Hijazi/Project 5. Cross-talk between PI3K and MAPK pathways/Phosphoproteomics MCF7/DAT/F008657.dat	ACL6A_HUMAN_no_mod	ACTL6A;	O96019;	p10094
ACLY_HUMAN	ATP-citrate synthase OS=Homo sapiens GN=ACLY PE=1 SV=3	AKPAMPQDSVPSPR	Oxidation (M); Phospho (ST)	526.246	29.7724	3	x00002000000300	AKPAMPQDSVP[S]PR	1.99148	0.201814	1.99148	29.0067	29.7724	42.8	0.00708357	0.00708357	34.73	34.73	6	470	483	19.52	2732: Scan 6646 (rt=29.7724) [\\uk-chs-lfps06\cell signalling\Cell Signalling - Mass Spec\Maruan Hijazi\QE2 DATA SYNERGY\QE2_HL60_T+G1_r2.raw]	Q:/Pedro's Lab/Mass Spec/Maruan Hijazi/Project 5. Cross-talk between PI3K and MAPK pathways/Phosphoproteomics HL60/DAT/F008685.dat	ACLY(M474);ACLY(S481);	ACLY;	P53396;	p00871
ACLY_HUMAN	ATP-citrate synthase OS=Homo sapiens GN=ACLY PE=1 SV=3	AKPAMPQDSVPSPR	Oxidation (M); Phospho (ST)	788.865	29.5537	2	x00002000000300	AKPAMPQDSVP[S]PR	1.41142	1.41142	1.41142	29.5537	29.5537	42.8	0.0777066	0.0777066	24.45	24.45	1	470	483	6.24	2645: Scan 6550 (rt=29.5537) [\\uk-chs-lfps06\cell signalling\Cell Signalling - Mass Spec\Maruan Hijazi\QE2 DATA SYNERGY\QE2_HL60_T+G1_r2.raw]	Q:/Pedro's Lab/Mass Spec/Maruan Hijazi/Project 5. Cross-talk between PI3K and MAPK pathways/Phosphoproteomics HL60/DAT/F008685.dat	ACLY(M474);ACLY(S481);	ACLY;	P53396;	p00872
ACLY_HUMAN	ATP-citrate synthase OS=Homo sapiens GN=ACLY PE=1 SV=3	TASFSESR	Phospho (ST)	482.693	29.4777	2	x00000030	TASFSE[S]R	1.28196	-2.43417	0.140133	28.7244	29.7628	213.1	6.94659e-06	0.00482636	61.45	45.7075	153	453	460	26.15	3695: Scan 7356 (rt=29.4777) [\\uk-chs-lfps06\cell signalling\Cell Signalling - Mass Spec\Maruan Hijazi\QE2 DATA SYNERGY\QE2_MCF7_DMSO2_r2.raw]	Q:/Pedro's Lab/Mass Spec/Maruan Hijazi/Project 5. Cross-talk between PI3K and MAPK pathways/Phosphoproteomics MCF7/DAT/F008668.dat	ACLY(S459);	ACLY;	P53396;	p19331
ACLY_HUMAN	ATP-citrate synthase OS=Homo sapiens GN=ACLY PE=1 SV=3	TASFSESRADEVAPAK	Phospho (ST)	873.392	35.9328	2	x0000003000000000	TASFSE[S]RADEVAPAK	2.91843	-0.245305	0.545631	35.6007	36.1153	207.26	0.0145294	0.0234051	31.88	30.5375	18	453	468	23.56	6713: Scan 10549 (rt=35.9328) [\\uk-chs-lfps06\cell signalling\Cell Signalling - Mass Spec\Maruan Hijazi\QE2 DATA SYNERGY\QE2_MCF7_Trametinib2_r1.raw]	Q:/Pedro's Lab/Mass Spec/Maruan Hijazi/Project 5. Cross-talk between PI3K and MAPK pathways/Phosphoproteomics MCF7/DAT/F008635.dat	ACLY(S459);	ACLY;	P53396;	p19332
ACLY_HUMAN	ATP-citrate synthase OS=Homo sapiens GN=ACLY PE=1 SV=3	AKPAMPQDSVPSPR	Phospho (ST)	520.914	34.9475	3	x00000000300000	AKPAMPQD[S]VPSPR	2.68445	-2.35492	0.818738	34.3388	36.1243	103.48	0.0003872	0.00996383	47.7	39.185	83	470	483	30.67	4622: Scan 8909 (rt=34.9475) [\\uk-chs-lfps06\cell signalling\Cell Signalling - Mass Spec\Maruan Hijazi\QE2 DATA SYNERGY\QE2_HL60_Trametinib2_r1.raw]	Q:/Pedro's Lab/Mass Spec/Maruan Hijazi/Project 5. Cross-talk between PI3K and MAPK pathways/Phosphoproteomics HL60/DAT/F008681.dat	ACLY(S478);	ACLY;	P53396;	p00873
ACLY_HUMAN	ATP-citrate synthase OS=Homo sapiens GN=ACLY PE=1 SV=3	AKPAMPQDSVPSPR	Phospho (ST)	780.867	35.6785	2	x00000000300000	AKPAMPQD[S]VPSPR	5.49007	-1.65223	1.0021	34.3236	36.1304	112.52	1.08061e-05	6.68699e-05	63.29	58.01	139	470	483	52.73	6238: Scan 10148 (rt=35.6785) [\\uk-chs-lfps06\cell signalling\Cell Signalling - Mass Spec\Maruan Hijazi\QE2 DATA SYNERGY\QE2_MCF7_T+G1_r2.raw]	Q:/Pedro's Lab/Mass Spec/Maruan Hijazi/Project 5. Cross-talk between PI3K and MAPK pathways/Phosphoproteomics MCF7/DAT/F008647.dat	ACLY(S478);	ACLY;	P53396;	p00874
ACLY_HUMAN	ATP-citrate synthase OS=Homo sapiens GN=ACLY PE=1 SV=3	KAKPAMPQDSVPSPR	Phospho (ST)	563.612	33.4365	3	x000000000300000	KAKPAMPQD[S]VPSPR	1.62992	-0.325273	-0.325273	31.7802	33.4365	272.97	0.00241571	0.0391406	40.61	33.125	6	469	483	25.64	5897: Scan 9512 (rt=33.4365) [\\uk-chs-lfps06\cell signalling\Cell Signalling - Mass Spec\Maruan Hijazi\QE2 DATA SYNERGY\QE2_MCF7_T+G1_r1.raw]	Q:/Pedro's Lab/Mass Spec/Maruan Hijazi/Project 5. Cross-talk between PI3K and MAPK pathways/Phosphoproteomics MCF7/DAT/F008649.dat	ACLY(S478);	ACLY;	P53396;	p08357
ACLY_HUMAN	ATP-citrate synthase OS=Homo sapiens GN=ACLY PE=1 SV=3	TASFSESRADEVAPAKK	Phospho (ST)	625.295	31.7968	3	x30000000000000000	[T]ASFSESRADEVAPAKK	1.18001	-0.83829	-0.229595	30.8728	33.0585	253.72	0.00752249	0.0388742	36.15	30.8675	20	453	469	26.45	5062: Scan 8727 (rt=31.7968) [\\uk-chs-lfps06\cell signalling\Cell Signalling - Mass Spec\Maruan Hijazi\QE2 DATA SYNERGY\QE2_MCF7_DMSO2_r1.raw]	Q:/Pedro's Lab/Mass Spec/Maruan Hijazi/Project 5. Cross-talk between PI3K and MAPK pathways/Phosphoproteomics MCF7/DAT/F008670.dat	ACLY(T453);	ACLY;	P53396;	p19333
ACLY_HUMAN	ATP-citrate synthase OS=Homo sapiens GN=ACLY PE=1 SV=3	AIVWGMQTR		531.283	48.5849	2	x000000000		2.02348	0.0999482	1.8349	48.009	48.8944	272.97	4.00254e-05	4.00254e-05	55.53	55.53	9	499	507	55.53	12030: Scan 16264 (rt=48.5849) [\\uk-chs-lfps06\cell signalling\Cell Signalling - Mass Spec\Maruan Hijazi\QE2 DATA SYNERGY\QE2_MCF7_T+G1_r1.raw]	Q:/Pedro's Lab/Mass Spec/Maruan Hijazi/Project 5. Cross-talk between PI3K and MAPK pathways/Phosphoproteomics MCF7/DAT/F008649.dat	ACLY_HUMAN_no_mod	ACLY;	P53396;	p00851
ACLY_HUMAN	ATP-citrate synthase OS=Homo sapiens GN=ACLY PE=1 SV=3	AKPAMPQDSVPSPR		494.259	33.7325	3	x00000000000000		1.83882	0.72377	1.35225	33.1167	34.1787	253.72	0.000449816	0.000449816	46.37	46.37	3	470	483	46.36	5855: Scan 9599 (rt=33.7325) [\\uk-chs-lfps06\cell signalling\Cell Signalling - Mass Spec\Maruan Hijazi\QE2 DATA SYNERGY\QE2_MCF7_DMSO2_r1.raw]	Q:/Pedro's Lab/Mass Spec/Maruan Hijazi/Project 5. Cross-talk between PI3K and MAPK pathways/Phosphoproteomics MCF7/DAT/F008670.dat	ACLY_HUMAN_no_mod	ACLY;	P53396;	p00870
ACLY_HUMAN	ATP-citrate synthase OS=Homo sapiens GN=ACLY PE=1 SV=3	LTLLNPK		399.758	42.093	2	x0000000		1.65517	-0.60188	0.0250783	42.093	43.4615	226.27	2.86527e-05	2.86527e-05	49.32	49.32	13	266	272	18.48	9605: Scan 13677 (rt=42.093) [\\uk-chs-lfps06\cell signalling\Cell Signalling - Mass Spec\Maruan Hijazi\QE2 DATA SYNERGY\QE2_MCF7_DMSO1_r1.raw]	Q:/Pedro's Lab/Mass Spec/Maruan Hijazi/Project 5. Cross-talk between PI3K and MAPK pathways/Phosphoproteomics MCF7/DAT/F008674.dat	ACLY_HUMAN_no_mod	ACLY;	P53396;	p11146
SI1L3_HUMAN		LRASLR	Phospho (ST)	398.216	27.5895	2	x000300	LRA[S]LR	1.33053	-2.74794	-0.00377666	26.2513	28.0618	28.97	0.0124864	0.0125587	28.97	28.945	37	1492	1497	7.95	1490: Scan 5458 (rt=27.5895) [\\uk-chs-lfps06\cell signalling\Cell Signalling - Mass Spec\Maruan Hijazi\QE2 DATA SYNERGY\QE2_HL60_GDC2_r1.raw]	Q:/Pedro's Lab/Mass Spec/Maruan Hijazi/Project 5. Cross-talk between PI3K and MAPK pathways/Phosphoproteomics HL60/DAT/F008689.dat	ACOT1(S37);ACOT2(S99);ACOT4(S37);SIPA1L3(S1495);TMEM132A(S485);	ACOT1; ACOT2; ACOT4; SIPA1L3; TMEM132A;	Q86TX2; P49753; Q8N9L9; O60292; Q24JP5;	p10768
ACOX1_HUMAN	Peroxisomal acyl-coenzyme A oxidase 1 OS=Homo sapiens GN=ACOX1 PE=1 SV=3	DSASFNPELLTHILDGSPEKTR	Phospho (ST)	836.398	66.5121	3	x0000000000000000300000	DSASFNPELLTHILDG[S]PEKTR	-1.22498	-1.22498	-1.22498	66.5121	66.5121	25.46	0.0987028	0.0987028	25.46	25.46	1	10	31	6.05	19049: Scan 24096 (rt=66.5121) [\\uk-chs-lfps06\cell signalling\Cell Signalling - Mass Spec\Maruan Hijazi\QE2 DATA SYNERGY\QE2_MCF7_T+G1_r1.raw]	Q:/Pedro's Lab/Mass Spec/Maruan Hijazi/Project 5. Cross-talk between PI3K and MAPK pathways/Phosphoproteomics MCF7/DAT/F008649.dat	ACOX1(S26);	ACOX1;	Q15067;	p03085
ACOX1_HUMAN	Peroxisomal acyl-coenzyme A oxidase 1 OS=Homo sapiens GN=ACOX1 PE=1 SV=3	ACTIAIR		402.727	33.8007	2	x0000000		8.2458	8.2458	8.2458	33.8007	33.8007	61.82	0.0589224	0.0589224	24.27	24.27	1	296	302	10.92	5883: Scan 9629 (rt=33.8007) [\\uk-chs-lfps06\cell signalling\Cell Signalling - Mass Spec\Maruan Hijazi\QE2 DATA SYNERGY\QE2_MCF7_DMSO2_r1.raw]	Q:/Pedro's Lab/Mass Spec/Maruan Hijazi/Project 5. Cross-talk between PI3K and MAPK pathways/Phosphoproteomics MCF7/DAT/F008670.dat	ACOX1_HUMAN_no_mod	ACOX1;	Q15067;	p00278
ACOX1_HUMAN	Peroxisomal acyl-coenzyme A oxidase 1 OS=Homo sapiens GN=ACOX1 PE=1 SV=3	SFLVGEAAR		475.259	42.5332	2	x000000000		0.715864	-5.7997	0.315234	42.0804	42.6364	61.82	0.00221498	0.00221498	37.55	37.55	3	283	291	34.24	9456: Scan 13557 (rt=42.5332) [\\uk-chs-lfps06\cell signalling\Cell Signalling - Mass Spec\Maruan Hijazi\QE2 DATA SYNERGY\QE2_MCF7_DMSO2_r1.raw]	Q:/Pedro's Lab/Mass Spec/Maruan Hijazi/Project 5. Cross-talk between PI3K and MAPK pathways/Phosphoproteomics MCF7/DAT/F008670.dat	ACOX1_HUMAN_no_mod	ACOX1;	Q15067;	p16061
PPAP_HUMAN		KFLNESYK	Phospho (ST)	554.757	29.0247	2	x00000300	KFLNE[S]YK	-1.95847	-5.57023	-1.95847	27.5024	29.0247	20.6337	0.0882219	0.0882219	21.39	21.39	3	91	98	8.44	3424: Scan 7072 (rt=29.0247) [\\uk-chs-lfps06\cell signalling\Cell Signalling - Mass Spec\Maruan Hijazi\QE2 DATA SYNERGY\QE2_MCF7_Trametinib3_r2.raw]	Q:/Pedro's Lab/Mass Spec/Maruan Hijazi/Project 5. Cross-talk between PI3K and MAPK pathways/Phosphoproteomics MCF7/DAT/F008628.dat	ACPP(S96);	ACPP;	P15309;	p08559
ACSA_HUMAN	Acetyl-coenzyme A synthetase, cytoplasmic OS=Homo sapiens GN=ACSS2 PE=1 SV=1	VRSGSGSR		403.22	36.3764	2	x00000000		6.21065	3.10285	5.58909	35.5026	36.5991	60.87	0.031508	0.031508	24.63	24.63	4	8	15	6.33	7099: Scan 10833 (rt=36.3764) [\\uk-chs-lfps06\cell signalling\Cell Signalling - Mass Spec\Maruan Hijazi\QE2 DATA SYNERGY\QE2_MCF7_T+G1_r1.raw]	Q:/Pedro's Lab/Mass Spec/Maruan Hijazi/Project 5. Cross-talk between PI3K and MAPK pathways/Phosphoproteomics MCF7/DAT/F008649.dat	ACSA_HUMAN_no_mod	ACSS2;	Q9NR19;	p21770
ACSL3_HUMAN		RLLGTR	Phospho (ST)	398.216	27.0783	2			-0.577783	-1.03095	-0.577783	27.0783	27.3072	20.97	0.0787837	0.0787837	20.97	20.97	2	103	108	0	1314: Scan 5249 (rt=27.0783) [\\uk-chs-lfps06\cell signalling\Cell Signalling - Mass Spec\Maruan Hijazi\QE2 DATA SYNERGY\QE2_HL60_GDC2_r1.raw]	Q:/Pedro's Lab/Mass Spec/Maruan Hijazi/Project 5. Cross-talk between PI3K and MAPK pathways/Phosphoproteomics HL60/DAT/F008689.dat	ACSL3_HUMAN_Phospho (ST)	ACSL3;	O95573;	p14666
ACSA_HUMAN	Acetyl-coenzyme A synthetase, cytoplasmic OS=Homo sapiens GN=ACSS2 PE=1 SV=1	AELGMGDSTSQSPPIKR	Phospho (ST)	618.62	39.8155	3	x00000003000000000	AELGMGD[S]TSQSPPIKR	3.66301	-6.10041	-2.08491	39.3504	40.3181	130.29	1.34893e-07	0.00082812	82.42	56.975	149	256	272	39.06	6381: Scan 10872 (rt=39.8155) [\\uk-chs-lfps06\cell signalling\Cell Signalling - Mass Spec\Maruan Hijazi\QE2 DATA SYNERGY\QE2_HL60_Trametinib3_r1.raw]	Q:/Pedro's Lab/Mass Spec/Maruan Hijazi/Project 5. Cross-talk between PI3K and MAPK pathways/Phosphoproteomics HL60/DAT/F008678.dat	ACSS2(S263);	ACSS2;	Q9NR19;	p00427
ACSA_HUMAN	Acetyl-coenzyme A synthetase, cytoplasmic OS=Homo sapiens GN=ACSS2 PE=1 SV=1	AELGMGDSTSQSPPIKR	Phospho (ST)	927.426	39.7354	2	x00000003000000000	AELGMGD[S]TSQSPPIKR	0.498154	-4.18657	-1.59593	39.7354	39.9424	117.28	6.07292e-08	7.39817e-05	85.95	64.94	44	256	272	49.61	8379: Scan 12465 (rt=39.7354) [\\uk-chs-lfps06\cell signalling\Cell Signalling - Mass Spec\Maruan Hijazi\Project 9. Synergy NTERA2\RAW\QE2_NTERA_DMSO3_r2.raw]	Q:/Pedro's Lab/Mass Spec/Maruan Hijazi/Project 5. Cross-talk between PI3K and MAPK pathways/Phosphoproteomics NTERA2 NEW/DAT/F008386.dat	ACSS2(S263);	ACSS2;	Q9NR19;	p00428
ACSA_HUMAN	Acetyl-coenzyme A synthetase, cytoplasmic OS=Homo sapiens GN=ACSS2 PE=1 SV=1	SWSPPPEVSR	Phospho (ST)	611.27	46.8976	2	x3000000000	[S]WSPPPEVSR	2.48909	-2.14826	1.96473	46.4542	47.1416	50.98	0.000133265	0.000161624	50.98	50.21	184	28	37	49.44	8458: Scan 13542 (rt=46.8976) [\\uk-chs-lfps06\cell signalling\Cell Signalling - Mass Spec\Maruan Hijazi\QE2 DATA SYNERGY\QE2_HL60_T+G1_r1.raw]	Q:/Pedro's Lab/Mass Spec/Maruan Hijazi/Project 5. Cross-talk between PI3K and MAPK pathways/Phosphoproteomics HL60/DAT/F008686.dat	ACSS2(S28);	ACSS2;	Q9NR19;	p19125
ACTA_HUMAN	Actin, aortic smooth muscle OS=Homo sapiens GN=ACTA2 PE=1 SV=1	AGFAGDDAPR		488.729	31.1038	2	x0000000000		7.91226	-1.53982	2.23283	30.2789	32.3266	645.79	6.39906e-08	1.08043e-07	82.13	80.25	85	21	30	72.88	4957: Scan 8467 (rt=31.1038) [\\uk-chs-lfps06\cell signalling\Cell Signalling - Mass Spec\Maruan Hijazi\QE2 DATA SYNERGY\QE2_MCF7_T+G1_r1.raw]	Q:/Pedro's Lab/Mass Spec/Maruan Hijazi/Project 5. Cross-talk between PI3K and MAPK pathways/Phosphoproteomics MCF7/DAT/F008649.dat	ACTA_HUMAN_no_mod	ACTA1; ACTA2; ACTB; ACTC1; ACTG1; ACTG2; POTEE; POTEF; POTEI; POTEJ;	P68133; P62736; P60709; P68032; P63261; P63267; Q6S8J3; A5A3E0; P0CG38; P0CG39;	p00609
ACTA_HUMAN	Actin, aortic smooth muscle OS=Homo sapiens GN=ACTA2 PE=1 SV=1	DSYVGDEAQSKR		452.213	25.7577	3	x000000000000		2.81763	-6.26917	-0.274081	24.7653	28.1585	519.4	5.33837e-06	0.000613457	66.16	54.22	47	53	64	66.16	2546: Scan 5986 (rt=25.7577) [\\uk-chs-lfps06\cell signalling\Cell Signalling - Mass Spec\Maruan Hijazi\QE2 DATA SYNERGY\QE2_MCF7_Trametinib2_r1.raw]	Q:/Pedro's Lab/Mass Spec/Maruan Hijazi/Project 5. Cross-talk between PI3K and MAPK pathways/Phosphoproteomics MCF7/DAT/F008635.dat	ACTA_HUMAN_no_mod	ACTA1; ACTA2; ACTB; ACTC1; ACTG1; ACTG2;	P68133; P62736; P60709; P68032; P63261; P63267;	p03222
ACTA_HUMAN	Actin, aortic smooth muscle OS=Homo sapiens GN=ACTA2 PE=1 SV=1	DSYVGDEAQSKR		677.816	24.806	2	x000000000000		3.92281	-3.93762	0.657498	24.5273	28.0525	752	2.36834e-07	2.36834e-07	79.66	79.66	50	53	64	77.35	2602: Scan 5786 (rt=24.806) [\\uk-chs-lfps06\cell signalling\Cell Signalling - Mass Spec\Maruan Hijazi\QE2 DATA SYNERGY\QE2_MCF7_Tranetinib1_r1.raw]	Q:/Pedro's Lab/Mass Spec/Maruan Hijazi/Project 5. Cross-talk between PI3K and MAPK pathways/Phosphoproteomics MCF7/DAT/F008626.dat	ACTA_HUMAN_no_mod	ACTA1; ACTA2; ACTB; ACTC1; ACTG1; ACTG2;	P68133; P62736; P60709; P68032; P63261; P63267;	p03223
ACTA_HUMAN	Actin, aortic smooth muscle OS=Homo sapiens GN=ACTA2 PE=1 SV=1	EITALAPSTMKIK		468.271	44.0474	3	x0000000000000		3.65389	-1.93182	-0.134114	43.8094	50.0183	411.16	0.000187917	0.000187917	46.58	46.58	47	318	330	46.58	10133: Scan 14319 (rt=44.0474) [\\uk-chs-lfps06\cell signalling\Cell Signalling - Mass Spec\Maruan Hijazi\Project 9. Synergi\RAW\QE2_NTERA_T+G1_r1.raw]	Q:/Pedro's Lab/Mass Spec/Maruan Hijazi/Project 5. Cross-talk between PI3K and MAPK pathways/Phosphoproteomics NTERA2 NEW/DAT/F008370.dat	ACTA_HUMAN_no_mod	ACTA1; ACTA2; ACTB; ACTC1; ACTG1; ACTG2;	P68133; P62736; P60709; P68032; P63261; P63267;	p03936
ACTA_HUMAN	Actin, aortic smooth muscle OS=Homo sapiens GN=ACTA2 PE=1 SV=1	EITALAPSTMKIK		701.902	44.0175	2	x0000000000000		-0.564992	-0.564992	-0.564992	44.0175	44.0175	762.66	0.000868993	0.000868993	39.98	39.98	2	318	330	39.98	10384: Scan 14538 (rt=44.0175) [\\uk-chs-lfps06\cell signalling\Cell Signalling - Mass Spec\Maruan Hijazi\QE2 DATA SYNERGY\QE2_MCF7_DMSO1_r1.raw]	Q:/Pedro's Lab/Mass Spec/Maruan Hijazi/Project 5. Cross-talk between PI3K and MAPK pathways/Phosphoproteomics MCF7/DAT/F008674.dat	ACTA_HUMAN_no_mod	ACTA1; ACTA2; ACTB; ACTC1; ACTG1; ACTG2;	P68133; P62736; P60709; P68032; P63261; P63267;	p03937
ACTA_HUMAN	Actin, aortic smooth muscle OS=Homo sapiens GN=ACTA2 PE=1 SV=1	MQKEITALAPSTMK		516.944	40.498	3	x00000000000000		1.76572	1.04858	1.76572	40.4521	41.6983	752	1.88316e-06	1.88316e-06	69.53	69.53	6	315	328	69.53	8994: Scan 12831 (rt=40.498) [\\uk-chs-lfps06\cell signalling\Cell Signalling - Mass Spec\Maruan Hijazi\QE2 DATA SYNERGY\QE2_MCF7_Tranetinib1_r1.raw]	Q:/Pedro's Lab/Mass Spec/Maruan Hijazi/Project 5. Cross-talk between PI3K and MAPK pathways/Phosphoproteomics MCF7/DAT/F008626.dat	ACTA_HUMAN_no_mod	ACTA1; ACTA2; ACTB; ACTC1; ACTG1; ACTG2;	P68133; P62736; P60709; P68032; P63261; P63267;	p11719
ACTA_HUMAN	Actin, aortic smooth muscle OS=Homo sapiens GN=ACTA2 PE=1 SV=1	YPIEHGIITNWDDMEK		654.309	51.3177	3	x0000000000000000		5.63341	-2.00469	-0.320934	51.1592	57.0766	343.68	0.00283536	0.00283536	40.15	40.15	28	71	86	40.15	13484: Scan 17904 (rt=51.3177) [\\uk-chs-lfps06\cell signalling\Cell Signalling - Mass Spec\Maruan Hijazi\Project 9. Synergi\RAW\QE2_NTERA_Tranetinib1_r1.raw]	Q:/Pedro's Lab/Mass Spec/Maruan Hijazi/Project 5. Cross-talk between PI3K and MAPK pathways/Phosphoproteomics NTERA2 NEW/DAT/F008372.dat	ACTA_HUMAN_no_mod	ACTA1; ACTA2; ACTC1; ACTG2;	P68133; P62736; P68032; P63267;	p22625
ACTA_HUMAN	Actin, aortic smooth muscle OS=Homo sapiens GN=ACTA2 PE=1 SV=1	YPIEHGIITNWDDMEK		980.96	51.5081	2	x0000000000000000		0.421959	0.421959	0.421959	51.5081	51.5081	762.66	3.05891e-05	3.05891e-05	59.93	59.93	1	71	86	55.55	13448: Scan 17890 (rt=51.5081) [\\uk-chs-lfps06\cell signalling\Cell Signalling - Mass Spec\Maruan Hijazi\QE2 DATA SYNERGY\QE2_MCF7_DMSO1_r1.raw]	Q:/Pedro's Lab/Mass Spec/Maruan Hijazi/Project 5. Cross-talk between PI3K and MAPK pathways/Phosphoproteomics MCF7/DAT/F008674.dat	ACTA_HUMAN_no_mod	ACTA1; ACTA2; ACTC1; ACTG2;	P68133; P62736; P68032; P63267;	p22626
ACTBL_HUMAN	Beta-actin-like protein 2 OS=Homo sapiens GN=ACTBL2 PE=1 SV=2	DLTDYLMK	Oxidation (M)	507.745	51.4522	2	x00000020		1.56886	-3.10813	0.897901	51.1791	51.6953	184.96	0.00383119	0.00383119	35.47	35.47	34	185	192	35.47	9788: Scan 15206 (rt=51.4522) [\\uk-chs-lfps06\cell signalling\Cell Signalling - Mass Spec\Maruan Hijazi\QE2 DATA SYNERGY\QE2_HL60_GDC1_r1.raw]	Q:/Pedro's Lab/Mass Spec/Maruan Hijazi/Project 5. Cross-talk between PI3K and MAPK pathways/Phosphoproteomics HL60/DAT/F008691.dat	ACTA1(M192);ACTA2(M192);ACTB(M190);ACTBL2(M191);ACTC1(M192);ACTG1(M190);ACTG2(M191);	ACTA1; ACTA2; ACTB; ACTBL2; ACTC1; ACTG1; ACTG2;	P68133; P62736; P60709; Q562R1; P68032; P63261; P63267;	p02852
ACTA_HUMAN	Actin, aortic smooth muscle OS=Homo sapiens GN=ACTA2 PE=1 SV=1	LCYVALDFENEMATAASSSSLEK	Oxidation (M)	851.396	70.9951	3	x00000000000200000000000		7.19279	0.0901556	7.19279	69.9324	70.9951	645.79	0.00595735	0.00595735	39.88	39.88	2	218	240	39.88	20790: Scan 26035 (rt=70.9951) [\\uk-chs-lfps06\cell signalling\Cell Signalling - Mass Spec\Maruan Hijazi\QE2 DATA SYNERGY\QE2_MCF7_T+G1_r1.raw]	Q:/Pedro's Lab/Mass Spec/Maruan Hijazi/Project 5. Cross-talk between PI3K and MAPK pathways/Phosphoproteomics MCF7/DAT/F008649.dat	ACTA1(M229);ACTA2(M229);ACTC1(M229);ACTG2(M228);	ACTA1; ACTA2; ACTC1; ACTG2;	P68133; P62736; P68032; P63267;	p09608
ACTB_HUMAN	Actin, cytoplasmic 1 OS=Homo sapiens GN=ACTB PE=1 SV=1	EITALAPSTMK	Oxidation (M)	589.311	37.4945	2	x00000000020		2.36697	-0.233723	0.803157	36.8088	38.1737	544.304	4.10322e-05	4.10322e-05	55.8	55.8	33	316	326	55.8	4569: Scan 9274 (rt=37.4945) [\\uk-chs-lfps06\cell signalling\Cell Signalling - Mass Spec\Maruan Hijazi\QE2 DATA SYNERGY\QE2_HL60_GDC1_r1.raw]	Q:/Pedro's Lab/Mass Spec/Maruan Hijazi/Project 5. Cross-talk between PI3K and MAPK pathways/Phosphoproteomics HL60/DAT/F008691.dat	ACTA1(M327);ACTA2(M327);ACTB(M325);ACTC1(M327);ACTG1(M325);ACTG2(M326);	ACTA1; ACTA2; ACTB; ACTC1; ACTG1; ACTG2;	P68133; P62736; P60709; P68032; P63261; P63267;	p03934
ACTBL_HUMAN	Beta-actin-like protein 2 OS=Homo sapiens GN=ACTBL2 PE=1 SV=2	HQGVMVGMGQK	Oxidation (M)	396.527	26.6828	3	x00002000000		0.940534	-1.46137	-1.38552	24.6064	27.8769	287.79	0.0240909	0.0240909	28.29	28.29	16	41	51	26.88	2954: Scan 6394 (rt=26.6828) [\\uk-chs-lfps06\cell signalling\Cell Signalling - Mass Spec\Maruan Hijazi\Project 9. Synergi\RAW\QE2_NTERA_T+G1_r1.raw]	Q:/Pedro's Lab/Mass Spec/Maruan Hijazi/Project 5. Cross-talk between PI3K and MAPK pathways/Phosphoproteomics NTERA2 NEW/DAT/F008370.dat	ACTA1(M46);ACTA2(M46);ACTB(M44);ACTBL2(M45);ACTC1(M46);ACTG1(M44);ACTG2(M45);	ACTA1; ACTA2; ACTB; ACTBL2; ACTC1; ACTG1; ACTG2;	P68133; P62736; P60709; Q562R1; P68032; P63261; P63267;	p07114
ACTB_HUMAN	Actin, cytoplasmic 1 OS=Homo sapiens GN=ACTB PE=1 SV=1	EITALAPSTMK	Phospho (ST)	621.297	49.3562	2	x00000000300	EITALAPS[T]MK	2.66004	-0.225701	1.33808	49.2414	49.8459	400.08	3.28096e-05	0.000496107	57.57	50.24	34	316	326	28.54	7222: Scan 13150 (rt=49.3562) [\\uk-chs-lfps06\cell signalling\Cell Signalling - Mass Spec\Maruan Hijazi\QE2 DATA SYNERGY\QE2_HL60_GDC3_r1.raw]	Q:/Pedro's Lab/Mass Spec/Maruan Hijazi/Project 5. Cross-talk between PI3K and MAPK pathways/Phosphoproteomics HL60/DAT/F008687.dat	ACTA1(T326);ACTA2(T326);ACTB(T324);ACTC1(T326);ACTG1(T324);ACTG2(T325);	ACTA1; ACTA2; ACTB; ACTC1; ACTG1; ACTG2;	P68133; P62736; P60709; P68032; P63261; P63267;	p03935
ACTB_HUMAN	Actin, cytoplasmic 1 OS=Homo sapiens GN=ACTB PE=1 SV=1	QEYDESGPSIVHR	Gln->pyro-Glu (N-term Q)	750.342	41.097	2	x'10000000000000		2.80848	-1.86232	-0.0607206	41.057	41.9544	1678.38	2.05078e-10	2.05078e-10	109.77	109.77	50	360	372	109.77	9202: Scan 13229 (rt=41.097) [\\uk-chs-lfps06\cell signalling\Cell Signalling - Mass Spec\Maruan Hijazi\QE2 DATA SYNERGY\QE2_MCF7_DMSO1_r1.raw]	Q:/Pedro's Lab/Mass Spec/Maruan Hijazi/Project 5. Cross-talk between PI3K and MAPK pathways/Phosphoproteomics MCF7/DAT/F008674.dat	ACTB(K359);ACTG1(K359);POTEE(K1059);POTEF(K1059);POTEI(K1059);POTEJ(K1022);POTEKP(K359);	ACTB; ACTG1; POTEE; POTEF; POTEI; POTEJ; POTEKP;	P60709; P63261; Q6S8J3; A5A3E0; P0CG38; P0CG39; Q9BYX7;	p13139
ACTB_HUMAN	Actin, cytoplasmic 1 OS=Homo sapiens GN=ACTB PE=1 SV=1	TTGIVMDSGDGVTHTVPIYEGYALPHAILR	Oxidation (M)	800.659	57.0358	4	x000002000000000000000000000000		0.650909	0.650909	0.650909	57.0358	57.0358	1678.38	0.00146941	0.00146941	42.03	42.03	1	148	177	42.03	15675: Scan 20335 (rt=57.0358) [\\uk-chs-lfps06\cell signalling\Cell Signalling - Mass Spec\Maruan Hijazi\QE2 DATA SYNERGY\QE2_MCF7_DMSO1_r1.raw]	Q:/Pedro's Lab/Mass Spec/Maruan Hijazi/Project 5. Cross-talk between PI3K and MAPK pathways/Phosphoproteomics MCF7/DAT/F008674.dat	ACTB(M153);ACTG1(M153);	ACTB; ACTG1;	P60709; P63261;	p20583
ACTB_HUMAN	Actin, cytoplasmic 1 OS=Homo sapiens GN=ACTB PE=1 SV=1	LCYVALDFEQEMATAASSSSLEK	Oxidation (M)	856.064	58.512	3	x00000000000200000000000		5.61521	1.75583	2.52771	58.512	59.0061	1492.35	0.000100643	0.000100643	55.77	55.77	4	216	238	55.77	16226: Scan 20843 (rt=58.512) [\\uk-chs-lfps06\cell signalling\Cell Signalling - Mass Spec\Maruan Hijazi\QE2 DATA SYNERGY\QE2_MCF7_Tranetinib1_r1.raw]	Q:/Pedro's Lab/Mass Spec/Maruan Hijazi/Project 5. Cross-talk between PI3K and MAPK pathways/Phosphoproteomics MCF7/DAT/F008626.dat	ACTB(M227);ACTG1(M227);POTEE(M927);	ACTB; ACTG1; POTEE;	P60709; P63261; Q6S8J3;	p09612
ACTB_HUMAN	Actin, cytoplasmic 1 OS=Homo sapiens GN=ACTB PE=1 SV=1	DLYANTVLSGGTTMYPGIADR	Oxidation (M)	744.361	58.4113	3	x000000000000020000000		0.982036	-0.174883	0.52465	58.1464	58.4821	713.48	9.87864e-05	9.87864e-05	54.31	54.31	3	292	312	54.04	13705: Scan 19015 (rt=58.4113) [\\uk-chs-lfps06\cell signalling\Cell Signalling - Mass Spec\Maruan Hijazi\QE2 DATA SYNERGY\QE2_HL60_Trametinib3_r1.raw]	Q:/Pedro's Lab/Mass Spec/Maruan Hijazi/Project 5. Cross-talk between PI3K and MAPK pathways/Phosphoproteomics HL60/DAT/F008678.dat	ACTB(M305);ACTG1(M305);	ACTB; ACTG1;	P60709; P63261;	p02869
ACTB_HUMAN	Actin, cytoplasmic 1 OS=Homo sapiens GN=ACTB PE=1 SV=1	KDLYANTVLSGGTTMYPGIADR	Oxidation (M)	787.058	50.0583	3	x0000000000000020000000		2.2666	-2.42775	-0.875686	50.0583	51.2828	1678.38	7.85781e-10	7.85781e-10	105.23	105.23	6	291	312	105.23	12857: Scan 17246 (rt=50.0583) [\\uk-chs-lfps06\cell signalling\Cell Signalling - Mass Spec\Maruan Hijazi\QE2 DATA SYNERGY\QE2_MCF7_DMSO1_r1.raw]	Q:/Pedro's Lab/Mass Spec/Maruan Hijazi/Project 5. Cross-talk between PI3K and MAPK pathways/Phosphoproteomics MCF7/DAT/F008674.dat	ACTB(M305);ACTG1(M305);	ACTB; ACTG1;	P60709; P63261;	p08452
ACTB_HUMAN	Actin, cytoplasmic 1 OS=Homo sapiens GN=ACTB PE=1 SV=1	LCYVALDFEQEMATAASSSSLEK	Phospho (ST)	877.384	71.5602	3	x00000000000003000000000	LCYVALDFEQEMA[T]AASSSSLEK	1.1635	-2.00865	-1.39248	71.1932	72.1462	701.004	3.27241e-08	1.48874e-05	89.52	75.64	211	216	238	56.12	20913: Scan 26315 (rt=71.5602) [\\uk-chs-lfps06\cell signalling\Cell Signalling - Mass Spec\Maruan Hijazi\Project 9. Synergy NTERA2\RAW\QE2_NTERA_GDC3_r2.raw]	Q:/Pedro's Lab/Mass Spec/Maruan Hijazi/Project 5. Cross-talk between PI3K and MAPK pathways/Phosphoproteomics NTERA2 NEW/DAT/F008383.dat	ACTB(T229);ACTG1(T229);POTEE(T929);	ACTB; ACTG1; POTEE;	P60709; P63261; Q6S8J3;	p09613
ACTB_HUMAN	Actin, cytoplasmic 1 OS=Homo sapiens GN=ACTB PE=1 SV=1	LCYVALDFEQEMATAASSSSLEK	Phospho (ST)	1315.58	71.5883	2	x00000000000003000000000	LCYVALDFEQEMA[T]AASSSSLEK	6.84822	-1.44344	1.8276	71.2467	71.7944	773.1	3.90066e-10	1.42832e-06	108.96	91.312	178	216	238	66.39	21347: Scan 26784 (rt=71.5883) [\\uk-chs-lfps06\cell signalling\Cell Signalling - Mass Spec\Maruan Hijazi\Project 9. Synergy NTERA2\RAW\QE2_NTERA_DMSO3_r1.raw]	Q:/Pedro's Lab/Mass Spec/Maruan Hijazi/Project 5. Cross-talk between PI3K and MAPK pathways/Phosphoproteomics NTERA2 NEW/DAT/F008405.dat	ACTB(T229);ACTG1(T229);POTEE(T929);	ACTB; ACTG1; POTEE;	P60709; P63261; Q6S8J3;	p09614
ACTB_HUMAN	Actin, cytoplasmic 1 OS=Homo sapiens GN=ACTB PE=1 SV=1	AVFPSIVGRPR		400.241	48.1122	3	x00000000000		2.75945	-2.77617	0.538532	43.7453	53.263	1091.08	0.000146326	0.00113853	46.98	41.5833	86	29	39	46.98	11633: Scan 15936 (rt=48.1122) [\\uk-chs-lfps06\cell signalling\Cell Signalling - Mass Spec\Maruan Hijazi\QE2 DATA SYNERGY\QE2_MCF7_T+G2_r1.raw]	Q:/Pedro's Lab/Mass Spec/Maruan Hijazi/Project 5. Cross-talk between PI3K and MAPK pathways/Phosphoproteomics MCF7/DAT/F008645.dat	ACTB_HUMAN_no_mod	ACTA1; ACTA2; ACTB; ACTC1; ACTG1; ACTG2; POTEE; POTEF; POTEI; POTEKP;	P68133; P62736; P60709; P68032; P63261; P63267; Q6S8J3; A5A3E0; P0CG38; Q9BYX7;	p02038
ACTB_HUMAN	Actin, cytoplasmic 1 OS=Homo sapiens GN=ACTB PE=1 SV=1	CDVDIR		389.183	30.5522	2	x000000		1.76982	-2.94456	1.12578	28.8829	30.8969	1119.34	6.11346e-05	6.11346e-05	50.8	50.8	47	285	290	19.71	4010: Scan 7802 (rt=30.5522) [\\uk-chs-lfps06\cell signalling\Cell Signalling - Mass Spec\Maruan Hijazi\QE2 DATA SYNERGY\QE2_MCF7_GDC2_r2.raw]	Q:/Pedro's Lab/Mass Spec/Maruan Hijazi/Project 5. Cross-talk between PI3K and MAPK pathways/Phosphoproteomics MCF7/DAT/F008655.dat	ACTB_HUMAN_no_mod	ACTB; ACTBL2; ACTG1; ERAL1;	P60709; Q562R1; P63261; O75616;	p02216
ACTB_HUMAN	Actin, cytoplasmic 1 OS=Homo sapiens GN=ACTB PE=1 SV=1	CPEALFQPSFLGMESCGIHETTFNSIMK		808.622	71.2285	4	x0000000000000000000000000000		1.54715	-0.830224	1.18807	66.2359	71.2498	1086.68	2.1694e-08	2.1694e-08	92.9	92.9	10	257	284	92.9	20042: Scan 25565 (rt=71.2285) [\\uk-chs-lfps06\cell signalling\Cell Signalling - Mass Spec\Maruan Hijazi\QE2 DATA SYNERGY\QE2_MCF7_T+G2_r2.raw]	Q:/Pedro's Lab/Mass Spec/Maruan Hijazi/Project 5. Cross-talk between PI3K and MAPK pathways/Phosphoproteomics MCF7/DAT/F008643.dat	ACTB_HUMAN_no_mod	ACTB; ACTG1;	P60709; P63261;	p02249
ACTB_HUMAN	Actin, cytoplasmic 1 OS=Homo sapiens GN=ACTB PE=1 SV=1	CPEALFQPSFLGMESCGIHETTFNSIMK		1077.83	71.0588	3	x0000000000000000000000000000		3.11844	-4.31087	1.81832	66.1814	71.4059	1383.25	3.35131e-10	1.32179e-06	110.97	91.475	52	257	284	110.97	20195: Scan 25679 (rt=71.0588) [\\uk-chs-lfps06\cell signalling\Cell Signalling - Mass Spec\Maruan Hijazi\QE2 DATA SYNERGY\QE2_MCF7_DMSO2_r2.raw]	Q:/Pedro's Lab/Mass Spec/Maruan Hijazi/Project 5. Cross-talk between PI3K and MAPK pathways/Phosphoproteomics MCF7/DAT/F008668.dat	ACTB_HUMAN_no_mod	ACTB; ACTG1;	P60709; P63261;	p02250
ACTB_HUMAN	Actin, cytoplasmic 1 OS=Homo sapiens GN=ACTB PE=1 SV=1	DLYANTVLSGGTTMYPGIADR		739.03	62.1738	3	x000000000000000000000		4.38965	-1.07088	2.34365	62.1037	62.7818	1492.35	1.23854e-10	1.23854e-10	113.48	113.48	41	292	312	112.26	17659: Scan 22439 (rt=62.1738) [\\uk-chs-lfps06\cell signalling\Cell Signalling - Mass Spec\Maruan Hijazi\QE2 DATA SYNERGY\QE2_MCF7_Tranetinib1_r1.raw]	Q:/Pedro's Lab/Mass Spec/Maruan Hijazi/Project 5. Cross-talk between PI3K and MAPK pathways/Phosphoproteomics MCF7/DAT/F008626.dat	ACTB_HUMAN_no_mod	ACTB; ACTG1;	P60709; P63261;	p02867
ACTB_HUMAN	Actin, cytoplasmic 1 OS=Homo sapiens GN=ACTB PE=1 SV=1	DLYANTVLSGGTTMYPGIADR		1108.04	62.1234	2	x000000000000000000000		6.75902	-0.738462	3.68778	62.1234	62.8933	1678.38	2.65753e-15	2.65753e-15	160.25	160.25	49	292	312	160.25	17666: Scan 22555 (rt=62.1234) [\\uk-chs-lfps06\cell signalling\Cell Signalling - Mass Spec\Maruan Hijazi\QE2 DATA SYNERGY\QE2_MCF7_DMSO1_r1.raw]	Q:/Pedro's Lab/Mass Spec/Maruan Hijazi/Project 5. Cross-talk between PI3K and MAPK pathways/Phosphoproteomics MCF7/DAT/F008674.dat	ACTB_HUMAN_no_mod	ACTB; ACTG1;	P60709; P63261;	p02868
ACTB_HUMAN	Actin, cytoplasmic 1 OS=Homo sapiens GN=ACTB PE=1 SV=1	DSYVGDEAQSK		599.766	28.5757	2	x00000000000		2.53357	-0.856775	1.4313	27.6025	28.8242	1013.89	3.60054e-06	3.60054e-06	66.05	66.05	55	51	61	63.11	3007: Scan 6665 (rt=28.5757) [\\uk-chs-lfps06\cell signalling\Cell Signalling - Mass Spec\Maruan Hijazi\QE2 DATA SYNERGY\QE2_MCF7_GDC3_r2.raw]	Q:/Pedro's Lab/Mass Spec/Maruan Hijazi/Project 5. Cross-talk between PI3K and MAPK pathways/Phosphoproteomics MCF7/DAT/F008651.dat	ACTB_HUMAN_no_mod	ACTA1; ACTA2; ACTB; ACTC1; ACTG1; ACTG2;	P68133; P62736; P60709; P68032; P63261; P63267;	p03221
ACTB_HUMAN	Actin, cytoplasmic 1 OS=Homo sapiens GN=ACTB PE=1 SV=1	EITALAPSTMK		581.315	43.3533	2	x00000000000		4.00132	-4.04616	2.2781	42.7358	44.4429	1340.69	0.000112391	0.000293715	51.41	48.28	103	316	326	50.58	9148: Scan 13380 (rt=43.3533) [\\uk-chs-lfps06\cell signalling\Cell Signalling - Mass Spec\Maruan Hijazi\QE2 DATA SYNERGY\QE2_MCF7_Trametinib1_r2.raw]	Q:/Pedro's Lab/Mass Spec/Maruan Hijazi/Project 5. Cross-talk between PI3K and MAPK pathways/Phosphoproteomics MCF7/DAT/F008637.dat	ACTB_HUMAN_no_mod	ACTA1; ACTA2; ACTB; ACTC1; ACTG1; ACTG2;	P68133; P62736; P60709; P68032; P63261; P63267;	p03933
ACTB_HUMAN	Actin, cytoplasmic 1 OS=Homo sapiens GN=ACTB PE=1 SV=1	EKLCYVALDFEQEMATAASSSSLEK		702.584	71.6718	4	x0000000000000000000000000		0.0833837	0.0833837	0.0833837	71.6718	71.6718	1340.69	0.00607617	0.00607617	37.44	37.44	1	214	238	37.44	20294: Scan 25777 (rt=71.6718) [\\uk-chs-lfps06\cell signalling\Cell Signalling - Mass Spec\Maruan Hijazi\QE2 DATA SYNERGY\QE2_MCF7_Trametinib1_r2.raw]	Q:/Pedro's Lab/Mass Spec/Maruan Hijazi/Project 5. Cross-talk between PI3K and MAPK pathways/Phosphoproteomics MCF7/DAT/F008637.dat	ACTB_HUMAN_no_mod	ACTB; ACTG1; POTEE;	P60709; P63261; Q6S8J3;	p03973
ACTB_HUMAN	Actin, cytoplasmic 1 OS=Homo sapiens GN=ACTB PE=1 SV=1	EKLCYVALDFEQEMATAASSSSLEK		936.445	71.5849	3	x0000000000000000000000000		4.3901	-0.655667	0.929156	67.4204	72.1718	1379.2	3.02928e-11	0.000123754	120.45	86.0375	41	214	238	120.45	21016: Scan 26290 (rt=71.5849) [\\uk-chs-lfps06\cell signalling\Cell Signalling - Mass Spec\Maruan Hijazi\QE2 DATA SYNERGY\QE2_MCF7_T+G1_r1.raw]	Q:/Pedro's Lab/Mass Spec/Maruan Hijazi/Project 5. Cross-talk between PI3K and MAPK pathways/Phosphoproteomics MCF7/DAT/F008649.dat	ACTB_HUMAN_no_mod	ACTB; ACTG1; POTEE;	P60709; P63261; Q6S8J3;	p03974
ACTB_HUMAN	Actin, cytoplasmic 1 OS=Homo sapiens GN=ACTB PE=1 SV=1	GYSFTTTAER		566.768	37.8073	2	x0000000000		3.10643	-6.89785	0.649568	37.0976	38.9232	544.304	2.26656e-05	2.26656e-05	57.22	57.22	56	197	206	57.22	4689: Scan 9408 (rt=37.8073) [\\uk-chs-lfps06\cell signalling\Cell Signalling - Mass Spec\Maruan Hijazi\QE2 DATA SYNERGY\QE2_HL60_GDC1_r1.raw]	Q:/Pedro's Lab/Mass Spec/Maruan Hijazi/Project 5. Cross-talk between PI3K and MAPK pathways/Phosphoproteomics HL60/DAT/F008691.dat	ACTB_HUMAN_no_mod	ACTB; ACTG1;	P60709; P63261;	p06829
ACTB_HUMAN	Actin, cytoplasmic 1 OS=Homo sapiens GN=ACTB PE=1 SV=1	ILTERGYSFTTTAER		582.3	41.7035	3	x000000000000000		-1.18013	-1.18013	-1.18013	41.7035	41.7035	1678.38	0.000954861	0.000954861	44.18	44.18	1	192	206	42.6	9448: Scan 13502 (rt=41.7035) [\\uk-chs-lfps06\cell signalling\Cell Signalling - Mass Spec\Maruan Hijazi\QE2 DATA SYNERGY\QE2_MCF7_DMSO1_r1.raw]	Q:/Pedro's Lab/Mass Spec/Maruan Hijazi/Project 5. Cross-talk between PI3K and MAPK pathways/Phosphoproteomics MCF7/DAT/F008674.dat	ACTB_HUMAN_no_mod	ACTB; ACTG1;	P60709; P63261;	p07806
ACTB_HUMAN	Actin, cytoplasmic 1 OS=Homo sapiens GN=ACTB PE=1 SV=1	KDLYANTVLSGGTTMYPGIADR		781.728	54.6278	3	x0000000000000000000000		3.24187	-4.81481	1.48709	53.2286	63.0083	1420.44	8.48823e-12	8.48823e-12	124.63	124.63	53	291	312	124.63	14324: Scan 18940 (rt=54.6278) [\\uk-chs-lfps06\cell signalling\Cell Signalling - Mass Spec\Maruan Hijazi\QE2 DATA SYNERGY\QE2_MCF7_DMSO2_r1.raw]	Q:/Pedro's Lab/Mass Spec/Maruan Hijazi/Project 5. Cross-talk between PI3K and MAPK pathways/Phosphoproteomics MCF7/DAT/F008670.dat	ACTB_HUMAN_no_mod	ACTB; ACTG1;	P60709; P63261;	p08451
ACTB_HUMAN	Actin, cytoplasmic 1 OS=Homo sapiens GN=ACTB PE=1 SV=1	LCYVALDFEQEMATAASSSSLEK		638.3	71.9843	4	x00000000000000000000000		2.125	-0.558222	0.618633	68.3767	72.1201	1465.11	2.06266e-06	2.06266e-06	71.88	71.88	17	216	238	71.88	20740: Scan 26283 (rt=71.9843) [\\uk-chs-lfps06\cell signalling\Cell Signalling - Mass Spec\Maruan Hijazi\QE2 DATA SYNERGY\QE2_MCF7_DMSO1_r2.raw]	Q:/Pedro's Lab/Mass Spec/Maruan Hijazi/Project 5. Cross-talk between PI3K and MAPK pathways/Phosphoproteomics MCF7/DAT/F008672.dat	ACTB_HUMAN_no_mod	ACTB; ACTG1; POTEE;	P60709; P63261; Q6S8J3;	p09609
ACTB_HUMAN	Actin, cytoplasmic 1 OS=Homo sapiens GN=ACTB PE=1 SV=1	LCYVALDFEQEMATAASSSSLEK		850.733	68.9601	3	x00000000000000000000000		4.13192	-2.87036	0.987771	68.2289	72.1777	1377.26	1.47337e-11	3.91753e-08	123.3	103.498	178	216	238	123.3	19831: Scan 25102 (rt=68.9601) [\\uk-chs-lfps06\cell signalling\Cell Signalling - Mass Spec\Maruan Hijazi\QE2 DATA SYNERGY\QE2_MCF7_DMSO3_r1.raw]	Q:/Pedro's Lab/Mass Spec/Maruan Hijazi/Project 5. Cross-talk between PI3K and MAPK pathways/Phosphoproteomics MCF7/DAT/F008666.dat	ACTB_HUMAN_no_mod	ACTB; ACTG1; POTEE;	P60709; P63261; Q6S8J3;	p09610
ACTB_HUMAN	Actin, cytoplasmic 1 OS=Homo sapiens GN=ACTB PE=1 SV=1	LCYVALDFEQEMATAASSSSLEK		1275.6	72.1049	2	x00000000000000000000000		6.87632	-5.04913	1.18823	68.2651	72.1774	1428.81	1.01391e-14	1.15285e-08	154.93	113.603	178	216	238	154.93	20547: Scan 26088 (rt=72.1049) [\\uk-chs-lfps06\cell signalling\Cell Signalling - Mass Spec\Maruan Hijazi\QE2 DATA SYNERGY\QE2_MCF7_GDC1_r2.raw]	Q:/Pedro's Lab/Mass Spec/Maruan Hijazi/Project 5. Cross-talk between PI3K and MAPK pathways/Phosphoproteomics MCF7/DAT/F008659.dat	ACTB_HUMAN_no_mod	ACTB; ACTG1; POTEE;	P60709; P63261; Q6S8J3;	p09611
ACTB_HUMAN	Actin, cytoplasmic 1 OS=Homo sapiens GN=ACTB PE=1 SV=1	QEYDESGPSIVHR		506.238	33.6296	3	x0000000000000		4.53783	-2.78553	-2.78553	33.2465	38.8152	694.88	5.50569e-10	5.50569e-10	105.72	105.72	49	360	372	95.89	6105: Scan 9764 (rt=33.6296) [\\uk-chs-lfps06\cell signalling\Cell Signalling - Mass Spec\Maruan Hijazi\Project 9. Synergi\RAW\QE2_NTERA_Tranetinib1_r1.raw]	Q:/Pedro's Lab/Mass Spec/Maruan Hijazi/Project 5. Cross-talk between PI3K and MAPK pathways/Phosphoproteomics NTERA2 NEW/DAT/F008372.dat	ACTB_HUMAN_no_mod	ACTB; ACTG1; POTEE; POTEF; POTEI; POTEJ; POTEKP;	P60709; P63261; Q6S8J3; A5A3E0; P0CG38; P0CG39; Q9BYX7;	p13137
ACTB_HUMAN	Actin, cytoplasmic 1 OS=Homo sapiens GN=ACTB PE=1 SV=1	QEYDESGPSIVHR		758.854	34.019	2	x0000000000000		2.64828	-3.21042	-1.34988	33.6647	34.3744	705.384	2.03441e-09	2.03441e-09	100.24	100.24	12	360	372	98.44	5935: Scan 9776 (rt=34.019) [\\uk-chs-lfps06\cell signalling\Cell Signalling - Mass Spec\Maruan Hijazi\Project 9. Synergy NTERA2\RAW\QE2_NTERA_Tranetinib1_r2.raw]	Q:/Pedro's Lab/Mass Spec/Maruan Hijazi/Project 5. Cross-talk between PI3K and MAPK pathways/Phosphoproteomics NTERA2 NEW/DAT/F008397.dat	ACTB_HUMAN_no_mod	ACTB; ACTG1; POTEE; POTEF; POTEI; POTEJ; POTEKP;	P60709; P63261; Q6S8J3; A5A3E0; P0CG38; P0CG39; Q9BYX7;	p13138
ACTB_HUMAN	Actin, cytoplasmic 1 OS=Homo sapiens GN=ACTB PE=1 SV=1	QEYDESGPSIVHRK		411.955	30.0427	4	x00000000000000		0.904616	-0.506756	-0.506756	30.0427	32.2033	1678.38	0.0100016	0.0100016	33.71	33.71	2	360	373	33.71	4672: Scan 8260 (rt=30.0427) [\\uk-chs-lfps06\cell signalling\Cell Signalling - Mass Spec\Maruan Hijazi\QE2 DATA SYNERGY\QE2_MCF7_DMSO1_r1.raw]	Q:/Pedro's Lab/Mass Spec/Maruan Hijazi/Project 5. Cross-talk between PI3K and MAPK pathways/Phosphoproteomics MCF7/DAT/F008674.dat	ACTB_HUMAN_no_mod	ACTB; ACTG1; POTEE; POTEF; POTEI; POTEJ; POTEKP;	P60709; P63261; Q6S8J3; A5A3E0; P0CG38; P0CG39; Q9BYX7;	p13140
ACTB_HUMAN	Actin, cytoplasmic 1 OS=Homo sapiens GN=ACTB PE=1 SV=1	SYELPDGQVITIGNER		895.951	56.5708	2	x0000000000000000		3.59798	-2.64822	1.46378	56.3383	57.8672	400.08	1.18157e-11	1.18157e-11	122.65	122.65	187	239	254	120.72	9836: Scan 16169 (rt=56.5708) [\\uk-chs-lfps06\cell signalling\Cell Signalling - Mass Spec\Maruan Hijazi\QE2 DATA SYNERGY\QE2_HL60_GDC3_r1.raw]	Q:/Pedro's Lab/Mass Spec/Maruan Hijazi/Project 5. Cross-talk between PI3K and MAPK pathways/Phosphoproteomics HL60/DAT/F008687.dat	ACTB_HUMAN_no_mod	ACTA1; ACTA2; ACTB; ACTBL2; ACTC1; ACTG1; ACTG2; POTEE; POTEF; POTEKP;	P68133; P62736; P60709; Q562R1; P68032; P63261; P63267; Q6S8J3; A5A3E0; Q9BYX7;	p19145
ACTB_HUMAN	Actin, cytoplasmic 1 OS=Homo sapiens GN=ACTB PE=1 SV=1	TTGIVMDSGDGVTHTVPIYEGYALPHAILR		796.663	70.1382	4	x000000000000000000000000000000		5.00216	0.427322	2.51994	59.6868	78.5702	1428.81	1.9938e-07	7.609e-06	79.87	70.6	56	148	177	79.87	19783: Scan 25239 (rt=70.1382) [\\uk-chs-lfps06\cell signalling\Cell Signalling - Mass Spec\Maruan Hijazi\QE2 DATA SYNERGY\QE2_MCF7_GDC1_r2.raw]	Q:/Pedro's Lab/Mass Spec/Maruan Hijazi/Project 5. Cross-talk between PI3K and MAPK pathways/Phosphoproteomics MCF7/DAT/F008659.dat	ACTB_HUMAN_no_mod	ACTB; ACTG1;	P60709; P63261;	p20581
ACTB_HUMAN	Actin, cytoplasmic 1 OS=Homo sapiens GN=ACTB PE=1 SV=1	TTGIVMDSGDGVTHTVPIYEGYALPHAILR		1061.88	78.5744	3	x000000000000000000000000000000		4.05829	3.77551	3.77551	78.5744	78.5807	1041.02	0.0294758	0.0294758	28.25	28.25	2	148	177	28.25	20865: Scan 27451 (rt=78.5744) [\\uk-chs-lfps06\cell signalling\Cell Signalling - Mass Spec\Maruan Hijazi\QE2 DATA SYNERGY\QE2_MCF7_Trametinib2_r2.raw]	Q:/Pedro's Lab/Mass Spec/Maruan Hijazi/Project 5. Cross-talk between PI3K and MAPK pathways/Phosphoproteomics MCF7/DAT/F008632.dat	ACTB_HUMAN_no_mod	ACTB; ACTG1;	P60709; P63261;	p20582
ACTB_HUMAN	Actin, cytoplasmic 1 OS=Homo sapiens GN=ACTB PE=1 SV=1	VAPEEHPVLLTEAPLNPK		652.026	47.7914	3	x000000000000000000		2.07572	-1.82586	-1.33432	47.2334	51.9533	819.38	1.25063e-05	1.25063e-05	58.76	58.76	87	96	113	32.49	11574: Scan 15954 (rt=47.7914) [\\uk-chs-lfps06\cell signalling\Cell Signalling - Mass Spec\Maruan Hijazi\Project 9. Synergi\RAW\QE2_NTERA_GDC2_r1.raw]	Q:/Pedro's Lab/Mass Spec/Maruan Hijazi/Project 5. Cross-talk between PI3K and MAPK pathways/Phosphoproteomics NTERA2 NEW/DAT/F008369.dat	ACTB_HUMAN_no_mod	ACTB; ACTG1;	P60709; P63261;	p20886
ACTBL_HUMAN	Beta-actin-like protein 2 OS=Homo sapiens GN=ACTBL2 PE=1 SV=2	DLTDYLMK		499.747	58.1297	2	x00000000		2.47523	-1.51482	-0.351887	57.8627	58.6648	258.94	0.000233197	0.000233197	47.61	47.61	165	185	192	46.81	15893: Scan 20692 (rt=58.1297) [\\uk-chs-lfps06\cell signalling\Cell Signalling - Mass Spec\Maruan Hijazi\Project 9. Synergi\RAW\QE2_NTERA_DMSO2_r1.raw]	Q:/Pedro's Lab/Mass Spec/Maruan Hijazi/Project 5. Cross-talk between PI3K and MAPK pathways/Phosphoproteomics NTERA2 NEW/DAT/F008365.dat	ACTBL_HUMAN_no_mod	ACTA1; ACTA2; ACTB; ACTBL2; ACTC1; ACTG1; ACTG2;	P68133; P62736; P60709; Q562R1; P68032; P63261; P63267;	p02851
ACTBL_HUMAN	Beta-actin-like protein 2 OS=Homo sapiens GN=ACTBL2 PE=1 SV=2	HQGVMVGMGQK		391.195	31.3721	3	x00000000000		1.56762	-3.17369	-2.04603	30.9813	40.5187	267.1	0.000172859	0.000172859	49.47	49.47	58	41	51	49.47	4907: Scan 8544 (rt=31.3721) [\\uk-chs-lfps06\cell signalling\Cell Signalling - Mass Spec\Maruan Hijazi\Project 9. Synergi\RAW\QE2_NTERA_Tranetinib2_r1.raw]	Q:/Pedro's Lab/Mass Spec/Maruan Hijazi/Project 5. Cross-talk between PI3K and MAPK pathways/Phosphoproteomics NTERA2 NEW/DAT/F008374.dat	ACTBL_HUMAN_no_mod	ACTA1; ACTA2; ACTB; ACTBL2; ACTC1; ACTG1; ACTG2;	P68133; P62736; P60709; Q562R1; P68032; P63261; P63267;	p07112
ACTBL_HUMAN	Beta-actin-like protein 2 OS=Homo sapiens GN=ACTBL2 PE=1 SV=2	HQGVMVGMGQK		586.289	31.2821	2	x00000000000		2.65769	-2.1605	-0.417748	31.1981	38.6968	410.86	5.57223e-07	5.57223e-07	74.54	74.54	40	41	51	74.54	5228: Scan 8688 (rt=31.2821) [\\uk-chs-lfps06\cell signalling\Cell Signalling - Mass Spec\Maruan Hijazi\QE2 DATA SYNERGY\QE2_MCF7_Tranetinib1_r1.raw]	Q:/Pedro's Lab/Mass Spec/Maruan Hijazi/Project 5. Cross-talk between PI3K and MAPK pathways/Phosphoproteomics MCF7/DAT/F008626.dat	ACTBL_HUMAN_no_mod	ACTA1; ACTA2; ACTB; ACTBL2; ACTC1; ACTG1; ACTG2;	P68133; P62736; P60709; Q562R1; P68032; P63261; P63267;	p07113
ACTBL_HUMAN	Beta-actin-like protein 2 OS=Homo sapiens GN=ACTBL2 PE=1 SV=2	IIAPPER		398.241	33.4584	2	x0000000		2.38651	-5.31681	0.716624	31.3885	33.5478	265.39	1.25804e-05	0.000138171	55.77	48.34	207	330	336	26.56	5174: Scan 9007 (rt=33.4584) [\\uk-chs-lfps06\cell signalling\Cell Signalling - Mass Spec\Maruan Hijazi\QE2 DATA SYNERGY\QE2_MCF7_T+G2_r2.raw]	Q:/Pedro's Lab/Mass Spec/Maruan Hijazi/Project 5. Cross-talk between PI3K and MAPK pathways/Phosphoproteomics MCF7/DAT/F008643.dat	ACTBL_HUMAN_no_mod	ACTA1; ACTA2; ACTB; ACTBL2; ACTC1; ACTG1; ACTG2;	P68133; P62736; P60709; Q562R1; P68032; P63261; P63267;	p07595
ACTBL_HUMAN	Beta-actin-like protein 2 OS=Homo sapiens GN=ACTBL2 PE=1 SV=2	IIAPPERK		462.288	29.2205	2	x00000000		2.10392	-0.627602	0.60809	26.2183	34.1666	358.22	0.00178174	0.00498173	32.04	28.73	82	330	337	26.34	4025: Scan 7580 (rt=29.2205) [\\uk-chs-lfps06\cell signalling\Cell Signalling - Mass Spec\Maruan Hijazi\QE2 DATA SYNERGY\QE2_MCF7_DMSO3_r1.raw]	Q:/Pedro's Lab/Mass Spec/Maruan Hijazi/Project 5. Cross-talk between PI3K and MAPK pathways/Phosphoproteomics MCF7/DAT/F008666.dat	ACTBL_HUMAN_no_mod	ACTA1; ACTA2; ACTB; ACTBL2; ACTC1; ACTG1; ACTG2;	P68133; P62736; P60709; Q562R1; P68032; P63261; P63267;	p07596
ACTBL_HUMAN	Beta-actin-like protein 2 OS=Homo sapiens GN=ACTBL2 PE=1 SV=2	IKIIAPPERK		388.921	38.7149	3	x0000000000		1.21075	-0.0781962	0.652208	33.3237	56.0113	360.09	4.3451e-05	0.00655967	43.62	29.7733	95	328	337	43.62	8104: Scan 11894 (rt=38.7149) [\\uk-chs-lfps06\cell signalling\Cell Signalling - Mass Spec\Maruan Hijazi\QE2 DATA SYNERGY\QE2_MCF7_GDC1_r1.raw]	Q:/Pedro's Lab/Mass Spec/Maruan Hijazi/Project 5. Cross-talk between PI3K and MAPK pathways/Phosphoproteomics MCF7/DAT/F008662.dat	ACTBL_HUMAN_no_mod	ACTA1; ACTA2; ACTB; ACTBL2; ACTC1; ACTG1; ACTG2;	P68133; P62736; P60709; Q562R1; P68032; P63261; P63267;	p07673
ACTBL_HUMAN	Beta-actin-like protein 2 OS=Homo sapiens GN=ACTBL2 PE=1 SV=2	SYELPDGQVITIGNER		597.637	56.7957	3	x0000000000000000		3.67844	-2.28842	1.9856	56.4041	57.509	239.12	3.43068e-08	3.43068e-08	87.93	87.93	120	240	255	86.48	14772: Scan 19725 (rt=56.7957) [\\uk-chs-lfps06\cell signalling\Cell Signalling - Mass Spec\Maruan Hijazi\QE2 DATA SYNERGY\QE2_MCF7_T+G3_r1.raw]	Q:/Pedro's Lab/Mass Spec/Maruan Hijazi/Project 5. Cross-talk between PI3K and MAPK pathways/Phosphoproteomics MCF7/DAT/F008641.dat	ACTBL_HUMAN_no_mod	ACTA1; ACTA2; ACTB; ACTBL2; ACTC1; ACTG1; ACTG2; POTEE; POTEF; POTEKP;	P68133; P62736; P60709; Q562R1; P68032; P63261; P63267; Q6S8J3; A5A3E0; Q9BYX7;	p19144
ACTBL_HUMAN	Beta-actin-like protein 2 OS=Homo sapiens GN=ACTBL2 PE=1 SV=2	VAPDEHPILLTEAPLNPK		652.026	47.6269	3	x000000000000000000		1.95283	-1.82586	-1.34968	47.2334	51.9533	216.63	0.00491052	0.00491052	32.82	32.82	76	97	114	32.82	11759: Scan 16059 (rt=47.6269) [\\uk-chs-lfps06\cell signalling\Cell Signalling - Mass Spec\Maruan Hijazi\Project 9. Synergi\RAW\QE2_NTERA_GDC1_r1.raw]	Q:/Pedro's Lab/Mass Spec/Maruan Hijazi/Project 5. Cross-talk between PI3K and MAPK pathways/Phosphoproteomics NTERA2 NEW/DAT/F008367.dat	ACTBL_HUMAN_no_mod	ACTBL2;	Q562R1;	p20885
ACL6A_HUMAN	Actin-like protein 6A OS=Homo sapiens GN=ACTL6A PE=1 SV=1	EGSPANWK	Phospho (ST)	484.698	34.0309	2	x00300000	EG[S]PANWK	2.47369	0.77839	0.77839	33.926	34.287	45.36	0.000184831	0.000184831	45.36	45.36	15	231	238	45.36	5556: Scan 9368 (rt=34.0309) [\\uk-chs-lfps06\cell signalling\Cell Signalling - Mass Spec\Maruan Hijazi\Project 9. Synergi\RAW\QE2_NTERA_DMSO1_r1.raw]	Q:/Pedro's Lab/Mass Spec/Maruan Hijazi/Project 5. Cross-talk between PI3K and MAPK pathways/Phosphoproteomics NTERA2 NEW/DAT/F008364.dat	ACTL6A(S233);	ACTL6A;	O96019;	p03830
ACL6A_HUMAN	Actin-like protein 6A OS=Homo sapiens GN=ACTL6A PE=1 SV=1	EGSPANWKR	Phospho (ST)	562.749	27.7094	2	x003000000	EG[S]PANWKR	1.59148	-0.562538	1.59148	27.3036	28.7657	79.85	0.000358824	0.000358824	45.17	45.17	11	231	239	37.61	1894: Scan 5744 (rt=27.7094) [\\uk-chs-lfps06\cell signalling\Cell Signalling - Mass Spec\Maruan Hijazi\QE2 DATA SYNERGY\QE2_HL60_GDC1_r2.raw]	Q:/Pedro's Lab/Mass Spec/Maruan Hijazi/Project 5. Cross-talk between PI3K and MAPK pathways/Phosphoproteomics HL60/DAT/F008690.dat	ACTL6A(S233);	ACTL6A;	O96019;	p03831
ACTN1_HUMAN	Alpha-actinin-1 OS=Homo sapiens GN=ACTN1 PE=1 SV=2	ASIHEAWTDGK		405.532	33.3594	3	x00000000000		1.05721	-0.772101	-0.772101	33.3432	34.6128	436.62	0.000252839	0.000252839	47.79	47.79	6	403	413	43.43	6044: Scan 9756 (rt=33.3594) [\\uk-chs-lfps06\cell signalling\Cell Signalling - Mass Spec\Maruan Hijazi\QE2 DATA SYNERGY\QE2_MCF7_DMSO1_r1.raw]	Q:/Pedro's Lab/Mass Spec/Maruan Hijazi/Project 5. Cross-talk between PI3K and MAPK pathways/Phosphoproteomics MCF7/DAT/F008674.dat	ACTN1_HUMAN_no_mod	ACTN1; ACTN4;	P12814; O43707;	p01654
ACTN1_HUMAN	Alpha-actinin-1 OS=Homo sapiens GN=ACTN1 PE=1 SV=2	IDQLEGDHQLIQEALIFDNK		780.401	61.3528	3	x00000000000000000000		-0.570529	-0.570529	-0.570529	61.3528	61.3528	107.14	0.000125411	0.000125411	52.28	52.28	1	685	704	52.28	17257: Scan 22189 (rt=61.3528) [\\uk-chs-lfps06\cell signalling\Cell Signalling - Mass Spec\Maruan Hijazi\Project 9. Synergi\RAW\QE2_NTERA_Tranetinib2_r1.raw]	Q:/Pedro's Lab/Mass Spec/Maruan Hijazi/Project 5. Cross-talk between PI3K and MAPK pathways/Phosphoproteomics NTERA2 NEW/DAT/F008374.dat	ACTN1_HUMAN_no_mod	ACTN1;	P12814;	p07376
ACTN1_HUMAN	Alpha-actinin-1 OS=Homo sapiens GN=ACTN1 PE=1 SV=2	ILAGDKNYITMDELR		584.64	50.6909	3	x000000000000000		1.96357	-1.0863	1.62089	49.0497	55.7834	337.184	1.60636e-06	1.60636e-06	70.66	70.66	17	835	849	70.66	12492: Scan 16914 (rt=50.6909) [\\uk-chs-lfps06\cell signalling\Cell Signalling - Mass Spec\Maruan Hijazi\QE2 DATA SYNERGY\QE2_MCF7_GDC2_r1.raw]	Q:/Pedro's Lab/Mass Spec/Maruan Hijazi/Project 5. Cross-talk between PI3K and MAPK pathways/Phosphoproteomics MCF7/DAT/F008657.dat	ACTN1_HUMAN_no_mod	ACTN1;	P12814;	p07690
ACTN1_HUMAN	Alpha-actinin-1 OS=Homo sapiens GN=ACTN1 PE=1 SV=2	LSNRPAFMPSEGR		487.915	38.6279	3	x0000000000000		1.7772	0.668163	0.668163	38.6279	39.1505	507.444	0.00484657	0.00484657	36.56	36.56	4	347	359	21.54	7852: Scan 11804 (rt=38.6279) [\\uk-chs-lfps06\cell signalling\Cell Signalling - Mass Spec\Maruan Hijazi\QE2 DATA SYNERGY\QE2_MCF7_DMSO2_r1.raw]	Q:/Pedro's Lab/Mass Spec/Maruan Hijazi/Project 5. Cross-talk between PI3K and MAPK pathways/Phosphoproteomics MCF7/DAT/F008670.dat	ACTN1_HUMAN_no_mod	ACTN1;	P12814;	p10931
ACTN1_HUMAN	Alpha-actinin-1 OS=Homo sapiens GN=ACTN1 PE=1 SV=2	MVSDINNAWGCLEQVEK		664.978	58.8876	3	x00000000000000000		2.61106	-0.551733	0.517594	58.5591	59.1447	107.06	7.95557e-06	7.95557e-06	65.75	65.75	5	360	376	65.75	15430: Scan 20359 (rt=58.8876) [\\uk-chs-lfps06\cell signalling\Cell Signalling - Mass Spec\Maruan Hijazi\QE2 DATA SYNERGY\QE2_MCF7_T+G1_r2.raw]	Q:/Pedro's Lab/Mass Spec/Maruan Hijazi/Project 5. Cross-talk between PI3K and MAPK pathways/Phosphoproteomics MCF7/DAT/F008647.dat	ACTN1_HUMAN_no_mod	ACTN1;	P12814;	p11848
ACTN1_HUMAN	Alpha-actinin-1 OS=Homo sapiens GN=ACTN1 PE=1 SV=2	MVSDINNAWGCLEQVEK		996.961	58.3248	2	x00000000000000000		6.28891	-3.51072	-1.10096	58.0846	59.363	124.38	1.07238e-11	1.07238e-11	124.38	124.38	53	360	376	124.38	15685: Scan 20625 (rt=58.3248) [\\uk-chs-lfps06\cell signalling\Cell Signalling - Mass Spec\Maruan Hijazi\Project 9. Synergy NTERA2\RAW\QE2_NTERA_DMSO2_r2.raw]	Q:/Pedro's Lab/Mass Spec/Maruan Hijazi/Project 5. Cross-talk between PI3K and MAPK pathways/Phosphoproteomics NTERA2 NEW/DAT/F008392.dat	ACTN1_HUMAN_no_mod	ACTN1;	P12814;	p11849
ACTN1_HUMAN	Alpha-actinin-1 OS=Homo sapiens GN=ACTN1 PE=1 SV=2	NYITMDELR		577.78	48.9164	2	x000000000		2.19844	-0.696983	0.794074	48.2532	49.8372	200.02	2.25382e-05	2.25382e-05	59.62	59.62	20	841	849	59.62	11659: Scan 16252 (rt=48.9164) [\\uk-chs-lfps06\cell signalling\Cell Signalling - Mass Spec\Maruan Hijazi\QE2 DATA SYNERGY\QE2_MCF7_T+G3_r1.raw]	Q:/Pedro's Lab/Mass Spec/Maruan Hijazi/Project 5. Cross-talk between PI3K and MAPK pathways/Phosphoproteomics MCF7/DAT/F008641.dat	ACTN1_HUMAN_no_mod	ACTN1;	P12814;	p12844
ACTN1_HUMAN	Alpha-actinin-1 OS=Homo sapiens GN=ACTN1 PE=1 SV=2	TINEVENQILTR		715.386	47.9078	2	x000000000000		0.528431	-2.94313	-0.577425	47.8567	48.5226	464.53	1.02404e-06	1.02404e-06	71.57	71.57	18	727	738	66.73	11982: Scan 16146 (rt=47.9078) [\\uk-chs-lfps06\cell signalling\Cell Signalling - Mass Spec\Maruan Hijazi\QE2 DATA SYNERGY\QE2_MCF7_Tranetinib1_r1.raw]	Q:/Pedro's Lab/Mass Spec/Maruan Hijazi/Project 5. Cross-talk between PI3K and MAPK pathways/Phosphoproteomics MCF7/DAT/F008626.dat	ACTN1_HUMAN_no_mod	ACTN1; ACTN4;	P12814; O43707;	p19782
ACTN2_HUMAN	Alpha-actinin-2 OS=Homo sapiens GN=ACTN2 PE=1 SV=1	EGLLLWCQR		587.807	58.0102	2	x000000000		2.46847	0.389401	1.0029	57.9421	58.4956	143.37	0.0010283	0.0010283	41.92	41.92	15	155	163	25.49	15673: Scan 20427 (rt=58.0102) [\\uk-chs-lfps06\cell signalling\Cell Signalling - Mass Spec\Maruan Hijazi\QE2 DATA SYNERGY\QE2_MCF7_DMSO2_r1.raw]	Q:/Pedro's Lab/Mass Spec/Maruan Hijazi/Project 5. Cross-talk between PI3K and MAPK pathways/Phosphoproteomics MCF7/DAT/F008670.dat	ACTN2_HUMAN_no_mod	ACTN1; ACTN2; ACTN3; ACTN4;	P12814; P35609; Q08043; O43707;	p03785
ACTN2_HUMAN	Alpha-actinin-2 OS=Homo sapiens GN=ACTN2 PE=1 SV=1	GYEEWLLNEIR		711.36	65.5723	2	x00000000000		4.11697	1.034	3.62426	65.5693	65.7871	143.37	5.97037e-07	5.97037e-07	74.97	74.97	12	384	394	60.89	18653: Scan 23717 (rt=65.5723) [\\uk-chs-lfps06\cell signalling\Cell Signalling - Mass Spec\Maruan Hijazi\QE2 DATA SYNERGY\QE2_MCF7_DMSO2_r1.raw]	Q:/Pedro's Lab/Mass Spec/Maruan Hijazi/Project 5. Cross-talk between PI3K and MAPK pathways/Phosphoproteomics MCF7/DAT/F008670.dat	ACTN2_HUMAN_no_mod	ACTN1; ACTN2; ACTN4;	P12814; P35609; O43707;	p06817
ACTN2_HUMAN	Alpha-actinin-2 OS=Homo sapiens GN=ACTN2 PE=1 SV=1	ISNRPAFMPSEGK		478.579	36.872	3			1.4832	0.708446	0.708446	36.872	37.9291	112.44	0.0306522	0.0306522	27.9	27.9	4	354	366	0	7522: Scan 11208 (rt=36.872) [\\uk-chs-lfps06\cell signalling\Cell Signalling - Mass Spec\Maruan Hijazi\QE2 DATA SYNERGY\QE2_MCF7_Tranetinib1_r1.raw]	Q:/Pedro's Lab/Mass Spec/Maruan Hijazi/Project 5. Cross-talk between PI3K and MAPK pathways/Phosphoproteomics MCF7/DAT/F008626.dat	ACTN2_HUMAN_no_mod	ACTN2;	P35609;	p08080
ACTN4_HUMAN	Alpha-actinin-4 OS=Homo sapiens GN=ACTN4 PE=1 SV=2	ALDFIASK		432.745	45.9787	2	x00000000		-0.511885	-0.511885	-0.511885	45.9787	45.9787	460.4	0.00649851	0.00649851	30.68	30.68	2	115	122	30.68	10846: Scan 15095 (rt=45.9787) [\\uk-chs-lfps06\cell signalling\Cell Signalling - Mass Spec\Maruan Hijazi\QE2 DATA SYNERGY\QE2_MCF7_DMSO2_r1.raw]	Q:/Pedro's Lab/Mass Spec/Maruan Hijazi/Project 5. Cross-talk between PI3K and MAPK pathways/Phosphoproteomics MCF7/DAT/F008670.dat	ACTN4_HUMAN_no_mod	ACTN1; ACTN3; ACTN4;	P12814; Q08043; O43707;	p00946
ACTN4_HUMAN	Alpha-actinin-4 OS=Homo sapiens GN=ACTN4 PE=1 SV=2	FAIQDISVEETSAK		769.392	51.8237	2	x00000000000000		1.88187	-1.97037	1.41335	51.3319	52.2867	273.22	3.82093e-08	3.82093e-08	87	87	33	153	166	87	13114: Scan 17628 (rt=51.8237) [\\uk-chs-lfps06\cell signalling\Cell Signalling - Mass Spec\Maruan Hijazi\QE2 DATA SYNERGY\QE2_MCF7_DMSO3_r1.raw]	Q:/Pedro's Lab/Mass Spec/Maruan Hijazi/Project 5. Cross-talk between PI3K and MAPK pathways/Phosphoproteomics MCF7/DAT/F008666.dat	ACTN4_HUMAN_no_mod	ACTN1; ACTN2; ACTN3; ACTN4;	P12814; P35609; Q08043; O43707;	p04777
ACTN4_HUMAN	Alpha-actinin-4 OS=Homo sapiens GN=ACTN4 PE=1 SV=2	GISQEQMQEFR		676.816	40.8496	2	x00000000000		0.187923	-1.97245	-1.97245	40.8496	40.8887	732.46	1.56243e-06	1.56243e-06	70.94	70.94	2	761	771	68.78	9098: Scan 13118 (rt=40.8496) [\\uk-chs-lfps06\cell signalling\Cell Signalling - Mass Spec\Maruan Hijazi\QE2 DATA SYNERGY\QE2_MCF7_DMSO1_r1.raw]	Q:/Pedro's Lab/Mass Spec/Maruan Hijazi/Project 5. Cross-talk between PI3K and MAPK pathways/Phosphoproteomics MCF7/DAT/F008674.dat	ACTN4_HUMAN_no_mod	ACTN4;	O43707;	p05833
ACTN4_HUMAN	Alpha-actinin-4 OS=Homo sapiens GN=ACTN4 PE=1 SV=2	ICDQWDALGSLTHSR		586.946	52.5848	3	x000000000000000		-1.38752	-1.38752	-1.38752	52.5848	52.5848	732.46	3.59849e-06	3.59849e-06	68.47	68.47	1	498	512	68.47	13885: Scan 18367 (rt=52.5848) [\\uk-chs-lfps06\cell signalling\Cell Signalling - Mass Spec\Maruan Hijazi\QE2 DATA SYNERGY\QE2_MCF7_DMSO1_r1.raw]	Q:/Pedro's Lab/Mass Spec/Maruan Hijazi/Project 5. Cross-talk between PI3K and MAPK pathways/Phosphoproteomics MCF7/DAT/F008674.dat	ACTN4_HUMAN_no_mod	ACTN4;	O43707;	p07314
ACTN4_HUMAN	Alpha-actinin-4 OS=Homo sapiens GN=ACTN4 PE=1 SV=2	KDDPVTNLNNAFEVAEK		635.319	50.1457	3	x00000000000000000		3.30804	-3.23449	0.738334	50.1457	55.4724	100.24	2.11957e-09	2.11957e-09	100.24	100.24	46	217	233	100.24	9008: Scan 14546 (rt=50.1457) [\\uk-chs-lfps06\cell signalling\Cell Signalling - Mass Spec\Maruan Hijazi\QE2 DATA SYNERGY\QE2_HL60_GDC3_r2.raw]	Q:/Pedro's Lab/Mass Spec/Maruan Hijazi/Project 5. Cross-talk between PI3K and MAPK pathways/Phosphoproteomics HL60/DAT/F008698.dat	ACTN4_HUMAN_no_mod	ACTN4;	O43707;	p08435
ACTN4_HUMAN	Alpha-actinin-4 OS=Homo sapiens GN=ACTN4 PE=1 SV=2	LASDLLEWIR		608.343	67.4823	2	x0000000000		2.97529	-0.350714	2.8765	66.9821	67.883	309.31	3.27409e-07	3.27409e-07	75.87	75.87	15	301	310	70.65	19269: Scan 24454 (rt=67.4823) [\\uk-chs-lfps06\cell signalling\Cell Signalling - Mass Spec\Maruan Hijazi\QE2 DATA SYNERGY\QE2_MCF7_Trametinib2_r1.raw]	Q:/Pedro's Lab/Mass Spec/Maruan Hijazi/Project 5. Cross-talk between PI3K and MAPK pathways/Phosphoproteomics MCF7/DAT/F008635.dat	ACTN4_HUMAN_no_mod	ACTN1; ACTN4;	P12814; O43707;	p09538
ACTN4_HUMAN	Alpha-actinin-4 OS=Homo sapiens GN=ACTN4 PE=1 SV=2	LSNRPAFMPSEGK		478.579	36.872	3	x0000000000000		1.4832	0.708446	0.708446	36.872	37.9291	631.31	0.0306522	0.0306522	27.9	27.9	4	366	378	27.9	7522: Scan 11208 (rt=36.872) [\\uk-chs-lfps06\cell signalling\Cell Signalling - Mass Spec\Maruan Hijazi\QE2 DATA SYNERGY\QE2_MCF7_Tranetinib1_r1.raw]	Q:/Pedro's Lab/Mass Spec/Maruan Hijazi/Project 5. Cross-talk between PI3K and MAPK pathways/Phosphoproteomics MCF7/DAT/F008626.dat	ACTN4_HUMAN_no_mod	ACTN4;	O43707;	p10930
ACTN4_HUMAN	Alpha-actinin-4 OS=Homo sapiens GN=ACTN4 PE=1 SV=2	MVSDINNGWQHLEQAEK		666.983	47.2226	3	x00000000000000000		0.877909	-3.1763	-0.923959	46.7147	47.4268	460.4	0.000104261	0.000104261	54.22	54.22	10	379	395	54.22	11349: Scan 15651 (rt=47.2226) [\\uk-chs-lfps06\cell signalling\Cell Signalling - Mass Spec\Maruan Hijazi\QE2 DATA SYNERGY\QE2_MCF7_DMSO2_r1.raw]	Q:/Pedro's Lab/Mass Spec/Maruan Hijazi/Project 5. Cross-talk between PI3K and MAPK pathways/Phosphoproteomics MCF7/DAT/F008670.dat	ACTN4_HUMAN_no_mod	ACTN4;	O43707;	p11850
ACTN4_HUMAN	Alpha-actinin-4 OS=Homo sapiens GN=ACTN4 PE=1 SV=2	NFITAEELR		546.789	47.446	2	x000000000		2.3929	0.267507	0.615632	47.4333	49.2753	732.46	1.50914e-05	1.50914e-05	60.13	60.13	9	860	868	48.17	11788: Scan 16076 (rt=47.446) [\\uk-chs-lfps06\cell signalling\Cell Signalling - Mass Spec\Maruan Hijazi\QE2 DATA SYNERGY\QE2_MCF7_DMSO1_r1.raw]	Q:/Pedro's Lab/Mass Spec/Maruan Hijazi/Project 5. Cross-talk between PI3K and MAPK pathways/Phosphoproteomics MCF7/DAT/F008674.dat	ACTN4_HUMAN_no_mod	ACTN4;	O43707;	p12027
ACTN4_HUMAN	Alpha-actinin-4 OS=Homo sapiens GN=ACTN4 PE=1 SV=2	TIPWLEDR		515.273	55.4703	2	x00000000		1.42436	1.42436	1.42436	55.4703	55.4703	259.27	0.0223034	0.0223034	27.52	27.52	1	312	319	27.52	14057: Scan 18863 (rt=55.4703) [\\uk-chs-lfps06\cell signalling\Cell Signalling - Mass Spec\Maruan Hijazi\QE2 DATA SYNERGY\QE2_MCF7_GDC1_r2.raw]	Q:/Pedro's Lab/Mass Spec/Maruan Hijazi/Project 5. Cross-talk between PI3K and MAPK pathways/Phosphoproteomics MCF7/DAT/F008659.dat	ACTN4_HUMAN_no_mod	ACTN4;	O43707;	p19784
ACTN4_HUMAN	Alpha-actinin-4 OS=Homo sapiens GN=ACTN4 PE=1 SV=2	VGWEQLLTTIAR		693.892	70.7068	2	x000000000000		3.14265	0.357203	0.761311	69.9442	72.2775	575.71	2.19376e-08	2.19376e-08	86.8	86.8	10	734	745	79.43	20842: Scan 25966 (rt=70.7068) [\\uk-chs-lfps06\cell signalling\Cell Signalling - Mass Spec\Maruan Hijazi\QE2 DATA SYNERGY\QE2_MCF7_GDC1_r1.raw]	Q:/Pedro's Lab/Mass Spec/Maruan Hijazi/Project 5. Cross-talk between PI3K and MAPK pathways/Phosphoproteomics MCF7/DAT/F008662.dat	ACTN4_HUMAN_no_mod	ACTN1; ACTN4;	P12814; O43707;	p21259
ACTN4_HUMAN	Alpha-actinin-4 OS=Homo sapiens GN=ACTN4 PE=1 SV=2	VLAGDKNFITAEELR		559.307	50.6939	3	x000000000000000		2.51597	0.151651	1.76369	47.291	54.0297	184	6.1175e-08	0.000222503	83.34	67.515	69	854	868	83.34	12579: Scan 17103 (rt=50.6939) [\\uk-chs-lfps06\cell signalling\Cell Signalling - Mass Spec\Maruan Hijazi\QE2 DATA SYNERGY\QE2_MCF7_Trametinib3_r1.raw]	Q:/Pedro's Lab/Mass Spec/Maruan Hijazi/Project 5. Cross-talk between PI3K and MAPK pathways/Phosphoproteomics MCF7/DAT/F008630.dat	ACTN4_HUMAN_no_mod	ACTN4;	O43707;	p21393
ACTY_HUMAN		SDMDLR	Oxidation (M)	376.667	33.6647	2	x002000		3.00937	-0.637548	2.02444	33.1718	33.9797	21.28	0.0230867	0.0230867	21.28	21.28	14	286	291	14.9	4130: Scan 8357 (rt=33.6647) [\\uk-chs-lfps06\cell signalling\Cell Signalling - Mass Spec\Maruan Hijazi\QE2 DATA SYNERGY\QE2_HL60_Trametinib2_r1.raw]	Q:/Pedro's Lab/Mass Spec/Maruan Hijazi/Project 5. Cross-talk between PI3K and MAPK pathways/Phosphoproteomics HL60/DAT/F008681.dat	ACTR1A(M288);ACTR1B(M288);	ACTR1A; ACTR1B;	P61163; P42025;	p15795
ARP2_HUMAN	Actin-related protein 2 OS=Homo sapiens GN=ACTR2 PE=1 SV=1	ILLTEPPMNPTKNR	Phospho (ST)	568.624	45.9635	3	x00000000003000	ILLTEPPMNP[T]KNR	1.92618	-0.11745	0.692956	45.7546	46.2391	49.33	0.000254948	0.000254948	49.33	49.33	19	107	120	46.92	9356: Scan 13988 (rt=45.9635) [\\uk-chs-lfps06\cell signalling\Cell Signalling - Mass Spec\Maruan Hijazi\QE2 DATA SYNERGY\QE2_HL60_DMSO3_r2.raw]	Q:/Pedro's Lab/Mass Spec/Maruan Hijazi/Project 5. Cross-talk between PI3K and MAPK pathways/Phosphoproteomics HL60/DAT/F008702.dat	ACTR2(T117);	ACTR2;	P61160;	p07761
ARP8_HUMAN	Actin-related protein 8 OS=Homo sapiens GN=ACTR8 PE=1 SV=2	RIPVSPEQAR	Phospho (ST)	411.543	33.1892	3	x0000300000	RIPV[S]PEQAR	-0.336958	-2.09077	-2.09077	33.1892	33.3489	27.36	0.0362716	0.0362716	27.36	27.36	3	128	137	26.63	5573: Scan 9422 (rt=33.1892) [\\uk-chs-lfps06\cell signalling\Cell Signalling - Mass Spec\Maruan Hijazi\Project 9. Synergy NTERA2\RAW\QE2_NTERA_DMSO3_r1.raw]	Q:/Pedro's Lab/Mass Spec/Maruan Hijazi/Project 5. Cross-talk between PI3K and MAPK pathways/Phosphoproteomics NTERA2 NEW/DAT/F008405.dat	ACTR8(S132);	ACTR8;	Q9H981;	p14587
ARP8_HUMAN	Actin-related protein 8 OS=Homo sapiens GN=ACTR8 PE=1 SV=2	RIPVSPEQAR	Phospho (ST)	616.811	33.2049	2	x0000300000	RIPV[S]PEQAR	-0.453879	-1.33078	-0.600029	33.1185	33.2539	33.14	0.00989989	0.00989989	33.14	33.14	5	128	137	20.73	5633: Scan 9432 (rt=33.2049) [\\uk-chs-lfps06\cell signalling\Cell Signalling - Mass Spec\Maruan Hijazi\Project 9. Synergy NTERA2\RAW\QE2_NTERA_DMSO3_r2.raw]	Q:/Pedro's Lab/Mass Spec/Maruan Hijazi/Project 5. Cross-talk between PI3K and MAPK pathways/Phosphoproteomics NTERA2 NEW/DAT/F008386.dat	ACTR8(S132);	ACTR8;	Q9H981;	p14588
ACTY_HUMAN		ISAPQER		400.718	25.1352	2	x0000000		2.02021	1.04451	2.02021	24.7978	25.2274	41.44	0.000448621	0.000448621	41.44	41.44	5	330	336	25.92	2371: Scan 5762 (rt=25.1352) [\\uk-chs-lfps06\cell signalling\Cell Signalling - Mass Spec\Maruan Hijazi\QE2 DATA SYNERGY\QE2_MCF7_DMSO3_r1.raw]	Q:/Pedro's Lab/Mass Spec/Maruan Hijazi/Project 5. Cross-talk between PI3K and MAPK pathways/Phosphoproteomics MCF7/DAT/F008666.dat	ACTY_HUMAN_no_mod	ACTR1A; ACTR1B;	P61163; P42025;	p08015
ACTY_HUMAN		LLSEVKK		408.764	35.9015	2	x0000000		1.30102	0.29552	0.687911	35.3635	37.0305	49.46	0.0253993	0.0253993	20.65	20.65	9	314	320	10.09	6454: Scan 10491 (rt=35.9015) [\\uk-chs-lfps06\cell signalling\Cell Signalling - Mass Spec\Maruan Hijazi\QE2 DATA SYNERGY\QE2_MCF7_T+G3_r1.raw]	Q:/Pedro's Lab/Mass Spec/Maruan Hijazi/Project 5. Cross-talk between PI3K and MAPK pathways/Phosphoproteomics MCF7/DAT/F008641.dat	ACTY_HUMAN_no_mod	ACTR1A; ACTR1B;	P61163; P42025;	p10425
ADA10_HUMAN	Disintegrin and metalloproteinase domain-containing protein 10 OS=Homo sapiens GN=ADAM10 PE=1 SV=1	ESYQMGHMR	Phospho (Y)	406.82	32.3992	3			1.28959	-0.780329	-0.139638	32.3992	33.0579	46.4437	0.000143862	0.000143862	47.2	47.2	20	739	747	0	3739: Scan 7833 (rt=32.3992) [\\uk-chs-lfps06\cell signalling\Cell Signalling - Mass Spec\Maruan Hijazi\QE2 DATA SYNERGY\QE2_HL60_T+G3_r2.raw]	Q:/Pedro's Lab/Mass Spec/Maruan Hijazi/Project 5. Cross-talk between PI3K and MAPK pathways/Phosphoproteomics HL60/DAT/F008697.dat	ADA10_HUMAN_Phospho (Y)	ADAM10;	O14672;	p04543
ADA15_HUMAN		ALLARGTK		415.269	55.977	2	x00000000		7.04385	6.22312	6.00587	55.977	57.1684	29.77	0.00637904	0.0342155	29.77	24.83	16	752	759	20.29	14760: Sum of 2 scans. Range 19401 (rt=55.9663) to 19410 (rt=55.9877) [\\uk-chs-lfps06\cell signalling\Cell Signalling - Mass Spec\Maruan Hijazi\QE2 DATA SYNERGY\QE2_MCF7_T+G2_r1.raw]	Q:/Pedro's Lab/Mass Spec/Maruan Hijazi/Project 5. Cross-talk between PI3K and MAPK pathways/Phosphoproteomics MCF7/DAT/F008645.dat	ADA15_HUMAN_no_mod	ADAM15;	Q13444;	p01010
RL5_HUMAN		KASFLR	Phospho (ST)	401.206	30.9531	2	x003000	KA[S]FLR	2.88107	-2.49128	1.04448	30.9531	32.5276	55.45	1.98146e-05	0.000523919	55.45	47.565	48	284	289	34.26	3169: Scan 7195 (rt=30.9531) [\\uk-chs-lfps06\cell signalling\Cell Signalling - Mass Spec\Maruan Hijazi\QE2 DATA SYNERGY\QE2_HL60_T+G3_r2.raw]	Q:/Pedro's Lab/Mass Spec/Maruan Hijazi/Project 5. Cross-talk between PI3K and MAPK pathways/Phosphoproteomics HL60/DAT/F008697.dat	ADAD2(S522);DNM1(S619);DNM2(S619);RPL5(S286);	ADAD2; DNM1; DNM2; RPL5;	Q8NCV1; Q05193; P50570; P46777;	p08393
ADA10_HUMAN	Disintegrin and metalloproteinase domain-containing protein 10 OS=Homo sapiens GN=ADAM10 PE=1 SV=1	ESYQMGHMR	Phospho (ST)	406.82	32.3992	3	x030000000	E[S]YQMGHMR	1.28959	-0.780329	-0.139638	32.3992	33.0579	46.4437	0.000143862	0.000143862	47.2	47.2	20	739	747	47.2	3739: Scan 7833 (rt=32.3992) [\\uk-chs-lfps06\cell signalling\Cell Signalling - Mass Spec\Maruan Hijazi\QE2 DATA SYNERGY\QE2_HL60_T+G3_r2.raw]	Q:/Pedro's Lab/Mass Spec/Maruan Hijazi/Project 5. Cross-talk between PI3K and MAPK pathways/Phosphoproteomics HL60/DAT/F008697.dat	ADAM10(S740);	ADAM10;	O14672;	p04542
ADA10_HUMAN	Disintegrin and metalloproteinase domain-containing protein 10 OS=Homo sapiens GN=ADAM10 PE=1 SV=1	LPPPKPLPGTLKR	Phospho (ST)	498.626	36.407	3	x0000000003000	LPPPKPLPG[T]LKR	1.68402	1.68402	1.68402	36.407	36.407	47.5437	0.0461043	0.0461043	20.22	20.22	1	710	722	20.22	4715: Scan 9140 (rt=36.407) [\\uk-chs-lfps06\cell signalling\Cell Signalling - Mass Spec\Maruan Hijazi\QE2 DATA SYNERGY\QE2_HL60_GDC2_r2.raw]	Q:/Pedro's Lab/Mass Spec/Maruan Hijazi/Project 5. Cross-talk between PI3K and MAPK pathways/Phosphoproteomics HL60/DAT/F008688.dat	ADAM10(T719);	ADAM10;	O14672;	p10608
ADA17_HUMAN	Disintegrin and metalloproteinase domain-containing protein 17 OS=Homo sapiens GN=ADAM17 PE=1 SV=1	SFEDLTDHPVTR	Phospho (ST)	499.553	43.912	3	x000003000000	SFEDL[T]DHPVTR	1.96371	-2.38896	1.12126	43.5756	44.1653	79.03	6.33159e-06	0.00194174	64.44	50.505	83	791	802	35.78	8001: Scan 12637 (rt=43.912) [\\uk-chs-lfps06\cell signalling\Cell Signalling - Mass Spec\Maruan Hijazi\QE2 DATA SYNERGY\QE2_HL60_Trametinib2_r2.raw]	Q:/Pedro's Lab/Mass Spec/Maruan Hijazi/Project 5. Cross-talk between PI3K and MAPK pathways/Phosphoproteomics HL60/DAT/F008680.dat	ADAM17(T796);	ADAM17;	P78536;	p16029
ADA17_HUMAN	Disintegrin and metalloproteinase domain-containing protein 17 OS=Homo sapiens GN=ADAM17 PE=1 SV=1	SFEDLTDHPVTR	Phospho (ST)	748.825	43.6756	2	x000003000000	SFEDL[T]DHPVTR	2.54273	-1.78988	-0.225322	43.5441	44.3472	88.63	2.42646e-08	1.54271e-05	88.63	73.11	80	791	802	56.49	9764: Scan 14059 (rt=43.6756) [\\uk-chs-lfps06\cell signalling\Cell Signalling - Mass Spec\Maruan Hijazi\Project 9. Synergy NTERA2\RAW\QE2_NTERA_Tranetinib3_r1.raw]	Q:/Pedro's Lab/Mass Spec/Maruan Hijazi/Project 5. Cross-talk between PI3K and MAPK pathways/Phosphoproteomics NTERA2 NEW/DAT/F008404.dat	ADAM17(T796);	ADAM17;	P78536;	p16030
ADA19_HUMAN	Disintegrin and metalloproteinase domain-containing protein 19 OS=Homo sapiens GN=ADAM19 PE=1 SV=3	GGSPPAPLPAHLSR	Phospho (ST)	479.573	41.4162	3	x00300000000000	GG[S]PPAPLPAHLSR	-0.441597	-2.9282	-1.34012	41.2341	41.6753	48.96	0.000274444	0.000274444	48.96	48.96	14	800	813	48.26	9092: Scan 13243 (rt=41.4162) [\\uk-chs-lfps06\cell signalling\Cell Signalling - Mass Spec\Maruan Hijazi\Project 9. Synergy NTERA2\RAW\QE2_NTERA_DMSO3_r2.raw]	Q:/Pedro's Lab/Mass Spec/Maruan Hijazi/Project 5. Cross-talk between PI3K and MAPK pathways/Phosphoproteomics NTERA2 NEW/DAT/F008386.dat	ADAM19(S802);	ADAM19;	Q9H013;	p05707
ADAM8_HUMAN		SRILSR	Phospho (ST)	406.213	30.4762	2	x000030	SRIL[S]R	2.44073	-3.87706	-0.372651	29.1386	33.4074	31.88	0.00713498	0.0610367	31.88	24.6067	132	683	688	6.37	2724: Scan 6725 (rt=30.4762) [\\uk-chs-lfps06\cell signalling\Cell Signalling - Mass Spec\Maruan Hijazi\QE2 DATA SYNERGY\QE2_HL60_T+G2_r2.raw]	Q:/Pedro's Lab/Mass Spec/Maruan Hijazi/Project 5. Cross-talk between PI3K and MAPK pathways/Phosphoproteomics HL60/DAT/F008704.dat	ADAM8(S687);NCAPG(S731);	ADAM8; NCAPG;	P78325; Q9BPX3;	p18130
ADAM9_HUMAN		FPSGTLR		389.217	43.5475	2	x0000000		1.67049	0.537081	0.537081	42.3353	44.0464	30.32	0.0101722	0.0101722	30.32	30.32	11	7	13	9.77	9005: Scan 13276 (rt=43.5475) [\\uk-chs-lfps06\cell signalling\Cell Signalling - Mass Spec\Maruan Hijazi\QE2 DATA SYNERGY\QE2_MCF7_GDC3_r2.raw]	Q:/Pedro's Lab/Mass Spec/Maruan Hijazi/Project 5. Cross-talk between PI3K and MAPK pathways/Phosphoproteomics MCF7/DAT/F008651.dat	ADAM9_HUMAN_no_mod	ADAM9;	Q13443;	p05062
ATS9_HUMAN		YSGILMK	Phospho (ST)	891.408	59.1427	1	x0300000	Y[S]GILMK	3.14578	3.14578	3.14578	59.1427	59.1427	21.3237	0.0684482	0.0684482	22.08	22.08	1	677	683	18.27	14372: Scan 19608 (rt=59.1427) [\\uk-chs-lfps06\cell signalling\Cell Signalling - Mass Spec\Maruan Hijazi\QE2 DATA SYNERGY\QE2_HL60_DMSO1_r2.raw]	Q:/Pedro's Lab/Mass Spec/Maruan Hijazi/Project 5. Cross-talk between PI3K and MAPK pathways/Phosphoproteomics HL60/DAT/F008695.dat	ADAMTS9(S678);	ADAMTS9;	Q9P2N4;	p22711
DSRAD_HUMAN	Double-stranded RNA-specific adenosine deaminase OS=Homo sapiens GN=ADAR PE=1 SV=4	TAESQTPTPSATSFFSGK	Phospho (ST)	962.424	54.8719	2	x000000000300000000	TAESQTPTP[S]ATSFFSGK	1.0911	-0.531509	0.955882	54.7803	54.882	76.17	6.37682e-07	0.00235536	76.17	57.57	22	596	613	20.92	14289: Scan 19095 (rt=54.8719) [\\uk-chs-lfps06\cell signalling\Cell Signalling - Mass Spec\Maruan Hijazi\Project 9. Synergy NTERA2\RAW\QE2_NTERA_DMSO2_r2.raw]	Q:/Pedro's Lab/Mass Spec/Maruan Hijazi/Project 5. Cross-talk between PI3K and MAPK pathways/Phosphoproteomics NTERA2 NEW/DAT/F008392.dat	ADAR(S605);	ADAR;	P55265;	p19266
DSRAD_HUMAN	Double-stranded RNA-specific adenosine deaminase OS=Homo sapiens GN=ADAR PE=1 SV=4	TAESQTPTPSATSFFSGK	Phospho (ST)	641.95	54.9155	3	x300000000000000000	[T]AESQTPTPSATSFFSGK	-1.38754	-1.38754	-1.38754	54.9155	54.9155	74.24	0.00294273	0.00432878	39.69	38.54	4	596	613	16.22	14492: Scan 19166 (rt=54.9155) [\\uk-chs-lfps06\cell signalling\Cell Signalling - Mass Spec\Maruan Hijazi\Project 9. Synergi\RAW\QE2_NTERA_GDC2_r1.raw]	Q:/Pedro's Lab/Mass Spec/Maruan Hijazi/Project 5. Cross-talk between PI3K and MAPK pathways/Phosphoproteomics NTERA2 NEW/DAT/F008369.dat	ADAR(T596);	ADAR;	P55265;	p19265
DSRAD_HUMAN	Double-stranded RNA-specific adenosine deaminase OS=Homo sapiens GN=ADAR PE=1 SV=4	SPVTTLLECMHK	Phospho (ST)	499.228	55.8928	3	x000030000000	SPVT[T]LLECMHK	0.242864	-0.981494	-0.981494	55.7101	56.0156	72.07	1.20449e-06	0.000646627	72.07	56.2433	12	614	625	40.1	15131: Scan 19789 (rt=55.8928) [\\uk-chs-lfps06\cell signalling\Cell Signalling - Mass Spec\Maruan Hijazi\Project 9. Synergi\RAW\QE2_NTERA_GDC1_r1.raw]	Q:/Pedro's Lab/Mass Spec/Maruan Hijazi/Project 5. Cross-talk between PI3K and MAPK pathways/Phosphoproteomics NTERA2 NEW/DAT/F008367.dat	ADAR(T618);	ADAR;	P55265;	p17912
ADAS_HUMAN	Alkyldihydroxyacetonephosphate synthase, peroxisomal OS=Homo sapiens GN=AGPS PE=1 SV=1	EYVDPNNIFGNR		719.341	52.5231	2	x000000000000		7.42059	-2.6304	-1.15476	52.4099	52.9596	125.184	1.46673e-06	1.46673e-06	71.39	71.39	28	644	655	71.39	13341: Scan 18056 (rt=52.5231) [\\uk-chs-lfps06\cell signalling\Cell Signalling - Mass Spec\Maruan Hijazi\Project 9. Synergy NTERA2\RAW\QE2_NTERA_DMSO1_r2.raw]	Q:/Pedro's Lab/Mass Spec/Maruan Hijazi/Project 5. Cross-talk between PI3K and MAPK pathways/Phosphoproteomics NTERA2 NEW/DAT/F008399.dat	ADAS_HUMAN_no_mod	AGPS;	O00116;	p04757
ADDA_HUMAN	Alpha-adducin OS=Homo sapiens GN=ADD1 PE=1 SV=2	SPGSPVGEGTGSPPKWQIGEQEFEALMR	Phospho (ST)	1017.8	67.7194	3	x3000000000000000000000000000	[S]PGSPVGEGTGSPPKWQIGEQEFEALMR	3.5343	-1.9732	0.878905	67.1405	67.8097	470.497	2.94939e-06	1.67712e-05	71.53	66.63	40	355	382	59.94	19859: Scan 25077 (rt=67.7194) [\\uk-chs-lfps06\cell signalling\Cell Signalling - Mass Spec\Maruan Hijazi\Project 9. Synergy NTERA2\RAW\QE2_NTERA_DMSO3_r2.raw]	Q:/Pedro's Lab/Mass Spec/Maruan Hijazi/Project 5. Cross-talk between PI3K and MAPK pathways/Phosphoproteomics NTERA2 NEW/DAT/F008386.dat	ADD1(S355);	ADD1;	P35611;	p17452
ADDA_HUMAN	Alpha-adducin OS=Homo sapiens GN=ADD1 PE=1 SV=2	SPGSPVGEGTGSPPK	Phospho (ST)	717.319	31.2513	2	x000300000000000	SPG[S]PVGEGTGSPPK	6.16906	-1.09031	-0.936744	31.0322	31.6	383.267	3.85609e-09	0.0128741	97.05	58.0325	86	355	369	29.12	4901: Scan 8576 (rt=31.2513) [\\uk-chs-lfps06\cell signalling\Cell Signalling - Mass Spec\Maruan Hijazi\Project 9. Synergy NTERA2\RAW\QE2_NTERA_T+G2_r2.raw]	Q:/Pedro's Lab/Mass Spec/Maruan Hijazi/Project 5. Cross-talk between PI3K and MAPK pathways/Phosphoproteomics NTERA2 NEW/DAT/F008387.dat	ADD1(S358);	ADD1;	P35611;	p17451
ADDA_HUMAN	Alpha-adducin OS=Homo sapiens GN=ADD1 PE=1 SV=2	SRSPGSPVGEGTGSPPK	Phospho (ST)	838.885	27.277	2	x00000300000000000	SRSPG[S]PVGEGTGSPPK	-0.557957	-4.66359	-1.77532	26.8928	27.44	398.091	1.60459e-07	0.00685827	82.26	52.38	85	353	369	28.69	3198: Scan 6663 (rt=27.277) [\\uk-chs-lfps06\cell signalling\Cell Signalling - Mass Spec\Maruan Hijazi\Project 9. Synergi\RAW\QE2_NTERA_T+G1_r1.raw]	Q:/Pedro's Lab/Mass Spec/Maruan Hijazi/Project 5. Cross-talk between PI3K and MAPK pathways/Phosphoproteomics NTERA2 NEW/DAT/F008370.dat	ADD1(S358);	ADD1;	P35611;	p18190
ADDA_HUMAN	Alpha-adducin OS=Homo sapiens GN=ADD1 PE=1 SV=2	KYSDVEVPASVTGYSFASDGDSGTCSPLR	Phospho (ST)	1044.79	56.4188	3	x00000000000000000000030000000	KYSDVEVPASVTGYSFASDGD[S]GTCSPLR	0.467211	-5.66437	-1.16148	56.2868	56.5386	391.177	6.57156e-10	0.0106828	107.35	70.2417	85	406	434	24.61	14858: Scan 19702 (rt=56.4188) [\\uk-chs-lfps06\cell signalling\Cell Signalling - Mass Spec\Maruan Hijazi\Project 9. Synergy NTERA2\RAW\QE2_NTERA_GDC3_r2.raw]	Q:/Pedro's Lab/Mass Spec/Maruan Hijazi/Project 5. Cross-talk between PI3K and MAPK pathways/Phosphoproteomics NTERA2 NEW/DAT/F008383.dat	ADD1(S427);	ADD1;	P35611;	p09397
ADDA_HUMAN	Alpha-adducin OS=Homo sapiens GN=ADD1 PE=1 SV=2	YSDVEVPASVTGYSFASDGDSGTCSPLR	Phospho (ST)	1002.09	62.3481	3	x0000000000000000000030000000	YSDVEVPASVTGYSFASDGD[S]GTCSPLR	2.20361	-1.89196	0.205777	62.1123	62.3536	398.091	1.41255e-08	0.00338038	93.99	66.71	85	407	434	29.08	17594: Scan 22538 (rt=62.3481) [\\uk-chs-lfps06\cell signalling\Cell Signalling - Mass Spec\Maruan Hijazi\Project 9. Synergi\RAW\QE2_NTERA_T+G1_r1.raw]	Q:/Pedro's Lab/Mass Spec/Maruan Hijazi/Project 5. Cross-talk between PI3K and MAPK pathways/Phosphoproteomics NTERA2 NEW/DAT/F008370.dat	ADD1(S427);	ADD1;	P35611;	p22700
ADDA_HUMAN	Alpha-adducin OS=Homo sapiens GN=ADD1 PE=1 SV=2	YSDVEVPASVTGYSFASDGDSGTCSPLRHSFQK	Phospho (ST)	908.646	53.4919	4	x000000000000000000003000000000000	YSDVEVPASVTGYSFASDGD[S]GTCSPLRHSFQK	-0.648385	-2.47731	-2.36713	53.2147	53.5929	474.455	2.94363e-07	0.0118585	81.31	66.9083	46	407	439	32.61	13812: Scan 18530 (rt=53.4919) [\\uk-chs-lfps06\cell signalling\Cell Signalling - Mass Spec\Maruan Hijazi\Project 9. Synergy NTERA2\RAW\QE2_NTERA_Tranetinib3_r1.raw]	Q:/Pedro's Lab/Mass Spec/Maruan Hijazi/Project 5. Cross-talk between PI3K and MAPK pathways/Phosphoproteomics NTERA2 NEW/DAT/F008404.dat	ADD1(S427);	ADD1;	P35611;	p22702
ADDA_HUMAN	Alpha-adducin OS=Homo sapiens GN=ADD1 PE=1 SV=2	YSDVEVPASVTGYSFASDGDSGTCSPLRHSFQK	Phospho (ST)	1211.19	53.605	3	x000000000000000000000000000003000	YSDVEVPASVTGYSFASDGDSGTCSPLRH[S]FQK	-1.64658	-1.64658	-1.64658	53.605	53.605	466.775	0.0441161	0.0441161	29.52	29.52	1	407	439	4.11	14052: Scan 18728 (rt=53.605) [\\uk-chs-lfps06\cell signalling\Cell Signalling - Mass Spec\Maruan Hijazi\Project 9. Synergy NTERA2\RAW\QE2_NTERA_Tranetinib2_r2.raw]	Q:/Pedro's Lab/Mass Spec/Maruan Hijazi/Project 5. Cross-talk between PI3K and MAPK pathways/Phosphoproteomics NTERA2 NEW/DAT/F008391.dat	ADD1(S436);	ADD1;	P35611;	p22703
ADDA_HUMAN	Alpha-adducin OS=Homo sapiens GN=ADD1 PE=1 SV=2	WLNSGRGDEASEEGQNGSSPK	Phospho (ST)	762.322	34.3256	3	x000000000000000003000	WLNSGRGDEASEEGQNG[S]SPK	1.83717	-0.579701	0.983388	33.568	34.9389	41.8	0.00174093	0.00414953	41.8	38.92	29	447	467	29.63	6050: Scan 9828 (rt=34.3256) [\\uk-chs-lfps06\cell signalling\Cell Signalling - Mass Spec\Maruan Hijazi\QE2 DATA SYNERGY\QE2_MCF7_Trametinib2_r1.raw]	Q:/Pedro's Lab/Mass Spec/Maruan Hijazi/Project 5. Cross-talk between PI3K and MAPK pathways/Phosphoproteomics MCF7/DAT/F008635.dat	ADD1(S464);	ADD1;	P35611;	p22216
ADDB_HUMAN	Beta-adducin OS=Homo sapiens GN=ADD2 PE=1 SV=3	FRTPSFLK	Phospho (ST)	538.271	50.0805	2	x00003000	FRTP[S]FLK	1.03022	-1.38945	0.378771	49.6144	50.1675	165.354	0.0102972	0.0102972	31.24	31.24	50	709	716	10.39	12607: Scan 17128 (rt=50.0805) [\\uk-chs-lfps06\cell signalling\Cell Signalling - Mass Spec\Maruan Hijazi\Project 9. Synergy NTERA2\RAW\QE2_NTERA_Tranetinib2_r2.raw]	Q:/Pedro's Lab/Mass Spec/Maruan Hijazi/Project 5. Cross-talk between PI3K and MAPK pathways/Phosphoproteomics NTERA2 NEW/DAT/F008391.dat	ADD1(S726);ADD2(S713);ADD3(S693);	ADD1; ADD2; ADD3;	P35611; P35612; Q9UEY8;	p05100
ADDB_HUMAN	Beta-adducin OS=Homo sapiens GN=ADD2 PE=1 SV=3	FRTPSFLKK	Phospho (ST)	401.881	43.3871	3	x000030000	FRTP[S]FLKK	3.05582	-1.85844	-0.511383	42.8836	44.4626	124.294	0.00882093	0.00882093	32.49	32.49	126	709	717	17.28	9488: Scan 13772 (rt=43.3871) [\\uk-chs-lfps06\cell signalling\Cell Signalling - Mass Spec\Maruan Hijazi\Project 9. Synergy NTERA2\RAW\QE2_NTERA_T+G3_r1.raw]	Q:/Pedro's Lab/Mass Spec/Maruan Hijazi/Project 5. Cross-talk between PI3K and MAPK pathways/Phosphoproteomics NTERA2 NEW/DAT/F008401.dat	ADD1(S726);ADD2(S713);ADD3(S693);	ADD1; ADD2; ADD3;	P35611; P35612; Q9UEY8;	p05101
ADDB_HUMAN	Beta-adducin OS=Homo sapiens GN=ADD2 PE=1 SV=3	TPSFLKK	Phospho (ST)	450.733	36.1046	2	x0030000	TP[S]FLKK	3.08631	-2.22803	-0.882761	35.1707	37.8945	149.794	0.00171272	0.00545825	36.88	33.28	184	711	717	19.73	7126: Scan 10898 (rt=36.1046) [\\uk-chs-lfps06\cell signalling\Cell Signalling - Mass Spec\Maruan Hijazi\Project 9. Synergi\RAW\QE2_NTERA_Tranetinib1_r1.raw]	Q:/Pedro's Lab/Mass Spec/Maruan Hijazi/Project 5. Cross-talk between PI3K and MAPK pathways/Phosphoproteomics NTERA2 NEW/DAT/F008372.dat	ADD1(S726);ADD2(S713);ADD3(S693);	ADD1; ADD2; ADD3;	P35611; P35612; Q9UEY8;	p20209
ADDB_HUMAN	Beta-adducin OS=Homo sapiens GN=ADD2 PE=1 SV=3	TPSFLK	Phospho (ST)	386.686	46.5441	2	x003000	TP[S]FLK	3.74922	-1.51422	-1.12529	45.8814	46.7508	208.794	0.0015498	0.0204962	35.34	28.08	203	711	716	13.97	11191: Scan 15618 (rt=46.5441) [\\uk-chs-lfps06\cell signalling\Cell Signalling - Mass Spec\Maruan Hijazi\Project 9. Synergy NTERA2\RAW\QE2_NTERA_DMSO3_r1.raw]	Q:/Pedro's Lab/Mass Spec/Maruan Hijazi/Project 5. Cross-talk between PI3K and MAPK pathways/Phosphoproteomics NTERA2 NEW/DAT/F008405.dat	ADD1(S726);ADD2(S713);ADD3(S693);HR(S6);	ADD1; ADD2; ADD3; HR;	P35611; P35612; Q9UEY8; O43593;	p20208
ADDA_HUMAN	Alpha-adducin OS=Homo sapiens GN=ADD1 PE=1 SV=2	AAVVTSPPPTTAPHK	Phospho (ST)	518.596	32.1822	3	x000000000030000	AAVVTSPPPT[T]APHK	2.35837	-0.694246	-0.00515211	31.9189	32.5302	430.047	5.52398e-06	0.00576557	65.81	45.965	206	7	21	40.19	4938: Scan 8720 (rt=32.1822) [\\uk-chs-lfps06\cell signalling\Cell Signalling - Mass Spec\Maruan Hijazi\Project 9. Synergy NTERA2\RAW\QE2_NTERA_GDC2_r2.raw]	Q:/Pedro's Lab/Mass Spec/Maruan Hijazi/Project 5. Cross-talk between PI3K and MAPK pathways/Phosphoproteomics NTERA2 NEW/DAT/F008389.dat	ADD1(T17);	ADD1;	P35611;	p00251
ADDA_HUMAN	Alpha-adducin OS=Homo sapiens GN=ADD1 PE=1 SV=2	AAVVTSPPPTTAPHK	Phospho (ST)	777.39	32.5678	2	x000000000030000	AAVVTSPPPT[T]APHK	2.9676	-1.92689	-1.36752	32.0446	32.7268	430.047	4.41561e-05	0.0217154	57.27	37.4357	163	7	21	25.69	5099: Scan 8895 (rt=32.5678) [\\uk-chs-lfps06\cell signalling\Cell Signalling - Mass Spec\Maruan Hijazi\Project 9. Synergy NTERA2\RAW\QE2_NTERA_GDC2_r2.raw]	Q:/Pedro's Lab/Mass Spec/Maruan Hijazi/Project 5. Cross-talk between PI3K and MAPK pathways/Phosphoproteomics NTERA2 NEW/DAT/F008389.dat	ADD1(T17);	ADD1;	P35611;	p00252
ADDA_HUMAN	Alpha-adducin OS=Homo sapiens GN=ADD1 PE=1 SV=2	SRSPGSPVGEGTGSPPK	Phospho (ST)	559.594	27.1642	3	x00000000000300000	SRSPGSPVGEG[T]GSPPK	2.08204	-1.64165	0.488734	26.8511	27.3981	470.497	1.49816e-05	0.000927328	62.55	50.808	58	353	369	39.85	3134: Scan 6664 (rt=27.1642) [\\uk-chs-lfps06\cell signalling\Cell Signalling - Mass Spec\Maruan Hijazi\Project 9. Synergy NTERA2\RAW\QE2_NTERA_DMSO3_r2.raw]	Q:/Pedro's Lab/Mass Spec/Maruan Hijazi/Project 5. Cross-talk between PI3K and MAPK pathways/Phosphoproteomics NTERA2 NEW/DAT/F008386.dat	ADD1(T364);	ADD1;	P35611;	p18189
ADDA_HUMAN	Alpha-adducin OS=Homo sapiens GN=ADD1 PE=1 SV=2	KYSDVEVPASVTGYSFASDGDSGTCSPLR	Phospho (Y)	1044.79	56.4188	3	x00000000000004000000000000000	KYSDVEVPASVTG[Y]SFASDGDSGTCSPLR	0.467211	-3.17341	-1.16148	56.3674	56.5386	391.177	0.00567111	0.00567111	37.99	37.99	11	406	434	10.49	14858: Scan 19702 (rt=56.4188) [\\uk-chs-lfps06\cell signalling\Cell Signalling - Mass Spec\Maruan Hijazi\Project 9. Synergy NTERA2\RAW\QE2_NTERA_GDC3_r2.raw]	Q:/Pedro's Lab/Mass Spec/Maruan Hijazi/Project 5. Cross-talk between PI3K and MAPK pathways/Phosphoproteomics NTERA2 NEW/DAT/F008383.dat	ADD1(Y419);	ADD1;	P35611;	p09398
ADDA_HUMAN	Alpha-adducin OS=Homo sapiens GN=ADD1 PE=1 SV=2	YSDVEVPASVTGYSFASDGDSGTCSPLR	Phospho (Y)	1002.09	62.2638	3	x0000000000004000000000000000	YSDVEVPASVTG[Y]SFASDGDSGTCSPLR	-0.893034	-0.893034	-0.893034	62.2638	62.2638	420.951	0.0650169	0.0650169	27.21	27.21	1	407	434	2.7	17447: Scan 22405 (rt=62.2638) [\\uk-chs-lfps06\cell signalling\Cell Signalling - Mass Spec\Maruan Hijazi\Project 9. Synergi\RAW\QE2_NTERA_GDC2_r1.raw]	Q:/Pedro's Lab/Mass Spec/Maruan Hijazi/Project 5. Cross-talk between PI3K and MAPK pathways/Phosphoproteomics NTERA2 NEW/DAT/F008369.dat	ADD1(Y419);	ADD1;	P35611;	p22701
ADDB_HUMAN	Beta-adducin OS=Homo sapiens GN=ADD2 PE=1 SV=3	SMGSPRPK	Phospho (ST)	470.209	19.0071	2	x00030000	SMG[S]PRPK	-2.1867	-3.3589	-3.12446	19.0071	19.4028	202.004	0.0162853	0.0162853	26.94	26.94	6	452	459	15.87	326: Scan 3258 (rt=19.0071) [\\uk-chs-lfps06\cell signalling\Cell Signalling - Mass Spec\Maruan Hijazi\Project 9. Synergy NTERA2\RAW\QE2_NTERA_Tranetinib3_r2.raw]	Q:/Pedro's Lab/Mass Spec/Maruan Hijazi/Project 5. Cross-talk between PI3K and MAPK pathways/Phosphoproteomics NTERA2 NEW/DAT/F008384.dat	ADD2(S455);	ADD2;	P35612;	p17105
ADDB_HUMAN	Beta-adducin OS=Homo sapiens GN=ADD2 PE=1 SV=3	SRSPSTESQLMSK	Phospho (ST)	759.337	31.3755	2	x3000000000000	[S]RSPSTESQLMSK	1.89034	-0.826159	-0.826159	31.1828	31.4495	206.984	0.00213065	0.0227861	39.41	33.9167	12	528	540	12.94	5017: Scan 8631 (rt=31.3755) [\\uk-chs-lfps06\cell signalling\Cell Signalling - Mass Spec\Maruan Hijazi\Project 9. Synergi\RAW\QE2_NTERA_GDC1_r1.raw]	Q:/Pedro's Lab/Mass Spec/Maruan Hijazi/Project 5. Cross-talk between PI3K and MAPK pathways/Phosphoproteomics NTERA2 NEW/DAT/F008367.dat	ADD2(S528);	ADD2;	P35612;	p18216
ADDB_HUMAN	Beta-adducin OS=Homo sapiens GN=ADD2 PE=1 SV=3	SRSPSTESQLMSK	Phospho (ST)	506.559	31.3479	3	x0000000300000	SRSPSTE[S]QLMSK	6.19845	-4.46312	-4.46312	30.9727	31.674	199.754	0.00076172	0.0153619	43.6	35.866	56	528	540	21.7	4754: Scan 8429 (rt=31.3479) [\\uk-chs-lfps06\cell signalling\Cell Signalling - Mass Spec\Maruan Hijazi\Project 9. Synergi\RAW\QE2_NTERA_GDC2_r1.raw]	Q:/Pedro's Lab/Mass Spec/Maruan Hijazi/Project 5. Cross-talk between PI3K and MAPK pathways/Phosphoproteomics NTERA2 NEW/DAT/F008369.dat	ADD2(S535);	ADD2;	P35612;	p18215
ADDB_HUMAN	Beta-adducin OS=Homo sapiens GN=ADD2 PE=1 SV=3	SAPASPVQSPAK	Phospho (ST)	610.289	29.0357	2	x000030000000	SAPA[S]PVQSPAK	-1.3598	-7.728	-1.3598	29.0118	29.3305	213.934	9.27975e-07	0.00638649	72.1	46.3767	25	596	607	34.69	3504: Scan 7112 (rt=29.0357) [\\uk-chs-lfps06\cell signalling\Cell Signalling - Mass Spec\Maruan Hijazi\Project 9. Synergi\RAW\QE2_NTERA_DMSO1_r1.raw]	Q:/Pedro's Lab/Mass Spec/Maruan Hijazi/Project 5. Cross-talk between PI3K and MAPK pathways/Phosphoproteomics NTERA2 NEW/DAT/F008364.dat	ADD2(S600);	ADD2;	P35612;	p15581
ADDB_HUMAN	Beta-adducin OS=Homo sapiens GN=ADD2 PE=1 SV=3	KLELDGEKETAPEEPGSPAK	Phospho (ST)	735.682	36.1593	3	x00000000030000000000	KLELDGEKE[T]APEEPGSPAK	-1.54989	-1.54989	-1.54989	36.1593	36.1593	248.764	7.26607e-06	0.000683259	66.23	54.87	2	576	595	42.45	6822: Scan 10765 (rt=36.1593) [\\uk-chs-lfps06\cell signalling\Cell Signalling - Mass Spec\Maruan Hijazi\Project 9. Synergy NTERA2\RAW\QE2_NTERA_Tranetinib1_r2.raw]	Q:/Pedro's Lab/Mass Spec/Maruan Hijazi/Project 5. Cross-talk between PI3K and MAPK pathways/Phosphoproteomics NTERA2 NEW/DAT/F008397.dat	ADD2(T585);	ADD2;	P35612;	p08790
ADDG_HUMAN	Gamma-adducin OS=Homo sapiens GN=ADD3 PE=1 SV=1	NMSPDLR	Phospho (ST)	456.686	37.5223	2	x0030000	NM[S]PDLR	2.89128	-0.378556	-0.378556	37.5223	37.6755	185.665	0.00518981	0.00518981	30.63	30.63	5	40	46	30.63	7163: Scan 11188 (rt=37.5223) [\\uk-chs-lfps06\cell signalling\Cell Signalling - Mass Spec\Maruan Hijazi\Project 9. Synergy NTERA2\RAW\QE2_NTERA_T+G3_r2.raw]	Q:/Pedro's Lab/Mass Spec/Maruan Hijazi/Project 5. Cross-talk between PI3K and MAPK pathways/Phosphoproteomics NTERA2 NEW/DAT/F008381.dat	ADD3(S42);	ADD3;	Q9UEY8;	p12329
ADDG_HUMAN	Gamma-adducin OS=Homo sapiens GN=ADD3 PE=1 SV=1	SPEKIEEVLSPEGSPSKSPSK	Phospho (ST)	764.705	41.366	3	x000000000300000000000	SPEKIEEVL[S]PEGSPSKSPSK	0.634631	-2.37704	-0.975954	40.5901	41.4867	221.415	1.73383e-06	0.00120872	72.41	59.684	105	664	684	33.14	9071: Scan 13220 (rt=41.366) [\\uk-chs-lfps06\cell signalling\Cell Signalling - Mass Spec\Maruan Hijazi\Project 9. Synergy NTERA2\RAW\QE2_NTERA_DMSO3_r2.raw]	Q:/Pedro's Lab/Mass Spec/Maruan Hijazi/Project 5. Cross-talk between PI3K and MAPK pathways/Phosphoproteomics NTERA2 NEW/DAT/F008386.dat	ADD3(S673);	ADD3;	Q9UEY8;	p17355
ADDG_HUMAN	Gamma-adducin OS=Homo sapiens GN=ADD3 PE=1 SV=1	IEEVLSPEGSPSKSPSK	Phospho (ST)	617.631	37.785	3	x00000000030000000	IEEVLSPEG[S]PSKSPSK	0.69194	-1.31901	-0.00540578	37.5309	37.9117	196.905	0.000247005	0.00717974	50.56	40.5225	68	668	684	16.68	7325: Scan 11393 (rt=37.785) [\\uk-chs-lfps06\cell signalling\Cell Signalling - Mass Spec\Maruan Hijazi\Project 9. Synergy NTERA2\RAW\QE2_NTERA_GDC1_r2.raw]	Q:/Pedro's Lab/Mass Spec/Maruan Hijazi/Project 5. Cross-talk between PI3K and MAPK pathways/Phosphoproteomics NTERA2 NEW/DAT/F008396.dat	ADD3(S677);	ADD3;	Q9UEY8;	p07424
ADDG_HUMAN	Gamma-adducin OS=Homo sapiens GN=ADD3 PE=1 SV=1	IEEVLSPEGSPSKSPSK	Phospho (ST)	925.944	37.8027	2	x00000000030000000	IEEVLSPEG[S]PSKSPSK	0.554633	-1.36983	0.543821	37.6651	37.9045	219.635	7.34017e-05	0.0160318	55.83	40.73	82	668	684	15.77	7191: Scan 11226 (rt=37.8027) [\\uk-chs-lfps06\cell signalling\Cell Signalling - Mass Spec\Maruan Hijazi\Project 9. Synergy NTERA2\RAW\QE2_NTERA_T+G3_r1.raw]	Q:/Pedro's Lab/Mass Spec/Maruan Hijazi/Project 5. Cross-talk between PI3K and MAPK pathways/Phosphoproteomics NTERA2 NEW/DAT/F008401.dat	ADD3(S677);	ADD3;	Q9UEY8;	p07425
ADDG_HUMAN	Gamma-adducin OS=Homo sapiens GN=ADD3 PE=1 SV=1	IEEVLSPEGSPSKSPSKK	Phospho (ST)	660.329	32.8755	3	x000000000300000000	IEEVLSPEG[S]PSKSPSKK	0.315476	-1.76242	-0.791723	32.8447	33.2607	279.895	0.000303161	0.00285652	49.18	42.9225	50	668	685	22.37	5268: Scan 9097 (rt=32.8755) [\\uk-chs-lfps06\cell signalling\Cell Signalling - Mass Spec\Maruan Hijazi\Project 9. Synergy NTERA2\RAW\QE2_NTERA_Tranetinib3_r1.raw]	Q:/Pedro's Lab/Mass Spec/Maruan Hijazi/Project 5. Cross-talk between PI3K and MAPK pathways/Phosphoproteomics NTERA2 NEW/DAT/F008404.dat	ADD3(S677);	ADD3;	Q9UEY8;	p07426
ADDG_HUMAN	Gamma-adducin OS=Homo sapiens GN=ADD3 PE=1 SV=1	SPEKIEEVLSPEGSPSKSPSK	2 Phospho (ST)	791.357	44.4759	3	x000000000000030003000	SPEKIEEVLSPEG[S]PSK[S]PSK	-5.3605	-5.3605	-5.3605	44.4759	44.4759	220.515	0.00624925	0.0434376	37.1	30.2783	6	664	684	4.54	10644: Scan 14767 (rt=44.4759) [\\uk-chs-lfps06\cell signalling\Cell Signalling - Mass Spec\Maruan Hijazi\Project 9. Synergi\RAW\QE2_NTERA_Tranetinib1_r1.raw]	Q:/Pedro's Lab/Mass Spec/Maruan Hijazi/Project 5. Cross-talk between PI3K and MAPK pathways/Phosphoproteomics NTERA2 NEW/DAT/F008372.dat	ADD3(S677);ADD3(S681);	ADD3;	Q9UEY8;	p17354
AGRA1_HUMAN		TVLSLPR	2 Phospho (ST)	473.214	62.2225	2	x3003000	[T]VL[S]LPR	0.188477	-1.25157	-0.171535	62.1966	62.3055	21.42	0.0879751	0.0879751	21.42	21.42	4	5	11	8.74	17603: Scan 22570 (rt=62.2225) [\\uk-chs-lfps06\cell signalling\Cell Signalling - Mass Spec\Maruan Hijazi\Project 9. Synergi\RAW\QE2_NTERA_Tranetinib2_r1.raw]	Q:/Pedro's Lab/Mass Spec/Maruan Hijazi/Project 5. Cross-talk between PI3K and MAPK pathways/Phosphoproteomics NTERA2 NEW/DAT/F008374.dat	ADGRA1(T5);ADGRA1(S8);	ADGRA1;	Q86SQ6;	p20706
DYHC1_HUMAN		LIPSLR	Phospho (ST)	389.716	51.0993	2	x000300	LIP[S]LR	2.01308	0.212242	2.01308	51.0993	51.1492	25.6	0.0283686	0.0283686	25.6	25.6	4	2758	2763	1.01	10582: Scan 15726 (rt=51.0993) [\\uk-chs-lfps06\cell signalling\Cell Signalling - Mass Spec\Maruan Hijazi\QE2 DATA SYNERGY\QE2_HL60_Tranetinib1_r1.raw]	Q:/Pedro's Lab/Mass Spec/Maruan Hijazi/Project 5. Cross-talk between PI3K and MAPK pathways/Phosphoproteomics HL60/DAT/F008676.dat	ADGRA2(S253);C16orf96(S1107);DYNC1H1(S2761);	ADGRA2; C16orf96; DYNC1H1;	Q96PE1; A6NNT2; Q14204;	p10150
AGRG4_HUMAN		LLTPSLK	Phospho (ST)	426.236	45.281	2	x0030000	LL[T]PSLK	0.342169	0.342169	0.342169	45.281	45.281	21.19	0.0570245	0.0570245	21.19	21.19	2	3037	3043	12.74	8661: Scan 13344 (rt=45.281) [\\uk-chs-lfps06\cell signalling\Cell Signalling - Mass Spec\Maruan Hijazi\QE2 DATA SYNERGY\QE2_HL60_DMSO2_r2.raw]	Q:/Pedro's Lab/Mass Spec/Maruan Hijazi/Project 5. Cross-talk between PI3K and MAPK pathways/Phosphoproteomics HL60/DAT/F008693.dat	ADGRG4(T3039);	ADGRG4;	Q8IZF6;	p10464
AGRG7_HUMAN	Adhesion G-protein coupled receptor G7 OS=Homo sapiens GN=ADGRG7 PE=1 SV=2	KVSSMK	Phospho (ST)	380.18	19.2763	2	x003000	KV[S]SMK	7.32648	7.32648	7.32648	19.2763	19.2763	23.6437	0.0308616	0.0308616	24.4	24.4	1	663	668	7.89	384: Scan 3350 (rt=19.2763) [\\uk-chs-lfps06\cell signalling\Cell Signalling - Mass Spec\Maruan Hijazi\Project 9. Synergy NTERA2\RAW\QE2_NTERA_T+G1_r2.raw]	Q:/Pedro's Lab/Mass Spec/Maruan Hijazi/Project 5. Cross-talk between PI3K and MAPK pathways/Phosphoproteomics NTERA2 NEW/DAT/F008394.dat	ADGRG7(S665);	ADGRG7;	Q96K78;	p09354
AGRL2_HUMAN	Adhesion G protein-coupled receptor L2 OS=Homo sapiens GN=ADGRL2 PE=1 SV=2	GNSDGYIIPINK	Phospho (ST)	685.821	54.3453	2	x003000000000	GN[S]DGYIIPINK	0.481152	-1.38797	-0.701651	54.1687	54.4016	118.677	2.27063e-06	2.27063e-06	69.35	69.35	24	1428	1439	55.65	14161: Scan 18936 (rt=54.3453) [\\uk-chs-lfps06\cell signalling\Cell Signalling - Mass Spec\Maruan Hijazi\Project 9. Synergy NTERA2\RAW\QE2_NTERA_GDC1_r2.raw]	Q:/Pedro's Lab/Mass Spec/Maruan Hijazi/Project 5. Cross-talk between PI3K and MAPK pathways/Phosphoproteomics NTERA2 NEW/DAT/F008396.dat	ADGRL2(S1430);	ADGRL2;	O95490;	p06116
AGRL2_HUMAN	Adhesion G protein-coupled receptor L2 OS=Homo sapiens GN=ADGRL2 PE=1 SV=2	DSLYTSMPNLR	Phospho (ST)	688.8	56.1614	2	x00003000000	DSLY[T]SMPNLR	0.463803	-2.89478	-0.0305325	55.9819	56.2367	111.677	0.000113429	0.00393208	51.77	43.75	54	1369	1379	15.98	14806: Scan 19666 (rt=56.1614) [\\uk-chs-lfps06\cell signalling\Cell Signalling - Mass Spec\Maruan Hijazi\Project 9. Synergy NTERA2\RAW\QE2_NTERA_DMSO2_r2.raw]	Q:/Pedro's Lab/Mass Spec/Maruan Hijazi/Project 5. Cross-talk between PI3K and MAPK pathways/Phosphoproteomics NTERA2 NEW/DAT/F008392.dat	ADGRL2(T1373);	ADGRL2;	O95490;	p03164
AGRL2_HUMAN	Adhesion G protein-coupled receptor L2 OS=Homo sapiens GN=ADGRL2 PE=1 SV=2	DSLYTSMPNLR	Phospho (Y)	688.799	56.2324	2	x00040000000	DSL[Y]TSMPNLR	0.463803	-1.42631	-0.786575	56.0768	56.2324	116.007	0.00696688	0.00696688	34	34	7	1369	1379	0.03	15131: Scan 19842 (rt=56.2324) [\\uk-chs-lfps06\cell signalling\Cell Signalling - Mass Spec\Maruan Hijazi\Project 9. Synergi\RAW\QE2_NTERA_T+G1_r1.raw]	Q:/Pedro's Lab/Mass Spec/Maruan Hijazi/Project 5. Cross-talk between PI3K and MAPK pathways/Phosphoproteomics NTERA2 NEW/DAT/F008370.dat	ADGRL2(Y1372);	ADGRL2;	O95490;	p03165
ADHX_HUMAN	Alcohol dehydrogenase class-3 OS=Homo sapiens GN=ADH5 PE=1 SV=4	GLMPDGTSR		467.228	35.9226	2	x000000000		1.00811	1.00811	1.00811	35.9226	35.9226	30.83	0.0123493	0.0123493	30.83	30.83	1	121	129	22.38	6310: Scan 10235 (rt=35.9226) [\\uk-chs-lfps06\cell signalling\Cell Signalling - Mass Spec\Maruan Hijazi\QE2 DATA SYNERGY\QE2_MCF7_DMSO2_r2.raw]	Q:/Pedro's Lab/Mass Spec/Maruan Hijazi/Project 5. Cross-talk between PI3K and MAPK pathways/Phosphoproteomics MCF7/DAT/F008668.dat	ADHX_HUMAN_no_mod	ADH5;	P11766;	p05966
ADIP_HUMAN	Afadin- and alpha-actinin-binding protein OS=Homo sapiens GN=SSX2IP PE=1 SV=3	ILKSHVEK		477.293	56.1127	2	x00000000		1.41407	0.616227	0.616227	56.0906	56.1127	24.81	0.00776368	0.00776368	24.81	24.81	2	348	355	14.66	12808: Scan 18014 (rt=56.1127) [\\uk-chs-lfps06\cell signalling\Cell Signalling - Mass Spec\Maruan Hijazi\QE2 DATA SYNERGY\QE2_HL60_Trametinib3_r1.raw]	Q:/Pedro's Lab/Mass Spec/Maruan Hijazi/Project 5. Cross-talk between PI3K and MAPK pathways/Phosphoproteomics HL60/DAT/F008678.dat	ADIP_HUMAN_no_mod	SSX2IP;	Q9Y2D8;	p07753
ADIRF_HUMAN	Adipogenesis regulatory factor OS=Homo sapiens GN=ADIRF PE=1 SV=1	QQVEGTAQEAVSAAGAAAQQVVDQATEAGQK		1014.5	65.7549	3	x0000000000000000000000000000000		3.95661	-0.28614	2.47658	65.6678	66.7896	103.49	1.25584e-09	1.25584e-09	103.49	103.49	8	11	41	103.49	19072: Scan 23997 (rt=65.7549) [\\uk-chs-lfps06\cell signalling\Cell Signalling - Mass Spec\Maruan Hijazi\QE2 DATA SYNERGY\QE2_MCF7_Tranetinib1_r1.raw]	Q:/Pedro's Lab/Mass Spec/Maruan Hijazi/Project 5. Cross-talk between PI3K and MAPK pathways/Phosphoproteomics MCF7/DAT/F008626.dat	ADIRF_HUMAN_no_mod	ADIRF;	Q15847;	p13815
ADK_HUMAN	Adenosine kinase OS=Homo sapiens GN=ADK PE=1 SV=2	IVIFTQGRDDTIMATESEVTAFAVLDQDQK		1114.56	71.6891	3	x000000000000000000000000000000		2.89404	-1.32669	2.71443	71.6079	71.8267	120.31	2.07172e-11	2.07172e-11	120.31	120.31	8	278	307	120.31	20888: Scan 26281 (rt=71.6891) [\\uk-chs-lfps06\cell signalling\Cell Signalling - Mass Spec\Maruan Hijazi\QE2 DATA SYNERGY\QE2_MCF7_DMSO3_r1.raw]	Q:/Pedro's Lab/Mass Spec/Maruan Hijazi/Project 5. Cross-talk between PI3K and MAPK pathways/Phosphoproteomics MCF7/DAT/F008666.dat	ADK_HUMAN_no_mod	ADK;	P55263;	p08232
ADK_HUMAN	Adenosine kinase OS=Homo sapiens GN=ADK PE=1 SV=2	TGCTFPEKPDFH		479.216	41.0147	3	x000000000000		1.25956	1.25956	1.25956	41.0147	41.0147	120.44	0.0989721	0.0989721	22.74	22.74	1	351	362	22.74	8633: Scan 12637 (rt=41.0147) [\\uk-chs-lfps06\cell signalling\Cell Signalling - Mass Spec\Maruan Hijazi\QE2 DATA SYNERGY\QE2_MCF7_GDC2_r1.raw]	Q:/Pedro's Lab/Mass Spec/Maruan Hijazi/Project 5. Cross-talk between PI3K and MAPK pathways/Phosphoproteomics MCF7/DAT/F008657.dat	ADK_HUMAN_no_mod	ADK;	P55263;	p19619
ADNP_HUMAN	Activity-dependent neuroprotector homeobox protein OS=Homo sapiens GN=ADNP PE=1 SV=1	LMHNASDSEVDQDDVVEWK	Oxidation (M); 2 Phospho (ST)	798.306	52.078	3	x0200030300000000000	LMHNA[S]D[S]EVDQDDVVEWK	3.6866	-1.88219	-0.439819	51.9177	52.1748	279.584	9.40617e-05	9.40617e-05	52.07	52.07	23	948	966	52.07	13472: Scan 18095 (rt=52.078) [\\uk-chs-lfps06\cell signalling\Cell Signalling - Mass Spec\Maruan Hijazi\Project 9. Synergy NTERA2\RAW\QE2_NTERA_Tranetinib1_r2.raw]	Q:/Pedro's Lab/Mass Spec/Maruan Hijazi/Project 5. Cross-talk between PI3K and MAPK pathways/Phosphoproteomics NTERA2 NEW/DAT/F008397.dat	ADNP(M949);ADNP(S953);ADNP(S955);	ADNP;	Q9H2P0;	p10483
ADNP_HUMAN	Activity-dependent neuroprotector homeobox protein OS=Homo sapiens GN=ADNP PE=1 SV=1	SPSLSQSQASR	Phospho (ST)	614.273	28.7398	2	x00003000000	SPSL[S]QSQASR	1.45695	0.380749	1.39173	28.7398	28.9452	201.974	0.000581208	0.015148	44.26	34.43	13	409	419	14.3	2180: Scan 6161 (rt=28.7398) [\\uk-chs-lfps06\cell signalling\Cell Signalling - Mass Spec\Maruan Hijazi\QE2 DATA SYNERGY\QE2_HL60_DMSO1_r1.raw]	Q:/Pedro's Lab/Mass Spec/Maruan Hijazi/Project 5. Cross-talk between PI3K and MAPK pathways/Phosphoproteomics HL60/DAT/F008696.dat	ADNP(S413);	ADNP;	Q9H2P0;	p17745
ADNP_HUMAN	Activity-dependent neuroprotector homeobox protein OS=Homo sapiens GN=ADNP PE=1 SV=1	ADIPVKSSPQAAVPYK	Phospho (ST)	584.297	41.3177	3	x0000003000000000	ADIPVK[S]SPQAAVPYK	-0.892638	-0.892638	-0.892638	41.3177	41.3177	332.817	0.0139706	0.0139706	32.06	32.06	2	601	616	32.06	8825: Scan 13001 (rt=41.3177) [\\uk-chs-lfps06\cell signalling\Cell Signalling - Mass Spec\Maruan Hijazi\Project 9. Synergy NTERA2\RAW\QE2_NTERA_T+G1_r2.raw]	Q:/Pedro's Lab/Mass Spec/Maruan Hijazi/Project 5. Cross-talk between PI3K and MAPK pathways/Phosphoproteomics NTERA2 NEW/DAT/F008394.dat	ADNP(S607);	ADNP;	Q9H2P0;	p00313
ADNP_HUMAN	Activity-dependent neuroprotector homeobox protein OS=Homo sapiens GN=ADNP PE=1 SV=1	ADIPVKSSPQAAVPYKK	Phospho (ST)	626.997	35.9725	3	x00000030000000000	ADIPVK[S]SPQAAVPYKK	1.10385	-2.55437	1.10385	35.6923	36.0675	342.127	0.00252048	0.0038452	38.16	36.6	19	601	617	35.04	7158: Scan 10801 (rt=35.9725) [\\uk-chs-lfps06\cell signalling\Cell Signalling - Mass Spec\Maruan Hijazi\QE2 DATA SYNERGY\QE2_MCF7_Tranetinib1_r1.raw]	Q:/Pedro's Lab/Mass Spec/Maruan Hijazi/Project 5. Cross-talk between PI3K and MAPK pathways/Phosphoproteomics MCF7/DAT/F008626.dat	ADNP(S607);	ADNP;	Q9H2P0;	p00314
ADNP_HUMAN	Activity-dependent neuroprotector homeobox protein OS=Homo sapiens GN=ADNP PE=1 SV=1	LNQSPSLAPVK	Phospho (ST)	617.315	41.1887	2	x00030000000	LNQ[S]PSLAPVK	-2.31135	-2.31135	-2.31135	41.1887	41.1887	332.817	0.0991448	0.0991448	21.87	21.87	1	706	716	8.71	8772: Scan 12943 (rt=41.1887) [\\uk-chs-lfps06\cell signalling\Cell Signalling - Mass Spec\Maruan Hijazi\Project 9. Synergy NTERA2\RAW\QE2_NTERA_T+G1_r2.raw]	Q:/Pedro's Lab/Mass Spec/Maruan Hijazi/Project 5. Cross-talk between PI3K and MAPK pathways/Phosphoproteomics NTERA2 NEW/DAT/F008394.dat	ADNP(S709);	ADNP;	Q9H2P0;	p10540
ADNP_HUMAN	Activity-dependent neuroprotector homeobox protein OS=Homo sapiens GN=ADNP PE=1 SV=1	LNQSPSLAPVKR	Phospho (ST)	463.913	34.6181	3	x000003000000	LNQSP[S]LAPVKR	2.4627	-2.31149	-1.18815	34.1813	35.5489	327.354	4.12099e-08	5.20826e-06	86.58	74.575	100	706	717	62.57	6230: Scan 10087 (rt=34.6181) [\\uk-chs-lfps06\cell signalling\Cell Signalling - Mass Spec\Maruan Hijazi\Project 9. Synergy NTERA2\RAW\QE2_NTERA_DMSO3_r2.raw]	Q:/Pedro's Lab/Mass Spec/Maruan Hijazi/Project 5. Cross-talk between PI3K and MAPK pathways/Phosphoproteomics NTERA2 NEW/DAT/F008386.dat	ADNP(S711);	ADNP;	Q9H2P0;	p10541
ADNP_HUMAN	Activity-dependent neuroprotector homeobox protein OS=Homo sapiens GN=ADNP PE=1 SV=1	LNQSPSLAPVKR	Phospho (ST)	695.366	34.5063	2	x000003000000	LNQSP[S]LAPVKR	1.97736	-4.1002	-0.730171	34.3139	34.7667	292.427	7.03991e-06	0.000484954	64.48	53.8	28	706	717	43.12	6471: Scan 10168 (rt=34.5063) [\\uk-chs-lfps06\cell signalling\Cell Signalling - Mass Spec\Maruan Hijazi\Project 9. Synergi\RAW\QE2_NTERA_Tranetinib1_r1.raw]	Q:/Pedro's Lab/Mass Spec/Maruan Hijazi/Project 5. Cross-talk between PI3K and MAPK pathways/Phosphoproteomics NTERA2 NEW/DAT/F008372.dat	ADNP(S711);	ADNP;	Q9H2P0;	p10542
ADNP_HUMAN	Activity-dependent neuroprotector homeobox protein OS=Homo sapiens GN=ADNP PE=1 SV=1	KLDDDSDSPSFFEEKPEEPVVLALDPK	Phospho (ST)	782.367	62.397	4	x000003000000000000000000000	KLDDD[S]DSPSFFEEKPEEPVVLALDPK	0.545523	0.545523	0.545523	62.397	62.397	323.141	0.0743808	0.0743808	27.14	27.14	2	731	757	3.83	17673: Scan 22646 (rt=62.397) [\\uk-chs-lfps06\cell signalling\Cell Signalling - Mass Spec\Maruan Hijazi\Project 9. Synergi\RAW\QE2_NTERA_Tranetinib2_r1.raw]	Q:/Pedro's Lab/Mass Spec/Maruan Hijazi/Project 5. Cross-talk between PI3K and MAPK pathways/Phosphoproteomics NTERA2 NEW/DAT/F008374.dat	ADNP(S736);	ADNP;	Q9H2P0;	p08768
ADNP_HUMAN	Activity-dependent neuroprotector homeobox protein OS=Homo sapiens GN=ADNP PE=1 SV=1	KLDDDSDSPSFFEEKPEEPVVLALDPK	Phospho (ST)	1042.82	62.045	3	x000000000300000000000000000	KLDDDSDSP[S]FFEEKPEEPVVLALDPK	1.15856	-2.7769	1.15856	62.045	62.823	323.957	1.43515e-05	0.000137066	64.28	57.2567	8	731	757	50.9	17033: Scan 21974 (rt=62.045) [\\uk-chs-lfps06\cell signalling\Cell Signalling - Mass Spec\Maruan Hijazi\Project 9. Synergi\RAW\QE2_NTERA_DMSO1_r1.raw]	Q:/Pedro's Lab/Mass Spec/Maruan Hijazi/Project 5. Cross-talk between PI3K and MAPK pathways/Phosphoproteomics NTERA2 NEW/DAT/F008364.dat	ADNP(S740);	ADNP;	Q9H2P0;	p08769
ADNP_HUMAN	Activity-dependent neuroprotector homeobox protein OS=Homo sapiens GN=ADNP PE=1 SV=1	LNLGKEDDSSSDSFENLEEESNESGSPFDPVFEVEPK	Phospho (ST)	1394.93	68.1066	3	x0000000000000000000000000300000000000	LNLGKEDDSSSDSFENLEEESNESG[S]PFDPVFEVEPK	3.13479	1.12608	1.12608	68.1066	68.7126	268.384	4.71493e-05	0.00295761	59.43	53.5071	26	866	902	33.42	19671: Scan 24789 (rt=68.1066) [\\uk-chs-lfps06\cell signalling\Cell Signalling - Mass Spec\Maruan Hijazi\QE2 DATA SYNERGY\QE2_MCF7_T+G1_r1.raw]	Q:/Pedro's Lab/Mass Spec/Maruan Hijazi/Project 5. Cross-talk between PI3K and MAPK pathways/Phosphoproteomics MCF7/DAT/F008649.dat	ADNP(S891);	ADNP;	Q9H2P0;	p10528
ADNP_HUMAN	Activity-dependent neuroprotector homeobox protein OS=Homo sapiens GN=ADNP PE=1 SV=1	LMHNASDSEVDQDDVVEWK	2 Phospho (ST)	792.974	54.3533	3	x0000030300000000000	LMHNA[S]D[S]EVDQDDVVEWK	3.10492	-0.885138	-0.885138	54.3533	55.1111	192.024	8.50781e-06	8.50781e-06	63.35	63.35	66	948	966	63.35	14598: Scan 19152 (rt=54.3533) [\\uk-chs-lfps06\cell signalling\Cell Signalling - Mass Spec\Maruan Hijazi\QE2 DATA SYNERGY\QE2_MCF7_DMSO1_r1.raw]	Q:/Pedro's Lab/Mass Spec/Maruan Hijazi/Project 5. Cross-talk between PI3K and MAPK pathways/Phosphoproteomics MCF7/DAT/F008674.dat	ADNP(S953);ADNP(S955);	ADNP;	Q9H2P0;	p10481
ADNP_HUMAN	Activity-dependent neuroprotector homeobox protein OS=Homo sapiens GN=ADNP PE=1 SV=1	LMHNASDSEVDQDDVVEWK	2 Phospho (ST)	1188.96	54.635	2	x0000030300000000000	LMHNA[S]D[S]EVDQDDVVEWK	2.87174	-3.44165	-2.17897	54.6009	54.9778	293.944	1.39469e-11	1.39469e-11	121.12	121.12	38	948	966	121.12	14560: Scan 19331 (rt=54.635) [\\uk-chs-lfps06\cell signalling\Cell Signalling - Mass Spec\Maruan Hijazi\Project 9. Synergy NTERA2\RAW\QE2_NTERA_DMSO3_r1.raw]	Q:/Pedro's Lab/Mass Spec/Maruan Hijazi/Project 5. Cross-talk between PI3K and MAPK pathways/Phosphoproteomics NTERA2 NEW/DAT/F008405.dat	ADNP(S953);ADNP(S955);	ADNP;	Q9H2P0;	p10482
ADNP_HUMAN	Activity-dependent neuroprotector homeobox protein OS=Homo sapiens GN=ADNP PE=1 SV=1	LMHNASDSEVDQDDVVEWK	Phospho (ST)	766.319	49.2078	3	x0000000300000000000	LMHNASD[S]EVDQDDVVEWK	1.17643	-2.86115	-1.34542	48.9229	49.3824	301.384	5.6425e-08	9.77596e-07	86.66	79.025	76	948	966	71.39	12247: Scan 16731 (rt=49.2078) [\\uk-chs-lfps06\cell signalling\Cell Signalling - Mass Spec\Maruan Hijazi\Project 9. Synergy NTERA2\RAW\QE2_NTERA_Tranetinib2_r2.raw]	Q:/Pedro's Lab/Mass Spec/Maruan Hijazi/Project 5. Cross-talk between PI3K and MAPK pathways/Phosphoproteomics NTERA2 NEW/DAT/F008391.dat	ADNP(S955);	ADNP;	Q9H2P0;	p10484
ADNP_HUMAN	Activity-dependent neuroprotector homeobox protein OS=Homo sapiens GN=ADNP PE=1 SV=1	LMHNASDSEVDQDDVVEWK	Phospho (ST)	1148.97	49.1593	2	x0000000300000000000	LMHNASD[S]EVDQDDVVEWK	-0.9813	-0.9813	-0.9813	49.1593	49.1593	295.564	9.0184e-11	2.43345e-09	114.64	106.02	2	948	966	97.4	12279: Scan 16814 (rt=49.1593) [\\uk-chs-lfps06\cell signalling\Cell Signalling - Mass Spec\Maruan Hijazi\Project 9. Synergy NTERA2\RAW\QE2_NTERA_T+G2_r1.raw]	Q:/Pedro's Lab/Mass Spec/Maruan Hijazi/Project 5. Cross-talk between PI3K and MAPK pathways/Phosphoproteomics NTERA2 NEW/DAT/F008407.dat	ADNP(S955);	ADNP;	Q9H2P0;	p10485
ADNP_HUMAN	Activity-dependent neuroprotector homeobox protein OS=Homo sapiens GN=ADNP PE=1 SV=1	DGASPSESGPGSQQVSDFEDNTCEMKPGTWSDESSQSEDAR	2 Phospho (ST)	1138.68	56.4984	4	x00000000000300030000000000000000000000000	DGASPSESGPG[S]QQV[S]DFEDNTCEMKPGTWSDESSQSEDAR	1.40528	1.22948	1.40528	56.3938	56.5102	209.874	0.00246508	0.00843438	39.82	35.3125	10	967	1007	10.34	14366: Scan 19187 (rt=56.4984) [\\uk-chs-lfps06\cell signalling\Cell Signalling - Mass Spec\Maruan Hijazi\QE2 DATA SYNERGY\QE2_MCF7_Trametinib1_r2.raw]	Q:/Pedro's Lab/Mass Spec/Maruan Hijazi/Project 5. Cross-talk between PI3K and MAPK pathways/Phosphoproteomics MCF7/DAT/F008637.dat	ADNP(S978);ADNP(S982);	ADNP;	Q9H2P0;	p02513
ADNP_HUMAN	Activity-dependent neuroprotector homeobox protein OS=Homo sapiens GN=ADNP PE=1 SV=1	LSNPQIEWQNSTIDSEDGEQFDNMTDGVAEPMHGSLAGVK	Phospho (ST)	1107.48	62.7	4	x0000000000000000000000003000000000000000	LSNPQIEWQNSTIDSEDGEQFDNM[T]DGVAEPMHGSLAGVK	4.1153	-0.855419	-0.0420253	62.284	63.3555	215.484	4.14493e-10	9.95963e-06	109.84	88.284	249	1057	1096	44.53	17394: Scan 22334 (rt=62.7) [\\uk-chs-lfps06\cell signalling\Cell Signalling - Mass Spec\Maruan Hijazi\QE2 DATA SYNERGY\QE2_MCF7_T+G2_r1.raw]	Q:/Pedro's Lab/Mass Spec/Maruan Hijazi/Project 5. Cross-talk between PI3K and MAPK pathways/Phosphoproteomics MCF7/DAT/F008645.dat	ADNP(T1081);	ADNP;	Q9H2P0;	p10928
ADNP_HUMAN	Activity-dependent neuroprotector homeobox protein OS=Homo sapiens GN=ADNP PE=1 SV=1	LSNPQIEWQNSTIDSEDGEQFDNMTDGVAEPMHGSLAGVK	Phospho (ST)	1476.31	62.5254	3	x0000000000000000000000003000000000000000	LSNPQIEWQNSTIDSEDGEQFDNM[T]DGVAEPMHGSLAGVK	4.87808	-2.84914	-0.883436	62.2653	63.1797	301.384	1.27981e-11	3.4187e-07	124.9	102.758	270	1057	1096	48.64	17631: Scan 22679 (rt=62.5254) [\\uk-chs-lfps06\cell signalling\Cell Signalling - Mass Spec\Maruan Hijazi\Project 9. Synergy NTERA2\RAW\QE2_NTERA_Tranetinib2_r2.raw]	Q:/Pedro's Lab/Mass Spec/Maruan Hijazi/Project 5. Cross-talk between PI3K and MAPK pathways/Phosphoproteomics NTERA2 NEW/DAT/F008391.dat	ADNP(T1081);	ADNP;	Q9H2P0;	p10929
ADNP_HUMAN	Activity-dependent neuroprotector homeobox protein OS=Homo sapiens GN=ADNP PE=1 SV=1	VLGQSSSKPAAAATGPPPGNTSSTQK	Phospho (ST)	840.41	33.3357	3	x00000000000003000000000000	VLGQSSSKPAAAA[T]GPPPGNTSSTQK	3.18519	-0.162417	0.445158	33.2214	33.6389	255.207	6.66006e-06	0.00127973	66.26	59.05	63	420	445	37.42	4545: Scan 8556 (rt=33.3357) [\\uk-chs-lfps06\cell signalling\Cell Signalling - Mass Spec\Maruan Hijazi\QE2 DATA SYNERGY\QE2_HL60_Trametinib3_r2.raw]	Q:/Pedro's Lab/Mass Spec/Maruan Hijazi/Project 5. Cross-talk between PI3K and MAPK pathways/Phosphoproteomics HL60/DAT/F008700.dat	ADNP(T433);	ADNP;	Q9H2P0;	p21432
ADNP_HUMAN	Activity-dependent neuroprotector homeobox protein OS=Homo sapiens GN=ADNP PE=1 SV=1	DGASPSESGPGSQQVSDFEDNTCEMKPGTWSDESSQSEDAR	Phospho (ST)	1118.69	53.2749	4	x00000000000000000000030000000000000000000	DGASPSESGPGSQQVSDFEDN[T]CEMKPGTWSDESSQSEDAR	5.0817	-0.465472	1.68183	52.9204	53.2749	314.894	6.77399e-10	0.000249432	106.47	81.7033	61	967	1007	25.48	13102: Scan 17776 (rt=53.2749) [\\uk-chs-lfps06\cell signalling\Cell Signalling - Mass Spec\Maruan Hijazi\QE2 DATA SYNERGY\QE2_MCF7_Trametinib3_r2.raw]	Q:/Pedro's Lab/Mass Spec/Maruan Hijazi/Project 5. Cross-talk between PI3K and MAPK pathways/Phosphoproteomics MCF7/DAT/F008628.dat	ADNP(T988);	ADNP;	Q9H2P0;	p02514
ADRM1_HUMAN	Proteasomal ubiquitin receptor ADRM1 OS=Homo sapiens GN=ADRM1 PE=1 SV=2	SQSAAVTPSSTTSSTR	Phospho (ST)	824.367	29.6607	2	x0030000000000000	SQ[S]AAVTPSSTTSSTR	2.34041	-2.01978	1.53882	28.1809	29.7595	52.11	0.000139953	0.00157641	52.11	45.445	25	211	226	38.78	2747: Scan 6722 (rt=29.6607) [\\uk-chs-lfps06\cell signalling\Cell Signalling - Mass Spec\Maruan Hijazi\QE2 DATA SYNERGY\QE2_HL60_Trametinib1_r2.raw]	Q:/Pedro's Lab/Mass Spec/Maruan Hijazi/Project 5. Cross-talk between PI3K and MAPK pathways/Phosphoproteomics HL60/DAT/F008682.dat	ADRM1(S213);	ADRM1;	Q16186;	p18016
ADRM1_HUMAN	Proteasomal ubiquitin receptor ADRM1 OS=Homo sapiens GN=ADRM1 PE=1 SV=2	LFFWMQEPKTDQDEEHCR		599.768	53.8431	4	x000000000000000000		2.36656	2.36656	2.36656	53.8431	53.8431	51.4	0.000247395	0.000247395	51.4	51.4	1	105	122	51.4	14372: Scan 18789 (rt=53.8431) [\\uk-chs-lfps06\cell signalling\Cell Signalling - Mass Spec\Maruan Hijazi\QE2 DATA SYNERGY\QE2_MCF7_Tranetinib1_r1.raw]	Q:/Pedro's Lab/Mass Spec/Maruan Hijazi/Project 5. Cross-talk between PI3K and MAPK pathways/Phosphoproteomics MCF7/DAT/F008626.dat	ADRM1_HUMAN_no_mod	ADRM1;	Q16186;	p09836
ADRM1_HUMAN	Proteasomal ubiquitin receptor ADRM1 OS=Homo sapiens GN=ADRM1 PE=1 SV=2	VPQCPSGR		450.722	22.0752	2	x00000000		1.33751	-8.80234	-0.685992	21.3367	22.5969	37.76	0.00192618	0.00192618	37.76	37.76	24	85	92	37.76	736: Scan 4002 (rt=22.0752) [\\uk-chs-lfps06\cell signalling\Cell Signalling - Mass Spec\Maruan Hijazi\QE2 DATA SYNERGY\QE2_MCF7_GDC3_r2.raw]	Q:/Pedro's Lab/Mass Spec/Maruan Hijazi/Project 5. Cross-talk between PI3K and MAPK pathways/Phosphoproteomics MCF7/DAT/F008651.dat	ADRM1_HUMAN_no_mod	ADRM1;	Q16186;	p21664
ADRO_HUMAN	NADPH:adrenodoxin oxidoreductase, mitochondrial OS=Homo sapiens GN=FDXR PE=1 SV=3	DVTVPELR		464.76	46.2332	2	x00000000		1.876	1.20754	1.876	46.1732	46.2332	30.97	0.00631869	0.00631869	30.97	30.97	2	116	123	30.97	10806: Scan 15132 (rt=46.2332) [\\uk-chs-lfps06\cell signalling\Cell Signalling - Mass Spec\Maruan Hijazi\QE2 DATA SYNERGY\QE2_MCF7_Trametinib3_r1.raw]	Q:/Pedro's Lab/Mass Spec/Maruan Hijazi/Project 5. Cross-talk between PI3K and MAPK pathways/Phosphoproteomics MCF7/DAT/F008630.dat	ADRO_HUMAN_no_mod	FDXR;	P22570;	p03353
ADT1_HUMAN	ADP/ATP translocase 1 OS=Homo sapiens GN=SLC25A4 PE=1 SV=4	AAYFGVYDTAK		603.296	47.5659	2	x00000000000		3.28496	-2.0115	-0.135317	47.4068	48.0333	209.4	0.00140837	0.00140837	40.74	40.74	6	189	199	40.74	10957: Scan 15405 (rt=47.5659) [\\uk-chs-lfps06\cell signalling\Cell Signalling - Mass Spec\Maruan Hijazi\QE2 DATA SYNERGY\QE2_MCF7_DMSO2_r2.raw]	Q:/Pedro's Lab/Mass Spec/Maruan Hijazi/Project 5. Cross-talk between PI3K and MAPK pathways/Phosphoproteomics MCF7/DAT/F008668.dat	ADT1_HUMAN_no_mod	SLC25A4; SLC25A6;	P12235; P12236;	p00253
ADT1_HUMAN	ADP/ATP translocase 1 OS=Homo sapiens GN=SLC25A4 PE=1 SV=4	GADIMYTGTVDCWR		822.865	54.4261	2	x00000000000000		4.07492	1.42239	4.07492	53.525	54.4261	209.4	3.71262e-05	3.71262e-05	57.17	57.17	6	246	259	56.21	13678: Scan 18439 (rt=54.4261) [\\uk-chs-lfps06\cell signalling\Cell Signalling - Mass Spec\Maruan Hijazi\QE2 DATA SYNERGY\QE2_MCF7_DMSO2_r2.raw]	Q:/Pedro's Lab/Mass Spec/Maruan Hijazi/Project 5. Cross-talk between PI3K and MAPK pathways/Phosphoproteomics MCF7/DAT/F008668.dat	ADT1_HUMAN_no_mod	SLC25A4; SLC25A6;	P12235; P12236;	p05293
ADT1_HUMAN	ADP/ATP translocase 1 OS=Homo sapiens GN=SLC25A4 PE=1 SV=4	GAWSNVLR		451.747	45.4733	2	x00000000		2.10543	-0.357192	0.752098	45.4733	48.5255	128.53	6.16271e-05	6.16271e-05	51.97	51.97	38	273	280	38.73	11000: Scan 15055 (rt=45.4733) [\\uk-chs-lfps06\cell signalling\Cell Signalling - Mass Spec\Maruan Hijazi\QE2 DATA SYNERGY\QE2_MCF7_Tranetinib1_r1.raw]	Q:/Pedro's Lab/Mass Spec/Maruan Hijazi/Project 5. Cross-talk between PI3K and MAPK pathways/Phosphoproteomics MCF7/DAT/F008626.dat	ADT1_HUMAN_no_mod	SLC25A4; SLC25A5; SLC25A6;	P12235; P05141; P12236;	p05387
ADT1_HUMAN	ADP/ATP translocase 1 OS=Homo sapiens GN=SLC25A4 PE=1 SV=4	MMMQSGR		420.681	26.4074	2	x0000000		0.243047	0.243047	0.243047	26.4074	26.4074	128.53	0.00266225	0.00266225	31.98	31.98	2	238	244	30.03	3244: Scan 6500 (rt=26.4074) [\\uk-chs-lfps06\cell signalling\Cell Signalling - Mass Spec\Maruan Hijazi\QE2 DATA SYNERGY\QE2_MCF7_Tranetinib1_r1.raw]	Q:/Pedro's Lab/Mass Spec/Maruan Hijazi/Project 5. Cross-talk between PI3K and MAPK pathways/Phosphoproteomics MCF7/DAT/F008626.dat	ADT1_HUMAN_no_mod	SLC25A4; SLC25A5; SLC25A6;	P12235; P05141; P12236;	p11660
ADT2_HUMAN	ADP/ATP translocase 2 OS=Homo sapiens GN=SLC25A5 PE=1 SV=7	DFLAGGVAAAISK		610.339	57.4161	2	x0000000000000		0.541578	0.541578	0.541578	57.4161	57.4161	132.39	0.000100462	0.000100462	49.78	49.78	1	11	23	49.78	14165: Scan 19214 (rt=57.4161) [\\uk-chs-lfps06\cell signalling\Cell Signalling - Mass Spec\Maruan Hijazi\QE2 DATA SYNERGY\QE2_HL60_Trametinib3_r2.raw]	Q:/Pedro's Lab/Mass Spec/Maruan Hijazi/Project 5. Cross-talk between PI3K and MAPK pathways/Phosphoproteomics HL60/DAT/F008700.dat	ADT2_HUMAN_no_mod	SLC25A5;	P05141;	p02469
ADT2_HUMAN	ADP/ATP translocase 2 OS=Homo sapiens GN=SLC25A5 PE=1 SV=7	EQGVLSFWR		561.292	58.9424	2	x000000000		4.16216	-0.264152	2.39521	58.9424	60.556	132.39	0.000312686	0.000312686	46.91	46.91	5	64	72	41.91	14758: Scan 19881 (rt=58.9424) [\\uk-chs-lfps06\cell signalling\Cell Signalling - Mass Spec\Maruan Hijazi\QE2 DATA SYNERGY\QE2_HL60_Trametinib3_r2.raw]	Q:/Pedro's Lab/Mass Spec/Maruan Hijazi/Project 5. Cross-talk between PI3K and MAPK pathways/Phosphoproteomics HL60/DAT/F008700.dat	ADT2_HUMAN_no_mod	SLC25A5; SLC25A6;	P05141; P12236;	p04301
ADT2_HUMAN	ADP/ATP translocase 2 OS=Homo sapiens GN=SLC25A5 PE=1 SV=7	QIFLGGVDKR		378.222	39.3999	3	x0000000000		1.23449	1.23449	1.23449	39.3999	39.3999	131.61	0.000146543	0.000146543	47.66	47.66	1	97	106	39.61	8549: Scan 12342 (rt=39.3999) [\\uk-chs-lfps06\cell signalling\Cell Signalling - Mass Spec\Maruan Hijazi\QE2 DATA SYNERGY\QE2_MCF7_Tranetinib1_r1.raw]	Q:/Pedro's Lab/Mass Spec/Maruan Hijazi/Project 5. Cross-talk between PI3K and MAPK pathways/Phosphoproteomics MCF7/DAT/F008626.dat	ADT2_HUMAN_no_mod	SLC25A5;	P05141;	p13333
ADT3_HUMAN	ADP/ATP translocase 3 OS=Homo sapiens GN=SLC25A6 PE=1 SV=4	TAVAPIER		428.749	31.7949	2	x00000000		1.99653	-0.341328	1.31855	30.2818	32.0901	162.52	4.5849e-06	4.5849e-06	61.24	61.24	13	24	31	56.65	4588: Scan 8343 (rt=31.7949) [\\uk-chs-lfps06\cell signalling\Cell Signalling - Mass Spec\Maruan Hijazi\QE2 DATA SYNERGY\QE2_MCF7_Trametinib2_r2.raw]	Q:/Pedro's Lab/Mass Spec/Maruan Hijazi/Project 5. Cross-talk between PI3K and MAPK pathways/Phosphoproteomics MCF7/DAT/F008632.dat	ADT3_HUMAN_no_mod	SLC25A31; SLC25A4; SLC25A5; SLC25A6;	Q9H0C2; P12235; P05141; P12236;	p19378
AEBP2_HUMAN	Zinc finger protein AEBP2 OS=Homo sapiens GN=AEBP2 PE=1 SV=2	RGSLEMSSDGEPLSR	Oxidation (M); Phospho (ST)	572.915	33.4574	3	x000002030000000	RGSLEMS[S]DGEPLSR	2.46543	2.46543	2.46543	33.4574	33.4574	46.07	0.00050176	0.00829116	46.07	38.1967	3	204	218	29.71	4214: Scan 8269 (rt=33.4574) [\\uk-chs-lfps06\cell signalling\Cell Signalling - Mass Spec\Maruan Hijazi\QE2 DATA SYNERGY\QE2_HL60_T+G1_r2.raw]	Q:/Pedro's Lab/Mass Spec/Maruan Hijazi/Project 5. Cross-talk between PI3K and MAPK pathways/Phosphoproteomics HL60/DAT/F008685.dat	AEBP2(M209);AEBP2(S211);	AEBP2;	Q6ZN18;	p14490
AEBP2_HUMAN	Zinc finger protein AEBP2 OS=Homo sapiens GN=AEBP2 PE=1 SV=2	SLSPGAASSSSGDGDGKEGLEEPKGPR	Phospho (ST)	884.733	34.7114	3	x300000000000000000000000000	[S]LSPGAASSSSGDGDGKEGLEEPKGPR	3.57539	1.33488	1.33488	34.6814	34.7114	93.36	0.0317359	0.0317359	30.11	30.11	4	139	165	29.53	4692: Scan 8879 (rt=34.7114) [\\uk-chs-lfps06\cell signalling\Cell Signalling - Mass Spec\Maruan Hijazi\QE2 DATA SYNERGY\QE2_HL60_DMSO1_r2.raw]	Q:/Pedro's Lab/Mass Spec/Maruan Hijazi/Project 5. Cross-talk between PI3K and MAPK pathways/Phosphoproteomics HL60/DAT/F008695.dat	AEBP2(S139);	AEBP2;	Q6ZN18;	p16948
AEBP2_HUMAN	Zinc finger protein AEBP2 OS=Homo sapiens GN=AEBP2 PE=1 SV=2	SLSPGAASSSSGDGDGKEGLEEPK	Phospho (ST)	781.339	36.4619	3	x000000000030000000000000	SLSPGAASSS[S]GDGDGKEGLEEPK	-0.859464	-3.4353	-1.58992	36.2935	36.583	146.77	3.78449e-08	0.00103734	89.02	62.26	75	139	162	37.64	6996: Scan 10868 (rt=36.4619) [\\uk-chs-lfps06\cell signalling\Cell Signalling - Mass Spec\Maruan Hijazi\Project 9. Synergi\RAW\QE2_NTERA_Tranetinib2_r1.raw]	Q:/Pedro's Lab/Mass Spec/Maruan Hijazi/Project 5. Cross-talk between PI3K and MAPK pathways/Phosphoproteomics NTERA2 NEW/DAT/F008374.dat	AEBP2(S149);	AEBP2;	Q6ZN18;	p16946
AEBP2_HUMAN	Zinc finger protein AEBP2 OS=Homo sapiens GN=AEBP2 PE=1 SV=2	SLSPGAASSSSGDGDGKEGLEEPKGPR	Phospho (ST)	663.801	34.4992	4	x000000000030000000000000000	SLSPGAASSS[S]GDGDGKEGLEEPKGPR	2.09831	0.966742	1.16288	34.4975	34.6771	171.69	2.5776e-06	0.00552408	71	50.8033	19	139	165	30.75	4761: Scan 8903 (rt=34.4992) [\\uk-chs-lfps06\cell signalling\Cell Signalling - Mass Spec\Maruan Hijazi\QE2 DATA SYNERGY\QE2_HL60_DMSO3_r2.raw]	Q:/Pedro's Lab/Mass Spec/Maruan Hijazi/Project 5. Cross-talk between PI3K and MAPK pathways/Phosphoproteomics HL60/DAT/F008702.dat	AEBP2(S149);	AEBP2;	Q6ZN18;	p16947
AEBP2_HUMAN	Zinc finger protein AEBP2 OS=Homo sapiens GN=AEBP2 PE=1 SV=2	RGSLEMSSDGEPLSR	Phospho (ST)	850.868	39.6273	2	x003000000000000	RG[S]LEMSSDGEPLSR	2.42098	-3.25054	-1.83854	39.4538	40.3294	120.89	7.34983e-06	0.0250712	64.83	41.12	32	204	218	31.71	8115: Scan 12224 (rt=39.6273) [\\uk-chs-lfps06\cell signalling\Cell Signalling - Mass Spec\Maruan Hijazi\Project 9. Synergy NTERA2\RAW\QE2_NTERA_T+G1_r2.raw]	Q:/Pedro's Lab/Mass Spec/Maruan Hijazi/Project 5. Cross-talk between PI3K and MAPK pathways/Phosphoproteomics NTERA2 NEW/DAT/F008394.dat	AEBP2(S206);	AEBP2;	Q6ZN18;	p14492
AEBP2_HUMAN	Zinc finger protein AEBP2 OS=Homo sapiens GN=AEBP2 PE=1 SV=2	RGSLEMSSDGEPLSR	Phospho (ST)	567.583	39.4924	3	x000000030000000	RGSLEMS[S]DGEPLSR	3.01754	-2.22448	1.04076	39.189	40.2967	90.37	2.11676e-08	0.000123262	90.37	67.8667	164	204	218	42.42	6642: Scan 11062 (rt=39.4924) [\\uk-chs-lfps06\cell signalling\Cell Signalling - Mass Spec\Maruan Hijazi\QE2 DATA SYNERGY\QE2_HL60_Trametinib1_r2.raw]	Q:/Pedro's Lab/Mass Spec/Maruan Hijazi/Project 5. Cross-talk between PI3K and MAPK pathways/Phosphoproteomics HL60/DAT/F008682.dat	AEBP2(S211);	AEBP2;	Q6ZN18;	p14491
AEBP2_HUMAN	Zinc finger protein AEBP2 OS=Homo sapiens GN=AEBP2 PE=1 SV=2	LSPLPPGSPGSAAR	Phospho (ST)	693.842	44.5222	2	x00000003000000	LSPLPPG[S]PGSAAR	-0.82415	-0.82415	-0.82415	44.5222	44.5222	171.69	0.0483567	0.0483567	26.54	26.54	1	17	30	11.46	8777: Scan 13348 (rt=44.5222) [\\uk-chs-lfps06\cell signalling\Cell Signalling - Mass Spec\Maruan Hijazi\QE2 DATA SYNERGY\QE2_HL60_DMSO3_r2.raw]	Q:/Pedro's Lab/Mass Spec/Maruan Hijazi/Project 5. Cross-talk between PI3K and MAPK pathways/Phosphoproteomics HL60/DAT/F008702.dat	AEBP2(S24);	AEBP2;	Q6ZN18;	p10956
AEBP2_HUMAN	Zinc finger protein AEBP2 OS=Homo sapiens GN=AEBP2 PE=1 SV=2	SLPRPHDFFDAQTLDAIR	Phospho (ST)	727.017	58.745	3	x300000000000000000	[S]LPRPHDFFDAQTLDAIR	0.836996	0.836996	0.836996	58.745	58.745	179.41	2.4564e-05	2.4564e-05	60.94	60.94	1	390	407	47.11	16286: Scan 21054 (rt=58.745) [\\uk-chs-lfps06\cell signalling\Cell Signalling - Mass Spec\Maruan Hijazi\Project 9. Synergi\RAW\QE2_NTERA_GDC1_r1.raw]	Q:/Pedro's Lab/Mass Spec/Maruan Hijazi/Project 5. Cross-talk between PI3K and MAPK pathways/Phosphoproteomics NTERA2 NEW/DAT/F008367.dat	AEBP2(S390);	AEBP2;	Q6ZN18;	p16862
AEBP2_HUMAN	Zinc finger protein AEBP2 OS=Homo sapiens GN=AEBP2 PE=1 SV=2	GSQGGGGGGSSSSSVVSSGGDEGYGTGGGGSSATSGGR	Phospho (ST)	1063.42	36.4691	3	x00000000000000000000000003000000000000	GSQGGGGGGSSSSSVVSSGGDEGYG[T]GGGGSSATSGGR	-0.0486312	-2.11938	-1.46051	36.3231	36.4691	174.854	7.56082e-05	0.00304318	55.56	51.2333	25	166	203	30.16	6953: Scan 10837 (rt=36.4691) [\\uk-chs-lfps06\cell signalling\Cell Signalling - Mass Spec\Maruan Hijazi\Project 9. Synergi\RAW\QE2_NTERA_DMSO2_r1.raw]	Q:/Pedro's Lab/Mass Spec/Maruan Hijazi/Project 5. Cross-talk between PI3K and MAPK pathways/Phosphoproteomics NTERA2 NEW/DAT/F008365.dat	AEBP2(T191);	AEBP2;	Q6ZN18;	p06531
AEBP2_HUMAN	Zinc finger protein AEBP2 OS=Homo sapiens GN=AEBP2 PE=1 SV=2	GSQGGGGGGSSSSSVVSSGGDEGYGTGGGGSSATSGGR	Phospho (Y)	1063.42	36.4691	3	x00000000000000000000000400000000000000	GSQGGGGGGSSSSSVVSSGGDEG[Y]GTGGGGSSATSGGR	-0.0486312	-2.11938	-1.46051	36.3231	36.4691	174.854	0.01681	0.01681	32.09	32.09	3	166	203	1.93	6953: Scan 10837 (rt=36.4691) [\\uk-chs-lfps06\cell signalling\Cell Signalling - Mass Spec\Maruan Hijazi\Project 9. Synergi\RAW\QE2_NTERA_DMSO2_r1.raw]	Q:/Pedro's Lab/Mass Spec/Maruan Hijazi/Project 5. Cross-talk between PI3K and MAPK pathways/Phosphoproteomics NTERA2 NEW/DAT/F008365.dat	AEBP2(Y189);	AEBP2;	Q6ZN18;	p06532
AF10_HUMAN	Protein AF-10 OS=Homo sapiens GN=MLLT10 PE=1 SV=2	SNSSMAALIAQSENNQTDQDLGDNSR		922.747	51.6592	3	x00000000000000000000000000		3.68035	-1.27766	0.338852	51.6084	52.6479	170.81	4.69813e-11	4.69813e-11	119.09	119.09	23	647	672	119.09	11401: Scan 16321 (rt=51.6592) [\\uk-chs-lfps06\cell signalling\Cell Signalling - Mass Spec\Maruan Hijazi\QE2 DATA SYNERGY\QE2_HL60_T+G3_r2.raw]	Q:/Pedro's Lab/Mass Spec/Maruan Hijazi/Project 5. Cross-talk between PI3K and MAPK pathways/Phosphoproteomics HL60/DAT/F008697.dat	AF10_HUMAN_no_mod	MLLT10;	P55197;	p17239
AFAD_HUMAN	Afadin OS=Homo sapiens GN=MLLT4 PE=1 SV=3	SEGFELYNNSTQNGSPESPQLPWAEYSEPK	Phospho (Y)	1155.83	68.9358	3			1.28014	-5.56076	-0.278542	68.6536	70.484	436.111	3.17756e-06	3.17756e-06	71.17	71.17	20	1126	1155	0	20202: Scan 25409 (rt=68.9358) [\\uk-chs-lfps06\cell signalling\Cell Signalling - Mass Spec\Maruan Hijazi\Project 9. Synergi\RAW\QE2_NTERA_T+G1_r1.raw]	Q:/Pedro's Lab/Mass Spec/Maruan Hijazi/Project 5. Cross-talk between PI3K and MAPK pathways/Phosphoproteomics NTERA2 NEW/DAT/F008370.dat	AFAD_HUMAN_Phospho (Y)	AFDN;	P55196;	p15896
AFAP1_HUMAN	Actin filament-associated protein 1 OS=Homo sapiens GN=AFAP1 PE=1 SV=2	EAYSGCSGPVDSECPPPPSSPVHK	Phospho (ST)	874.36	37.1063	3	x000000000000000000300000	EAYSGCSGPVDSECPPPP[S]SPVHK	-0.669832	-2.75376	-1.31104	36.9639	37.1063	33.1437	0.0105919	0.0160592	33.9	32.36	14	246	269	23.16	7042: Scan 11080 (rt=37.1063) [\\uk-chs-lfps06\cell signalling\Cell Signalling - Mass Spec\Maruan Hijazi\Project 9. Synergy NTERA2\RAW\QE2_NTERA_GDC1_r2.raw]	Q:/Pedro's Lab/Mass Spec/Maruan Hijazi/Project 5. Cross-talk between PI3K and MAPK pathways/Phosphoproteomics NTERA2 NEW/DAT/F008396.dat	AFAP1(S264);	AFAP1;	Q8N556;	p03540
AFAP1_HUMAN	Actin filament-associated protein 1 OS=Homo sapiens GN=AFAP1 PE=1 SV=2	LSSERPSSDGEGVVENGITTCNGK	Phospho (ST)	858.377	40.537	3	x030000000000000000000000	L[S]SERPSSDGEGVVENGITTCNGK	7.4899	-1.26939	-1.26939	40.2517	40.537	153.25	0.00155623	0.00177194	43.72	43.23	12	276	299	41.89	8167: Scan 12291 (rt=40.537) [\\uk-chs-lfps06\cell signalling\Cell Signalling - Mass Spec\Maruan Hijazi\QE2 DATA SYNERGY\QE2_MCF7_DMSO2_r2.raw]	Q:/Pedro's Lab/Mass Spec/Maruan Hijazi/Project 5. Cross-talk between PI3K and MAPK pathways/Phosphoproteomics MCF7/DAT/F008668.dat	AFAP1(S277);	AFAP1;	Q8N556;	p11009
AFAP1_HUMAN	Actin filament-associated protein 1 OS=Homo sapiens GN=AFAP1 PE=1 SV=2	KKPSTDEQTSSAEEDVPTCGYLNVLSNSR	2 Phospho (ST)	1124.82	55.8523	3	x00033000000000000000000000000	KKP[S][T]DEQTSSAEEDVPTCGYLNVLSNSR	0.957457	0.690508	0.690508	55.8523	56.2757	102.634	5.34899e-05	5.34899e-05	58.6	58.6	8	333	361	36.38	14813: Scan 19479 (rt=55.8523) [\\uk-chs-lfps06\cell signalling\Cell Signalling - Mass Spec\Maruan Hijazi\QE2 DATA SYNERGY\QE2_MCF7_DMSO2_r1.raw]	Q:/Pedro's Lab/Mass Spec/Maruan Hijazi/Project 5. Cross-talk between PI3K and MAPK pathways/Phosphoproteomics MCF7/DAT/F008670.dat	AFAP1(S336);AFAP1(T337);	AFAP1;	Q8N556;	p08749
AFAP1_HUMAN	Actin filament-associated protein 1 OS=Homo sapiens GN=AFAP1 PE=1 SV=2	SGTSSPQSPVFR	Phospho (ST)	665.296	39.2984	2	x000000030000	SGTSSPQ[S]PVFR	0.681933	-1.83204	-0.567525	38.9844	39.4144	73.09	0.000330154	0.0207041	47.04	32.7675	19	661	672	17.32	7529: Scan 11584 (rt=39.2984) [\\uk-chs-lfps06\cell signalling\Cell Signalling - Mass Spec\Maruan Hijazi\QE2 DATA SYNERGY\QE2_MCF7_Trametinib1_r2.raw]	Q:/Pedro's Lab/Mass Spec/Maruan Hijazi/Project 5. Cross-talk between PI3K and MAPK pathways/Phosphoproteomics MCF7/DAT/F008637.dat	AFAP1(S668);	AFAP1;	Q8N556;	p16347
AFAP1_HUMAN	Actin filament-associated protein 1 OS=Homo sapiens GN=AFAP1 PE=1 SV=2	SQAAPGSSPCR	Phospho (ST)	599.24	21.8536	2	x00000030000	SQAAPG[S]SPCR	0.321781	0.321781	0.321781	21.8536	21.8536	46.8337	0.0753748	0.0753748	21.14	21.14	2	704	714	20.03	1169: Scan 4337 (rt=21.8536) [\\uk-chs-lfps06\cell signalling\Cell Signalling - Mass Spec\Maruan Hijazi\Project 9. Synergi\RAW\QE2_NTERA_Tranetinib2_r1.raw]	Q:/Pedro's Lab/Mass Spec/Maruan Hijazi/Project 5. Cross-talk between PI3K and MAPK pathways/Phosphoproteomics NTERA2 NEW/DAT/F008374.dat	AFAP1(S710);	AFAP1;	Q8N556;	p17933
AFAP1_HUMAN	Actin filament-associated protein 1 OS=Homo sapiens GN=AFAP1 PE=1 SV=2	TLENSPISSCDTSDTEGPVPVNSAAVLKK	Phospho (ST)	1032.82	51.3767	3	x30000000000000000000000000000	[T]LENSPISSCDTSDTEGPVPVNSAAVLKK	3.48609	1.35393	1.64468	51.276	51.3767	153.25	7.7095e-06	5.43755e-05	66.47	60.9457	18	675	703	48.89	12476: Scan 17091 (rt=51.3767) [\\uk-chs-lfps06\cell signalling\Cell Signalling - Mass Spec\Maruan Hijazi\QE2 DATA SYNERGY\QE2_MCF7_DMSO2_r2.raw]	Q:/Pedro's Lab/Mass Spec/Maruan Hijazi/Project 5. Cross-talk between PI3K and MAPK pathways/Phosphoproteomics MCF7/DAT/F008668.dat	AFAP1(T675);	AFAP1;	Q8N556;	p19873
AFAD_HUMAN	Afadin OS=Homo sapiens GN=MLLT4 PE=1 SV=3	QGAIYHGLATLLNQPSPMMQR	Gln->pyro-Glu (N-term Q); Oxidation (M); Phospho (ST)	802.374	72.1891	3	x'1000000000000000302000	QGAIYHGLATLLNQP[S]PMMQR	2.25405	-3.19912	-3.01194	71.6891	72.2265	490.175	3.41609e-05	0.0122476	59.75	47.18	45	1092	1112	22.87	21524: Scan 26951 (rt=72.1891) [\\uk-chs-lfps06\cell signalling\Cell Signalling - Mass Spec\Maruan Hijazi\Project 9. Synergy NTERA2\RAW\QE2_NTERA_Tranetinib1_r2.raw]	Q:/Pedro's Lab/Mass Spec/Maruan Hijazi/Project 5. Cross-talk between PI3K and MAPK pathways/Phosphoproteomics NTERA2 NEW/DAT/F008397.dat	AFDN(K1091);AFDN(M1109);AFDN(S1107);	AFDN;	P55196;	p13174
AFAD_HUMAN	Afadin OS=Homo sapiens GN=MLLT4 PE=1 SV=3	QGAIYHGLATLLNQPSPMMQR	Phospho (ST)	802.721	62.9917	3	x000000000000000300000	QGAIYHGLATLLNQP[S]PMMQR	5.06954	-1.17956	-0.0694347	61.2981	64.7405	232.857	2.62141e-05	0.0178988	60.98	45.305	51	1092	1112	31.35	17233: Scan 22443 (rt=62.9917) [\\uk-chs-lfps06\cell signalling\Cell Signalling - Mass Spec\Maruan Hijazi\QE2 DATA SYNERGY\QE2_MCF7_GDC3_r1.raw]	Q:/Pedro's Lab/Mass Spec/Maruan Hijazi/Project 5. Cross-talk between PI3K and MAPK pathways/Phosphoproteomics MCF7/DAT/F008653.dat	AFDN(S1107);	AFDN;	P55196;	p13175
AFAD_HUMAN	Afadin OS=Homo sapiens GN=MLLT4 PE=1 SV=3	SEGFELYNNSTQNGSPESPQLPWAEYSEPK	Phospho (ST)	1155.83	68.9358	3	x000000000000000003000000000000	SEGFELYNNSTQNGSPE[S]PQLPWAEYSEPK	1.28014	-5.56076	-0.278542	68.6536	70.484	436.111	3.17756e-06	4.13838e-06	71.17	70.37	100	1126	1155	62.96	20202: Scan 25409 (rt=68.9358) [\\uk-chs-lfps06\cell signalling\Cell Signalling - Mass Spec\Maruan Hijazi\Project 9. Synergi\RAW\QE2_NTERA_T+G1_r1.raw]	Q:/Pedro's Lab/Mass Spec/Maruan Hijazi/Project 5. Cross-talk between PI3K and MAPK pathways/Phosphoproteomics NTERA2 NEW/DAT/F008370.dat	AFDN(S1143);	AFDN;	P55196;	p15895
AFAD_HUMAN	Afadin OS=Homo sapiens GN=MLLT4 PE=1 SV=3	SSPNVANQPPSPGGK	Phospho (ST)	758.842	32.2533	2	x300000000000000	[S]SPNVANQPPSPGGK	2.02748	-3.55421	-3.2837	30.0527	32.5304	485.131	2.21895e-06	0.000391702	69.45	56.655	116	1172	1186	69.45	5312: Scan 9033 (rt=32.2533) [\\uk-chs-lfps06\cell signalling\Cell Signalling - Mass Spec\Maruan Hijazi\Project 9. Synergy NTERA2\RAW\QE2_NTERA_T+G2_r2.raw]	Q:/Pedro's Lab/Mass Spec/Maruan Hijazi/Project 5. Cross-talk between PI3K and MAPK pathways/Phosphoproteomics NTERA2 NEW/DAT/F008387.dat	AFDN(S1172);	AFDN;	P55196;	p18502
AFAD_HUMAN	Afadin OS=Homo sapiens GN=MLLT4 PE=1 SV=3	SSPNVANQPPSPGGK	2 Phospho (ST)	798.827	35.3154	2	x300000000030000	[S]SPNVANQPP[S]PGGK	1.55987	-1.43579	0.181119	35.1093	35.3461	264.527	0.00089797	0.00089797	42.17	42.17	12	1172	1186	31.61	6064: Scan 9963 (rt=35.3154) [\\uk-chs-lfps06\cell signalling\Cell Signalling - Mass Spec\Maruan Hijazi\QE2 DATA SYNERGY\QE2_MCF7_DMSO2_r2.raw]	Q:/Pedro's Lab/Mass Spec/Maruan Hijazi/Project 5. Cross-talk between PI3K and MAPK pathways/Phosphoproteomics MCF7/DAT/F008668.dat	AFDN(S1172);AFDN(S1182);	AFDN;	P55196;	p18501
AFAD_HUMAN	Afadin OS=Homo sapiens GN=MLLT4 PE=1 SV=3	SQEELREDK	Phospho (ST)	607.259	22.8054	2	x300000000	[S]QEELREDK	-0.0915462	-1.60907	-0.784329	22.4822	22.8054	292.944	0.00118031	0.00118031	39.83	39.83	4	1275	1283	21.95	1450: Scan 4784 (rt=22.8054) [\\uk-chs-lfps06\cell signalling\Cell Signalling - Mass Spec\Maruan Hijazi\Project 9. Synergy NTERA2\RAW\QE2_NTERA_T+G2_r1.raw]	Q:/Pedro's Lab/Mass Spec/Maruan Hijazi/Project 5. Cross-talk between PI3K and MAPK pathways/Phosphoproteomics NTERA2 NEW/DAT/F008407.dat	AFDN(S1275);	AFDN;	P55196;	p17963
AFAD_HUMAN	Afadin OS=Homo sapiens GN=MLLT4 PE=1 SV=3	SVTPASTLTK	Phospho (ST)	542.767	36.7236	2	x3000000000	[S]VTPASTLTK	2.95979	-3.18684	-2.67001	36.6891	36.7852	485.131	0.000734172	0.00651557	43.53	37.41	6	1328	1337	14.27	7180: Scan 11096 (rt=36.7236) [\\uk-chs-lfps06\cell signalling\Cell Signalling - Mass Spec\Maruan Hijazi\Project 9. Synergy NTERA2\RAW\QE2_NTERA_T+G2_r2.raw]	Q:/Pedro's Lab/Mass Spec/Maruan Hijazi/Project 5. Cross-talk between PI3K and MAPK pathways/Phosphoproteomics NTERA2 NEW/DAT/F008387.dat	AFDN(S1328);	AFDN;	P55196;	p19082
AFAD_HUMAN	Afadin OS=Homo sapiens GN=MLLT4 PE=1 SV=3	TQVLSPDSLFTAK	Phospho (ST)	743.863	63.4867	2	x0000300000000	TQVL[S]PDSLFTAK	-0.791541	-2.91848	-0.791541	63.4738	63.5205	428.675	0.000483262	0.000483262	46.68	46.68	5	1717	1729	24.95	17603: Scan 22607 (rt=63.4867) [\\uk-chs-lfps06\cell signalling\Cell Signalling - Mass Spec\Maruan Hijazi\Project 9. Synergi\RAW\QE2_NTERA_DMSO1_r1.raw]	Q:/Pedro's Lab/Mass Spec/Maruan Hijazi/Project 5. Cross-talk between PI3K and MAPK pathways/Phosphoproteomics NTERA2 NEW/DAT/F008364.dat	AFDN(S1721);	AFDN;	P55196;	p20365
AFAD_HUMAN	Afadin OS=Homo sapiens GN=MLLT4 PE=1 SV=3	LFSQGQDVSNK	Phospho (ST)	651.787	44.2891	2	x00300000000	LF[S]QGQDVSNK	-0.679183	-4.65903	-4.65903	44.2316	44.4322	503.311	1.0308e-05	1.0308e-05	61.95	61.95	7	1797	1807	43.95	10023: Scan 14340 (rt=44.2891) [\\uk-chs-lfps06\cell signalling\Cell Signalling - Mass Spec\Maruan Hijazi\Project 9. Synergy NTERA2\RAW\QE2_NTERA_Tranetinib3_r1.raw]	Q:/Pedro's Lab/Mass Spec/Maruan Hijazi/Project 5. Cross-talk between PI3K and MAPK pathways/Phosphoproteomics NTERA2 NEW/DAT/F008404.dat	AFDN(S1799);	AFDN;	P55196;	p09873
AFAD_HUMAN	Afadin OS=Homo sapiens GN=MLLT4 PE=1 SV=3	ITSVSTGNLCTEEQTPPPRPEAYPIPTQTYTR	Phospho (ST)	921.938	53.0471	4	x00000000003000000000000000000000	ITSVSTGNLC[T]EEQTPPPRPEAYPIPTQTYTR	5.09428	-0.769332	0.262235	52.346	53.0692	235.451	0.0015245	0.00842896	43.88	38.664	28	1197	1228	10.57	13010: Scan 17675 (rt=53.0471) [\\uk-chs-lfps06\cell signalling\Cell Signalling - Mass Spec\Maruan Hijazi\QE2 DATA SYNERGY\QE2_MCF7_Trametinib3_r2.raw]	Q:/Pedro's Lab/Mass Spec/Maruan Hijazi/Project 5. Cross-talk between PI3K and MAPK pathways/Phosphoproteomics MCF7/DAT/F008628.dat	AFDN(T1207);	AFDN;	P55196;	p08203
AFAD_HUMAN	Afadin OS=Homo sapiens GN=MLLT4 PE=1 SV=3	ITSVSTGNLCTEEQTPPPRPEAYPIPTQTYTR	Phospho (ST)	1228.92	52.4926	3	x00000000003000000000000000000000	ITSVSTGNLC[T]EEQTPPPRPEAYPIPTQTYTR	4.94661	-2.38292	3.48071	52.1165	53.0384	213.987	4.25378e-12	0.00833125	129.19	91.0033	192	1197	1228	36.99	13652: Scan 18023 (rt=52.4926) [\\uk-chs-lfps06\cell signalling\Cell Signalling - Mass Spec\Maruan Hijazi\QE2 DATA SYNERGY\QE2_MCF7_GDC1_r1.raw]	Q:/Pedro's Lab/Mass Spec/Maruan Hijazi/Project 5. Cross-talk between PI3K and MAPK pathways/Phosphoproteomics MCF7/DAT/F008662.dat	AFDN(T1207);	AFDN;	P55196;	p08204
AFAD_HUMAN	Afadin OS=Homo sapiens GN=MLLT4 PE=1 SV=3	SQDADSPGSSGAPENLTFK	Phospho (ST)	994.416	48.5653	2	x0000000000000000300	SQDADSPGSSGAPENL[T]FK	1.93374	-2.72698	-2.35452	48.3546	48.8764	346.267	1.91627e-14	1.15082e-05	150.56	109.956	153	1774	1792	55.79	12088: Scan 16541 (rt=48.5653) [\\uk-chs-lfps06\cell signalling\Cell Signalling - Mass Spec\Maruan Hijazi\Project 9. Synergy NTERA2\RAW\QE2_NTERA_DMSO3_r2.raw]	Q:/Pedro's Lab/Mass Spec/Maruan Hijazi/Project 5. Cross-talk between PI3K and MAPK pathways/Phosphoproteomics NTERA2 NEW/DAT/F008386.dat	AFDN(T1790);	AFDN;	P55196;	p17940
AFAD_HUMAN	Afadin OS=Homo sapiens GN=MLLT4 PE=1 SV=3	TISNPEVVMK	Phospho (ST)	599.281	45.4501	2	x3000000000	[T]ISNPEVVMK	1.1366	-6.73607	-3.67725	45.306	45.8883	417.431	0.000102971	0.00167961	52.1	44.6	41	214	223	37.1	10473: Scan 14869 (rt=45.4501) [\\uk-chs-lfps06\cell signalling\Cell Signalling - Mass Spec\Maruan Hijazi\Project 9. Synergy NTERA2\RAW\QE2_NTERA_Tranetinib3_r2.raw]	Q:/Pedro's Lab/Mass Spec/Maruan Hijazi/Project 5. Cross-talk between PI3K and MAPK pathways/Phosphoproteomics NTERA2 NEW/DAT/F008384.dat	AFDN(T214);	AFDN;	P55196;	p19799
AFF1_HUMAN	AF4/FMR2 family member 1 OS=Homo sapiens GN=AFF1 PE=1 SV=1	ELSPLISLPSPVPPLSPIHSNQQTLPR	2 Phospho (ST)	1026.52	72.2233	3	x003000000000000300000000000	EL[S]PLISLPSPVPPL[S]PIHSNQQTLPR	3.04074	0.797974	2.35816	72.1888	72.2341	56.0637	0.00650513	0.0193749	34.79	31.8067	11	197	223	7.67	21872: Scan 27124 (rt=72.2233) [\\uk-chs-lfps06\cell signalling\Cell Signalling - Mass Spec\Maruan Hijazi\Project 9. Synergi\RAW\QE2_NTERA_Tranetinib1_r1.raw]	Q:/Pedro's Lab/Mass Spec/Maruan Hijazi/Project 5. Cross-talk between PI3K and MAPK pathways/Phosphoproteomics NTERA2 NEW/DAT/F008372.dat	AFF1(S199);AFF1(S212);	AFF1;	P51825;	p04141
AFF1_HUMAN	AF4/FMR2 family member 1 OS=Homo sapiens GN=AFF1 PE=1 SV=1	GYCPAKSPK	Phospho (ST)	544.235	21.19	2	x000000300	GYCPAK[S]PK	-0.774076	-2.48607	-1.80495	21.0283	21.4067	24.0737	0.0368314	0.0368314	24.83	24.83	4	239	247	24.83	879: Scan 4044 (rt=21.19) [\\uk-chs-lfps06\cell signalling\Cell Signalling - Mass Spec\Maruan Hijazi\Project 9. Synergy NTERA2\RAW\QE2_NTERA_Tranetinib2_r2.raw]	Q:/Pedro's Lab/Mass Spec/Maruan Hijazi/Project 5. Cross-talk between PI3K and MAPK pathways/Phosphoproteomics NTERA2 NEW/DAT/F008391.dat	AFF1(S245);	AFF1;	P51825;	p06813
AFF1_HUMAN	AF4/FMR2 family member 1 OS=Homo sapiens GN=AFF1 PE=1 SV=1	LLSPLR	Phospho (ST)	389.716	51.0993	2	x003000	LL[S]PLR	2.01308	-4.13552	2.01308	50.8545	51.2311	39.89	0.00105642	0.00105642	39.89	39.89	26	748	753	14.29	10582: Scan 15726 (rt=51.0993) [\\uk-chs-lfps06\cell signalling\Cell Signalling - Mass Spec\Maruan Hijazi\QE2 DATA SYNERGY\QE2_HL60_Tranetinib1_r1.raw]	Q:/Pedro's Lab/Mass Spec/Maruan Hijazi/Project 5. Cross-talk between PI3K and MAPK pathways/Phosphoproteomics HL60/DAT/F008676.dat	AFF1(S750);C12orf74(S100);LMF2(S96);LTN1(S583);TBCCD1(S346);ZFAND4(S473);	AFF1; C12orf74; LMF2; LTN1; TBCCD1; ZFAND4;	P51825; Q32Q52; Q9BU23; O94822; Q9NVR7; Q86XD8;	p10440
AFF2_HUMAN	AF4/FMR2 family member 2 OS=Homo sapiens GN=AFF2 PE=1 SV=4	LFPPPLSPLPEDPPR	Phospho (ST)	876.445	67.3638	2	x000000300000000	LFPPPL[S]PLPEDPPR	3.09617	1.63404	3.09617	67.3427	67.4215	36.47	0.00486916	0.00486916	36.47	36.47	3	912	926	35.59	17854: Scan 23357 (rt=67.3638) [\\uk-chs-lfps06\cell signalling\Cell Signalling - Mass Spec\Maruan Hijazi\QE2 DATA SYNERGY\QE2_HL60_DMSO3_r2.raw]	Q:/Pedro's Lab/Mass Spec/Maruan Hijazi/Project 5. Cross-talk between PI3K and MAPK pathways/Phosphoproteomics HL60/DAT/F008702.dat	AFF2(S918);	AFF2;	P51816;	p09859
AFF2_HUMAN	AF4/FMR2 family member 2 OS=Homo sapiens GN=AFF2 PE=1 SV=4	NVSGNNGPFGQDK	Phospho (ST)	707.294	38.3641	2	x0030000000000	NV[S]GNNGPFGQDK	0.731997	0.731997	0.731997	38.3641	38.3641	27.06	0.030699	0.030699	27.06	27.06	1	929	941	27.06	5990: Scan 10411 (rt=38.3641) [\\uk-chs-lfps06\cell signalling\Cell Signalling - Mass Spec\Maruan Hijazi\QE2 DATA SYNERGY\QE2_HL60_Trametinib2_r1.raw]	Q:/Pedro's Lab/Mass Spec/Maruan Hijazi/Project 5. Cross-talk between PI3K and MAPK pathways/Phosphoproteomics HL60/DAT/F008681.dat	AFF2(S931);	AFF2;	P51816;	p12806
AFF4_HUMAN	AF4/FMR2 family member 4 OS=Homo sapiens GN=AFF4 PE=1 SV=1	QKSPAQSDSTTQR	Gln->pyro-Glu (N-term Q); Phospho (ST)	748.822	21.6005	2	x'10030000000000	QK[S]PAQSDSTTQR	1.42482	-3.13514	-1.47697	21.3188	21.98	252.804	2.68464e-07	2.68464e-07	77.99	77.99	41	547	559	56.06	1100: Scan 4229 (rt=21.6005) [\\uk-chs-lfps06\cell signalling\Cell Signalling - Mass Spec\Maruan Hijazi\Project 9. Synergi\RAW\QE2_NTERA_DMSO2_r1.raw]	Q:/Pedro's Lab/Mass Spec/Maruan Hijazi/Project 5. Cross-talk between PI3K and MAPK pathways/Phosphoproteomics NTERA2 NEW/DAT/F008365.dat	AFF4(R546);AFF4(S549);	AFF4;	Q9UHB7;	p13403
AFF4_HUMAN	AF4/FMR2 family member 4 OS=Homo sapiens GN=AFF4 PE=1 SV=1	NSYNNSQAPSPGLGSK	Phospho (ST)	850.869	35.7957	2	x0000000003000000	NSYNNSQAP[S]PGLGSK	2.69867	-4.26719	1.65145	35.6393	36.1134	325.259	9.93683e-07	0.00255132	73.53	49.74	93	1034	1049	34.46	6410: Scan 10444 (rt=35.7957) [\\uk-chs-lfps06\cell signalling\Cell Signalling - Mass Spec\Maruan Hijazi\QE2 DATA SYNERGY\QE2_MCF7_T+G3_r1.raw]	Q:/Pedro's Lab/Mass Spec/Maruan Hijazi/Project 5. Cross-talk between PI3K and MAPK pathways/Phosphoproteomics MCF7/DAT/F008641.dat	AFF4(S1043);	AFF4;	Q9UHB7;	p12694
AFF4_HUMAN	AF4/FMR2 family member 4 OS=Homo sapiens GN=AFF4 PE=1 SV=1	AVGMPSPVSPK	Phospho (ST)	575.273	44.1223	2	x00000000300	AVGMPSPV[S]PK	2.31426	-2.36999	0.990831	43.9179	44.4108	216.105	0.0018714	0.0018714	39.44	39.44	25	1050	1060	21.68	10039: Scan 14169 (rt=44.1223) [\\uk-chs-lfps06\cell signalling\Cell Signalling - Mass Spec\Maruan Hijazi\QE2 DATA SYNERGY\QE2_MCF7_T+G2_r1.raw]	Q:/Pedro's Lab/Mass Spec/Maruan Hijazi/Project 5. Cross-talk between PI3K and MAPK pathways/Phosphoproteomics MCF7/DAT/F008645.dat	AFF4(S1058);	AFF4;	Q9UHB7;	p02044
AFF4_HUMAN	AF4/FMR2 family member 4 OS=Homo sapiens GN=AFF4 PE=1 SV=1	LSPGNSGNYSSGASSASASGSSVTIPQK	Phospho (ST)	893.405	43.7713	3	x0000030000000000000000000000	LSPGN[S]GNYSSGASSASASGSSVTIPQK	2.27963	-2.19148	1.41678	43.5717	43.8065	334.817	7.56326e-08	0.00427189	86.93	56.6443	102	1061	1088	17.67	9313: Scan 13563 (rt=43.7713) [\\uk-chs-lfps06\cell signalling\Cell Signalling - Mass Spec\Maruan Hijazi\QE2 DATA SYNERGY\QE2_MCF7_Trametinib1_r2.raw]	Q:/Pedro's Lab/Mass Spec/Maruan Hijazi/Project 5. Cross-talk between PI3K and MAPK pathways/Phosphoproteomics MCF7/DAT/F008637.dat	AFF4(S1066);	AFF4;	Q9UHB7;	p10944
AFF4_HUMAN	AF4/FMR2 family member 4 OS=Homo sapiens GN=AFF4 PE=1 SV=1	SSSPGKPQAVSSLNSSHSR	Phospho (ST)	664.975	27.2704	3	x3000000000000000000	[S]SSPGKPQAVSSLNSSHSR	1.45991	-3.8265	-2.30533	26.7187	31.0337	366.969	2.58099e-08	0.00921992	90.4	75.0125	104	178	196	61.55	3178: Scan 6712 (rt=27.2704) [\\uk-chs-lfps06\cell signalling\Cell Signalling - Mass Spec\Maruan Hijazi\Project 9. Synergy NTERA2\RAW\QE2_NTERA_DMSO3_r2.raw]	Q:/Pedro's Lab/Mass Spec/Maruan Hijazi/Project 5. Cross-talk between PI3K and MAPK pathways/Phosphoproteomics NTERA2 NEW/DAT/F008386.dat	AFF4(S178);	AFF4;	Q9UHB7;	p18638
AFF4_HUMAN	AF4/FMR2 family member 4 OS=Homo sapiens GN=AFF4 PE=1 SV=1	TPVKPSSVEEEDSFFR	Phospho (ST)	645.291	49.9594	3	x0000030000000000	TPVKP[S]SVEEEDSFFR	2.59202	-1.75389	-0.931268	49.8202	50.0124	284.575	7.27257e-08	6.19351e-07	85.44	78.18	33	674	689	67.36	12321: Scan 16921 (rt=49.9594) [\\uk-chs-lfps06\cell signalling\Cell Signalling - Mass Spec\Maruan Hijazi\Project 9. Synergy NTERA2\RAW\QE2_NTERA_Tranetinib3_r2.raw]	Q:/Pedro's Lab/Mass Spec/Maruan Hijazi/Project 5. Cross-talk between PI3K and MAPK pathways/Phosphoproteomics NTERA2 NEW/DAT/F008384.dat	AFF4(S679);	AFF4;	Q9UHB7;	p20278
AFF4_HUMAN	AF4/FMR2 family member 4 OS=Homo sapiens GN=AFF4 PE=1 SV=1	MFSPMEEK	Phospho (ST)	539.703	49.8437	2	x00300000	MF[S]PMEEK	2.18862	-1.39411	-0.0389831	49.6267	50.1302	305.511	0.000154288	0.000154288	46.69	46.69	42	692	699	33.44	12562: Scan 17080 (rt=49.8437) [\\uk-chs-lfps06\cell signalling\Cell Signalling - Mass Spec\Maruan Hijazi\Project 9. Synergy NTERA2\RAW\QE2_NTERA_Tranetinib1_r2.raw]	Q:/Pedro's Lab/Mass Spec/Maruan Hijazi/Project 5. Cross-talk between PI3K and MAPK pathways/Phosphoproteomics NTERA2 NEW/DAT/F008397.dat	AFF4(S694);	AFF4;	Q9UHB7;	p11522
AFF4_HUMAN	AF4/FMR2 family member 4 OS=Homo sapiens GN=AFF4 PE=1 SV=1	ELLSPLSEPDDRYPLIVK	2 Phospho (ST)	748.694	69.1128	3	x000300300000000000	ELL[S]PL[S]EPDDRYPLIVK	3.48987	-1.33836	2.6339	68.8949	69.281	316.395	0.0075546	0.0075546	36.37	36.37	34	700	717	35.84	20360: Scan 25707 (rt=69.1128) [\\uk-chs-lfps06\cell signalling\Cell Signalling - Mass Spec\Maruan Hijazi\Project 9. Synergy NTERA2\RAW\QE2_NTERA_DMSO3_r1.raw]	Q:/Pedro's Lab/Mass Spec/Maruan Hijazi/Project 5. Cross-talk between PI3K and MAPK pathways/Phosphoproteomics NTERA2 NEW/DAT/F008405.dat	AFF4(S703);AFF4(S706);	AFF4;	Q9UHB7;	p04084
AFF4_HUMAN	AF4/FMR2 family member 4 OS=Homo sapiens GN=AFF4 PE=1 SV=1	TISQSSSLK	Phospho (ST)	515.746	31.7502	2	x003000000	TI[S]QSSSLK	3.15986	-3.62031	1.46968	31.3951	31.9958	342.719	5.81013e-06	0.0145515	63.04	40.586	53	834	842	14.58	4992: Scan 8666 (rt=31.7502) [\\uk-chs-lfps06\cell signalling\Cell Signalling - Mass Spec\Maruan Hijazi\QE2 DATA SYNERGY\QE2_MCF7_Trametinib2_r1.raw]	Q:/Pedro's Lab/Mass Spec/Maruan Hijazi/Project 5. Cross-talk between PI3K and MAPK pathways/Phosphoproteomics MCF7/DAT/F008635.dat	AFF4(S836);	AFF4;	Q9UHB7;	p19805
AFF4_HUMAN	AF4/FMR2 family member 4 OS=Homo sapiens GN=AFF4 PE=1 SV=1	LSPGNSGNYSSGASSASASGSSVTIPQK	Phospho (Y)	893.405	43.7713	3	x0000000040000000000000000000	LSPGNSGN[Y]SSGASSASASGSSVTIPQK	1.69693	-2.07943	1.41678	43.5717	43.8036	334.817	0.00222182	0.00222182	42.25	42.25	13	1061	1088	10.9	9313: Scan 13563 (rt=43.7713) [\\uk-chs-lfps06\cell signalling\Cell Signalling - Mass Spec\Maruan Hijazi\QE2 DATA SYNERGY\QE2_MCF7_Trametinib1_r2.raw]	Q:/Pedro's Lab/Mass Spec/Maruan Hijazi/Project 5. Cross-talk between PI3K and MAPK pathways/Phosphoproteomics MCF7/DAT/F008637.dat	AFF4(Y1069);	AFF4;	Q9UHB7;	p10945
AFTIN_HUMAN	Aftiphilin OS=Homo sapiens GN=AFTPH PE=1 SV=2	KFTNFQSPNIDPTEENDLDDSLSVK	Phospho (ST)	978.441	56.1907	3	x0000000000000000000030000	KFTNFQSPNIDPTEENDLDD[S]LSVK	2.89635	-2.31116	-0.909525	56.1907	56.671	70.6	3.28789e-06	1.5099e-05	70.6	66.035	17	389	413	47.35	13433: Scan 18494 (rt=56.1907) [\\uk-chs-lfps06\cell signalling\Cell Signalling - Mass Spec\Maruan Hijazi\QE2 DATA SYNERGY\QE2_HL60_DMSO3_r2.raw]	Q:/Pedro's Lab/Mass Spec/Maruan Hijazi/Project 5. Cross-talk between PI3K and MAPK pathways/Phosphoproteomics HL60/DAT/F008702.dat	AFTPH(S409);	AFTPH;	Q6ULP2;	p08582
AG1L2_HUMAN		VVDMFR		383.696	25.7549	2	x000000		-9.023	-9.98985	-9.15365	25.2077	26.2526	22.23	0.0442825	0.0442825	22.23	22.23	4	163	168	22.23	2616: Scan 6035 (rt=25.7549) [\\uk-chs-lfps06\cell signalling\Cell Signalling - Mass Spec\Maruan Hijazi\QE2 DATA SYNERGY\QE2_MCF7_DMSO3_r1.raw]	Q:/Pedro's Lab/Mass Spec/Maruan Hijazi/Project 5. Cross-talk between PI3K and MAPK pathways/Phosphoproteomics MCF7/DAT/F008666.dat	AG1L2_HUMAN_no_mod	ALG1L2;	C9J202;	p22021
AGAP1_HUMAN	Arf-GAP with GTPase, ANK repeat and PH domain-containing protein 1 OS=Homo sapiens GN=AGAP1 PE=1 SV=4	ATSACAPISSPK	Phospho (ST)	635.281	32.0331	2	x000000003000	ATSACAPI[S]SPK	-0.104056	-4.36091	-1.03426	32.0084	32.3224	43.21	0.00082135	0.00507188	43.21	37.935	24	413	424	32.66	4921: Scan 8715 (rt=32.0331) [\\uk-chs-lfps06\cell signalling\Cell Signalling - Mass Spec\Maruan Hijazi\Project 9. Synergy NTERA2\RAW\QE2_NTERA_Tranetinib3_r1.raw]	Q:/Pedro's Lab/Mass Spec/Maruan Hijazi/Project 5. Cross-talk between PI3K and MAPK pathways/Phosphoproteomics NTERA2 NEW/DAT/F008404.dat	AGAP1(S421);	AGAP1;	Q9UPQ3;	p01938
AGAP1_HUMAN	Arf-GAP with GTPase, ANK repeat and PH domain-containing protein 1 OS=Homo sapiens GN=AGAP1 PE=1 SV=4	LDPPPSPHANR	Phospho (ST)	427.529	27.9586	3	x00000300000	LDPPP[S]PHANR	-2.5618	-4.97669	-4.97669	27.8003	27.9586	94.53	0.0121295	0.0121295	30.98	30.98	3	516	526	30.98	3535: Scan 7075 (rt=27.9586) [\\uk-chs-lfps06\cell signalling\Cell Signalling - Mass Spec\Maruan Hijazi\Project 9. Synergy NTERA2\RAW\QE2_NTERA_T+G2_r2.raw]	Q:/Pedro's Lab/Mass Spec/Maruan Hijazi/Project 5. Cross-talk between PI3K and MAPK pathways/Phosphoproteomics NTERA2 NEW/DAT/F008387.dat	AGAP1(S521);	AGAP1;	Q9UPQ3;	p09667
AGAP1_HUMAN	Arf-GAP with GTPase, ANK repeat and PH domain-containing protein 1 OS=Homo sapiens GN=AGAP1 PE=1 SV=4	LDPPPSPHANR	Phospho (ST)	640.793	27.8411	2	x00000300000	LDPPP[S]PHANR	0.0765882	-2.47115	-1.22072	27.8143	27.985	76.69	0.00107693	0.00107693	41.8	41.8	5	516	526	41.8	3363: Scan 6975 (rt=27.8411) [\\uk-chs-lfps06\cell signalling\Cell Signalling - Mass Spec\Maruan Hijazi\Project 9. Synergy NTERA2\RAW\QE2_NTERA_DMSO3_r1.raw]	Q:/Pedro's Lab/Mass Spec/Maruan Hijazi/Project 5. Cross-talk between PI3K and MAPK pathways/Phosphoproteomics NTERA2 NEW/DAT/F008405.dat	AGAP1(S521);	AGAP1;	Q9UPQ3;	p09668
AGAP1_HUMAN	Arf-GAP with GTPase, ANK repeat and PH domain-containing protein 1 OS=Homo sapiens GN=AGAP1 PE=1 SV=4	LTSQSEAMALQSIR	Phospho (ST)	807.883	54.2833	2	x00003000000000	LTSQ[S]EAMALQSIR	3.13865	-1.3354	1.62664	53.9633	54.2833	83.26	1.13295e-07	3.17861e-06	83.26	73.02	9	603	616	65.13	13497: Scan 18216 (rt=54.2833) [\\uk-chs-lfps06\cell signalling\Cell Signalling - Mass Spec\Maruan Hijazi\QE2 DATA SYNERGY\QE2_MCF7_Trametinib1_r2.raw]	Q:/Pedro's Lab/Mass Spec/Maruan Hijazi/Project 5. Cross-talk between PI3K and MAPK pathways/Phosphoproteomics MCF7/DAT/F008637.dat	AGAP1(S607);	AGAP1;	Q9UPQ3;	p11184
AGAP1_HUMAN	Arf-GAP with GTPase, ANK repeat and PH domain-containing protein 1 OS=Homo sapiens GN=AGAP1 PE=1 SV=4	FVLMATPNLSR	Phospho (ST)	664.825	60.5315	2	x00000000030	FVLMATPNL[S]R	2.95788	-1.29027	-0.642496	60.5315	60.9694	44.83	0.000685656	0.045122	44.83	34.25	19	831	841	23.67	16429: Scan 21313 (rt=60.5315) [\\uk-chs-lfps06\cell signalling\Cell Signalling - Mass Spec\Maruan Hijazi\Project 9. Synergi\RAW\QE2_NTERA_DMSO1_r1.raw]	Q:/Pedro's Lab/Mass Spec/Maruan Hijazi/Project 5. Cross-talk between PI3K and MAPK pathways/Phosphoproteomics NTERA2 NEW/DAT/F008364.dat	AGAP1(S840);	AGAP1;	Q9UPQ3;	p05242
AGAP2_HUMAN	Arf-GAP with GTPase, ANK repeat and PH domain-containing protein 2 OS=Homo sapiens GN=AGAP2 PE=1 SV=2	ALSTDCTPSGDLSPLSR	Phospho (ST)	619.608	52.8072	3	x00300000000000000	AL[S]TDCTPSGDLSPLSR	0.784027	-1.75396	-1.49531	52.7439	52.9108	91.54	0.00103791	0.00103791	44.31	44.31	12	806	822	29.25	8501: Scan 14612 (rt=52.8072) [\\uk-chs-lfps06\cell signalling\Cell Signalling - Mass Spec\Maruan Hijazi\QE2 DATA SYNERGY\QE2_HL60_GDC3_r1.raw]	Q:/Pedro's Lab/Mass Spec/Maruan Hijazi/Project 5. Cross-talk between PI3K and MAPK pathways/Phosphoproteomics HL60/DAT/F008687.dat	AGAP2(S808);	AGAP2;	Q99490;	p01107
AGAP2_HUMAN	Arf-GAP with GTPase, ANK repeat and PH domain-containing protein 2 OS=Homo sapiens GN=AGAP2 PE=1 SV=2	ALSTDCTPSGDLSPLSR	Phospho (ST)	928.909	52.8215	2	x00030000000000000	ALS[T]DCTPSGDLSPLSR	1.54165	-2.86615	-1.39329	52.6028	53.0408	135.85	7.37145e-13	0.000629141	135.85	73.8617	79	806	822	52.16	11972: Scan 16946 (rt=52.8215) [\\uk-chs-lfps06\cell signalling\Cell Signalling - Mass Spec\Maruan Hijazi\QE2 DATA SYNERGY\QE2_HL60_Trametinib1_r2.raw]	Q:/Pedro's Lab/Mass Spec/Maruan Hijazi/Project 5. Cross-talk between PI3K and MAPK pathways/Phosphoproteomics HL60/DAT/F008682.dat	AGAP2(T809);	AGAP2;	Q99490;	p01108
AGAP2_HUMAN	Arf-GAP with GTPase, ANK repeat and PH domain-containing protein 2 OS=Homo sapiens GN=AGAP2 PE=1 SV=2	ELLGAELR		450.762	42.4392	2	x00000000		1.76652	-1.90216	1.76652	42.2638	42.8981	157.44	0.00300373	0.00300373	34.06	34.06	13	379	386	15.8	8193: Scan 12604 (rt=42.4392) [\\uk-chs-lfps06\cell signalling\Cell Signalling - Mass Spec\Maruan Hijazi\QE2 DATA SYNERGY\QE2_HL60_Trametinib3_r2.raw]	Q:/Pedro's Lab/Mass Spec/Maruan Hijazi/Project 5. Cross-talk between PI3K and MAPK pathways/Phosphoproteomics HL60/DAT/F008700.dat	AGAP2_HUMAN_no_mod	AGAP2;	Q99490;	p04080
AGAP3_HUMAN	Arf-GAP with GTPase, ANK repeat and PH domain-containing protein 3 OS=Homo sapiens GN=AGAP3 PE=1 SV=2	LDPPPSPHSNR	Phospho (ST)	432.863	26.0406	3	x00000300000	LDPPP[S]PHSNR	3.14456	-3.10753	0.111148	25.7723	26.355	34.6737	0.00531305	0.00531305	35.43	35.43	9	533	543	25.6	1456: Scan 5200 (rt=26.0406) [\\uk-chs-lfps06\cell signalling\Cell Signalling - Mass Spec\Maruan Hijazi\QE2 DATA SYNERGY\QE2_HL60_Trametinib1_r2.raw]	Q:/Pedro's Lab/Mass Spec/Maruan Hijazi/Project 5. Cross-talk between PI3K and MAPK pathways/Phosphoproteomics HL60/DAT/F008682.dat	AGAP3(S538);	AGAP3;	Q96P47;	p09669
AGAP3_HUMAN	Arf-GAP with GTPase, ANK repeat and PH domain-containing protein 3 OS=Homo sapiens GN=AGAP3 PE=1 SV=2	ATPATAPGTSPR	Phospho (ST)	603.78	28.6102	2	x000000003000	ATPATAPG[T]SPR	0.306086	-1.45246	0.306086	27.9106	28.6102	31.13	0.0144159	0.0365042	31.13	28.085	3	434	445	6.77	3258: Scan 6888 (rt=28.6102) [\\uk-chs-lfps06\cell signalling\Cell Signalling - Mass Spec\Maruan Hijazi\QE2 DATA SYNERGY\QE2_MCF7_Trametinib3_r2.raw]	Q:/Pedro's Lab/Mass Spec/Maruan Hijazi/Project 5. Cross-talk between PI3K and MAPK pathways/Phosphoproteomics MCF7/DAT/F008628.dat	AGAP3(T442);	AGAP3;	Q96P47;	p01928
AGFG1_HUMAN	Arf-GAP domain and FG repeat-containing protein 1 OS=Homo sapiens GN=AGFG1 PE=1 SV=2	SLLGDSAPTLHLNK	Phospho (ST)	515.927	51.575	3	x30000000000000	[S]LLGDSAPTLHLNK	-1.27981	-1.27981	-1.27981	51.575	51.575	137.56	0.018875	0.0449888	30.83	27.95	2	162	175	17.5	13261: Scan 17867 (rt=51.575) [\\uk-chs-lfps06\cell signalling\Cell Signalling - Mass Spec\Maruan Hijazi\Project 9. Synergy NTERA2\RAW\QE2_NTERA_Tranetinib1_r2.raw]	Q:/Pedro's Lab/Mass Spec/Maruan Hijazi/Project 5. Cross-talk between PI3K and MAPK pathways/Phosphoproteomics NTERA2 NEW/DAT/F008397.dat	AGFG1(S162);	AGFG1;	P52594;	p16800
AGFG1_HUMAN	Arf-GAP domain and FG repeat-containing protein 1 OS=Homo sapiens GN=AGFG1 PE=1 SV=2	GTPSQSPVVGR	Phospho (ST)	582.772	29.9299	2	x03000000000	G[T]PSQSPVVGR	2.24574	-4.18296	-4.18296	29.7671	30.6613	175.93	1.34623e-05	0.0111013	60.75	41.4333	149	176	186	26.98	4042: Scan 7726 (rt=29.9299) [\\uk-chs-lfps06\cell signalling\Cell Signalling - Mass Spec\Maruan Hijazi\Project 9. Synergy NTERA2\RAW\QE2_NTERA_T+G3_r2.raw]	Q:/Pedro's Lab/Mass Spec/Maruan Hijazi/Project 5. Cross-talk between PI3K and MAPK pathways/Phosphoproteomics NTERA2 NEW/DAT/F008381.dat	AGFG1(T177);	AGFG1;	P52594;	p06668
AGFG1_HUMAN	Arf-GAP domain and FG repeat-containing protein 1 OS=Homo sapiens GN=AGFG1 PE=1 SV=2	SLLGDSAPTLHLNKGTPSQSPVVGR	2 Phospho (ST)	673.578	52.5698	4	x0000000000000003000300000	SLLGDSAPTLHLNKG[T]PSQ[S]PVVGR	-0.54604	-0.54604	-0.54604	52.5698	52.5698	179.72	0.081064	0.081064	25.97	25.97	1	162	186	4.85	13756: Scan 18375 (rt=52.5698) [\\uk-chs-lfps06\cell signalling\Cell Signalling - Mass Spec\Maruan Hijazi\Project 9. Synergy NTERA2\RAW\QE2_NTERA_DMSO3_r2.raw]	Q:/Pedro's Lab/Mass Spec/Maruan Hijazi/Project 5. Cross-talk between PI3K and MAPK pathways/Phosphoproteomics NTERA2 NEW/DAT/F008386.dat	AGFG1(T177);AGFG1(S181);	AGFG1;	P52594;	p16801
AGFG1_HUMAN	Arf-GAP domain and FG repeat-containing protein 1 OS=Homo sapiens GN=AGFG1 PE=1 SV=2	SLLGDSAPTLHLNKGTPSQSPVVGR	2 Phospho (ST)	897.769	52.6432	3	x0000000000000003000300000	SLLGDSAPTLHLNKG[T]PSQ[S]PVVGR	3.50408	-0.554961	0.0918119	52.3839	52.7371	176.39	0.014258	0.0643049	33.47	27.8725	9	162	186	6.36	13798: Scan 18410 (rt=52.6432) [\\uk-chs-lfps06\cell signalling\Cell Signalling - Mass Spec\Maruan Hijazi\Project 9. Synergy NTERA2\RAW\QE2_NTERA_T+G2_r2.raw]	Q:/Pedro's Lab/Mass Spec/Maruan Hijazi/Project 5. Cross-talk between PI3K and MAPK pathways/Phosphoproteomics NTERA2 NEW/DAT/F008387.dat	AGFG1(T177);AGFG1(S181);	AGFG1;	P52594;	p16802
AGFG1_HUMAN	Arf-GAP domain and FG repeat-containing protein 1 OS=Homo sapiens GN=AGFG1 PE=1 SV=2	SSSADFGTFNTSQSHQTASAVSK	Phospho (ST)	809.014	41.1299	3	x00000003000000000000000	SSSADFG[T]FNTSQSHQTASAVSK	-0.447603	-2.97234	-1.37581	40.9854	41.3556	175.93	9.51125e-11	0.00457863	115.18	74.7671	148	291	313	33.64	8650: Scan 12836 (rt=41.1299) [\\uk-chs-lfps06\cell signalling\Cell Signalling - Mass Spec\Maruan Hijazi\Project 9. Synergy NTERA2\RAW\QE2_NTERA_T+G3_r2.raw]	Q:/Pedro's Lab/Mass Spec/Maruan Hijazi/Project 5. Cross-talk between PI3K and MAPK pathways/Phosphoproteomics NTERA2 NEW/DAT/F008381.dat	AGFG1(T298);	AGFG1;	P52594;	p18563
AGGF1_HUMAN	Angiogenic factor with G patch and FHA domains 1 OS=Homo sapiens GN=AGGF1 PE=1 SV=2	VTVPTSGNTIESPLHENISNSTSFKDEK	Phospho (ST)	778.619	46.4267	4	x0000300000000000000000000000	VTVP[T]SGNTIESPLHENISNSTSFKDEK	0.434664	0.100307	0.100307	46.4267	46.752	49.14	0.000464435	0.00208698	49.14	43.374	6	333	360	17.83	11383: Scan 15478 (rt=46.4267) [\\uk-chs-lfps06\cell signalling\Cell Signalling - Mass Spec\Maruan Hijazi\QE2 DATA SYNERGY\QE2_MCF7_Tranetinib1_r1.raw]	Q:/Pedro's Lab/Mass Spec/Maruan Hijazi/Project 5. Cross-talk between PI3K and MAPK pathways/Phosphoproteomics MCF7/DAT/F008626.dat	AGGF1(T337);	AGGF1;	Q8N302;	p22005
AGK_HUMAN	Acylglycerol kinase, mitochondrial OS=Homo sapiens GN=AGK PE=1 SV=2	NNQLDPTSK		508.754	24.7281	2	x000000000		-1.37372	-1.37372	-1.37372	24.7281	24.7281	28.67	0.0226838	0.0226838	28.67	28.67	1	319	327	28.67	564: Scan 4293 (rt=24.7281) [\\uk-chs-lfps06\cell signalling\Cell Signalling - Mass Spec\Maruan Hijazi\QE2 DATA SYNERGY\QE2_HL60_GDC3_r2.raw]	Q:/Pedro's Lab/Mass Spec/Maruan Hijazi/Project 5. Cross-talk between PI3K and MAPK pathways/Phosphoproteomics HL60/DAT/F008698.dat	AGK_HUMAN_no_mod	AGK;	Q53H12;	p12371
AGK_HUMAN	Acylglycerol kinase, mitochondrial OS=Homo sapiens GN=AGK PE=1 SV=2	NNQLDPTSKEDFLNICIEPDTISK		931.121	58.6955	3	x000000000000000000000000		4.21703	0.518575	0.518575	58.6955	58.9688	26.76	0.0686358	0.0686358	26.76	26.76	2	319	342	26.76	14664: Scan 19774 (rt=58.6955) [\\uk-chs-lfps06\cell signalling\Cell Signalling - Mass Spec\Maruan Hijazi\QE2 DATA SYNERGY\QE2_HL60_Trametinib3_r2.raw]	Q:/Pedro's Lab/Mass Spec/Maruan Hijazi/Project 5. Cross-talk between PI3K and MAPK pathways/Phosphoproteomics HL60/DAT/F008700.dat	AGK_HUMAN_no_mod	AGK;	Q53H12;	p12372
AGM1_HUMAN	Phosphoacetylglucosamine mutase OS=Homo sapiens GN=PGM3 PE=1 SV=1	MGLLAVLR		436.773	59.2007	2	x00000000		2.50363	-0.227186	-0.227186	58.1507	59.2007	140.19	8.62317e-06	8.62317e-06	61.56	61.56	3	42	49	41.96	15732: Scan 20732 (rt=59.2007) [\\uk-chs-lfps06\cell signalling\Cell Signalling - Mass Spec\Maruan Hijazi\QE2 DATA SYNERGY\QE2_MCF7_DMSO1_r2.raw]	Q:/Pedro's Lab/Mass Spec/Maruan Hijazi/Project 5. Cross-talk between PI3K and MAPK pathways/Phosphoproteomics MCF7/DAT/F008672.dat	AGM1_HUMAN_no_mod	PGM3;	O95394;	p11542
AGO2_HUMAN	Protein argonaute-2 OS=Homo sapiens GN=AGO2 PE=1 SV=3	SASFNTDPYVR	Phospho (ST)	668.783	46.6282	2	x30000000000	[S]ASFNTDPYVR	2.23952	-4.40944	0.906742	46.4607	46.7498	49.4837	0.000135312	0.000945275	50.24	44.675	60	385	395	29.39	9453: Scan 14136 (rt=46.6282) [\\uk-chs-lfps06\cell signalling\Cell Signalling - Mass Spec\Maruan Hijazi\QE2 DATA SYNERGY\QE2_HL60_DMSO1_r2.raw]	Q:/Pedro's Lab/Mass Spec/Maruan Hijazi/Project 5. Cross-talk between PI3K and MAPK pathways/Phosphoproteomics HL60/DAT/F008695.dat	AGO2(S385);	AGO2;	Q9UKV8;	p15614
ADAS_HUMAN	Alkyldihydroxyacetonephosphate synthase, peroxisomal OS=Homo sapiens GN=AGPS PE=1 SV=1	AASAATAAPTATPAAQESGTIPK	Phospho (ST)	1082.02	42.1378	2	x00000300000000000000000	AASAA[T]AAPTATPAAQESGTIPK	5.38566	-1.55225	-0.534684	42.1378	42.3258	60.6837	2.29694e-05	0.000120157	61.44	56.56	16	63	85	41.52	9481: Scan 13553 (rt=42.1378) [\\uk-chs-lfps06\cell signalling\Cell Signalling - Mass Spec\Maruan Hijazi\Project 9. Synergi\RAW\QE2_NTERA_GDC1_r1.raw]	Q:/Pedro's Lab/Mass Spec/Maruan Hijazi/Project 5. Cross-talk between PI3K and MAPK pathways/Phosphoproteomics NTERA2 NEW/DAT/F008367.dat	AGPS(T68);	AGPS;	O00116;	p00168
ADAS_HUMAN	Alkyldihydroxyacetonephosphate synthase, peroxisomal OS=Homo sapiens GN=AGPS PE=1 SV=1	AASAATAAPTATPAAQESGTIPK	Phospho (ST)	721.683	42.0747	3	x00000000030000000000000	AASAATAAP[T]ATPAAQESGTIPK	6.76121	-9.58462	0.517107	42.035	42.2635	94.5637	1.66152e-05	0.00152347	62.86	50.82	50	63	85	17.97	8993: Scan 13245 (rt=42.0747) [\\uk-chs-lfps06\cell signalling\Cell Signalling - Mass Spec\Maruan Hijazi\Project 9. Synergy NTERA2\RAW\QE2_NTERA_GDC3_r2.raw]	Q:/Pedro's Lab/Mass Spec/Maruan Hijazi/Project 5. Cross-talk between PI3K and MAPK pathways/Phosphoproteomics NTERA2 NEW/DAT/F008383.dat	AGPS(T72);	AGPS;	O00116;	p00167
ELYS_HUMAN	Protein ELYS OS=Homo sapiens GN=AHCTF1 PE=1 SV=3	SLPSSSQLKGSPQAISR	Phospho (ST)	608.309	38.5503	3	x00000000003000000	SLPSSSQLKG[S]PQAISR	8.42082	-1.78825	2.06487	37.8552	38.813	57.8637	3.07098e-05	0.0278293	58.62	35.148	102	1150	1166	23.72	7386: Scan 11422 (rt=38.5503) [\\uk-chs-lfps06\cell signalling\Cell Signalling - Mass Spec\Maruan Hijazi\QE2 DATA SYNERGY\QE2_MCF7_T+G1_r2.raw]	Q:/Pedro's Lab/Mass Spec/Maruan Hijazi/Project 5. Cross-talk between PI3K and MAPK pathways/Phosphoproteomics MCF7/DAT/F008647.dat	AHCTF1(S1160);	AHCTF1;	Q8WYP5;	p16866
ELYS_HUMAN	Protein ELYS OS=Homo sapiens GN=AHCTF1 PE=1 SV=3	SLPSSSQLKGSPQAISR	Phospho (ST)	911.957	37.9004	2	x00000000003000000	SLPSSSQLKG[S]PQAISR	-0.12734	-0.12734	-0.12734	37.9004	37.9004	106.434	0.0908511	0.0908511	23.89	23.89	1	1150	1166	14.3	7152: Scan 11134 (rt=37.9004) [\\uk-chs-lfps06\cell signalling\Cell Signalling - Mass Spec\Maruan Hijazi\Project 9. Synergi\RAW\QE2_NTERA_DMSO1_r1.raw]	Q:/Pedro's Lab/Mass Spec/Maruan Hijazi/Project 5. Cross-talk between PI3K and MAPK pathways/Phosphoproteomics NTERA2 NEW/DAT/F008364.dat	AHCTF1(S1160);	AHCTF1;	Q8WYP5;	p16867
ELYS_HUMAN	Protein ELYS OS=Homo sapiens GN=AHCTF1 PE=1 SV=3	STPLASPSPSPGRSPQR	2 Phospho (ST)	627.947	35.8483	3	x00000300030000000	STPLA[S]PSP[S]PGRSPQR	1.7168	-0.436512	-0.436512	35.7133	35.9339	77.8537	0.0171609	0.0520825	31.72	28.195	9	1209	1225	7.05	6234: Scan 10152 (rt=35.8483) [\\uk-chs-lfps06\cell signalling\Cell Signalling - Mass Spec\Maruan Hijazi\QE2 DATA SYNERGY\QE2_MCF7_Trametinib2_r2.raw]	Q:/Pedro's Lab/Mass Spec/Maruan Hijazi/Project 5. Cross-talk between PI3K and MAPK pathways/Phosphoproteomics MCF7/DAT/F008632.dat	AHCTF1(S1214);AHCTF1(S1218);	AHCTF1;	Q8WYP5;	p18841
ELYS_HUMAN	Protein ELYS OS=Homo sapiens GN=AHCTF1 PE=1 SV=3	STPLASPSPSPGRSPQR	Phospho (ST)	601.291	32.3603	3	x00000000000003000	STPLASPSPSPGR[S]PQR	1.9785	-1.68643	-1.17	31.8994	33.1711	38.68	0.00358448	0.0280897	38.68	31.7533	54	1209	1225	9.35	5040: Scan 8869 (rt=32.3603) [\\uk-chs-lfps06\cell signalling\Cell Signalling - Mass Spec\Maruan Hijazi\Project 9. Synergy NTERA2\RAW\QE2_NTERA_Tranetinib3_r2.raw]	Q:/Pedro's Lab/Mass Spec/Maruan Hijazi/Project 5. Cross-talk between PI3K and MAPK pathways/Phosphoproteomics NTERA2 NEW/DAT/F008384.dat	AHCTF1(S1222);	AHCTF1;	Q8WYP5;	p18842
ELYS_HUMAN	Protein ELYS OS=Homo sapiens GN=AHCTF1 PE=1 SV=3	STPLASPSPSPGRSPQR	Phospho (ST)	901.432	32.1208	2	x00000000000003000	STPLASPSPSPGR[S]PQR	-1.78305	-1.78305	-1.78305	32.1208	32.1208	106.434	0.0522759	0.0522759	27	27	1	1209	1225	10.98	4772: Scan 8506 (rt=32.1208) [\\uk-chs-lfps06\cell signalling\Cell Signalling - Mass Spec\Maruan Hijazi\Project 9. Synergi\RAW\QE2_NTERA_DMSO1_r1.raw]	Q:/Pedro's Lab/Mass Spec/Maruan Hijazi/Project 5. Cross-talk between PI3K and MAPK pathways/Phosphoproteomics NTERA2 NEW/DAT/F008364.dat	AHCTF1(S1222);	AHCTF1;	Q8WYP5;	p18843
ELYS_HUMAN	Protein ELYS OS=Homo sapiens GN=AHCTF1 PE=1 SV=3	ISFVEEDVHPK	Phospho (ST)	460.546	44.1101	3	x03000000000	I[S]FVEEDVHPK	-0.396775	-1.50658	-0.853755	43.8977	44.1101	129.514	0.000280685	0.000280685	48.74	48.74	6	1231	1241	48.74	10151: Scan 14352 (rt=44.1101) [\\uk-chs-lfps06\cell signalling\Cell Signalling - Mass Spec\Maruan Hijazi\Project 9. Synergi\RAW\QE2_NTERA_DMSO2_r1.raw]	Q:/Pedro's Lab/Mass Spec/Maruan Hijazi/Project 5. Cross-talk between PI3K and MAPK pathways/Phosphoproteomics NTERA2 NEW/DAT/F008365.dat	AHCTF1(S1232);	AHCTF1;	Q8WYP5;	p08040
ELYS_HUMAN	Protein ELYS OS=Homo sapiens GN=AHCTF1 PE=1 SV=3	ISFVEEDVHPK	Phospho (ST)	690.318	44.0544	2	x03000000000	I[S]FVEEDVHPK	1.72564	1.72564	1.72564	44.0544	44.0544	179.137	0.00996114	0.00996114	36.91	36.91	1	1231	1241	36.91	10468: Scan 14573 (rt=44.0544) [\\uk-chs-lfps06\cell signalling\Cell Signalling - Mass Spec\Maruan Hijazi\Project 9. Synergi\RAW\QE2_NTERA_Tranetinib1_r1.raw]	Q:/Pedro's Lab/Mass Spec/Maruan Hijazi/Project 5. Cross-talk between PI3K and MAPK pathways/Phosphoproteomics NTERA2 NEW/DAT/F008372.dat	AHCTF1(S1232);	AHCTF1;	Q8WYP5;	p08041
ELYS_HUMAN	Protein ELYS OS=Homo sapiens GN=AHCTF1 PE=1 SV=3	NLSFNELYPSGTLK	Phospho (ST)	831.893	63.647	2	x00300000000000	NL[S]FNELYPSGTLK	3.0666	-2.16878	0.599361	63.4023	63.9521	100.994	5.22711e-07	5.22711e-07	76.84	76.84	38	1539	1552	54.74	16131: Scan 21557 (rt=63.647) [\\uk-chs-lfps06\cell signalling\Cell Signalling - Mass Spec\Maruan Hijazi\QE2 DATA SYNERGY\QE2_HL60_DMSO1_r2.raw]	Q:/Pedro's Lab/Mass Spec/Maruan Hijazi/Project 5. Cross-talk between PI3K and MAPK pathways/Phosphoproteomics HL60/DAT/F008695.dat	AHCTF1(S1541);	AHCTF1;	Q8WYP5;	p12271
ELYS_HUMAN	Protein ELYS OS=Homo sapiens GN=AHCTF1 PE=1 SV=3	EVSPSDVR	Phospho (ST)	484.71	31.5011	2	x00300000	EV[S]PSDVR	3.93217	-3.30371	3.93217	30.9354	31.5011	95.2773	0.00248921	0.00248921	34.79	34.79	9	1942	1949	22.78	4413: Scan 8166 (rt=31.5011) [\\uk-chs-lfps06\cell signalling\Cell Signalling - Mass Spec\Maruan Hijazi\QE2 DATA SYNERGY\QE2_MCF7_Trametinib3_r2.raw]	Q:/Pedro's Lab/Mass Spec/Maruan Hijazi/Project 5. Cross-talk between PI3K and MAPK pathways/Phosphoproteomics MCF7/DAT/F008628.dat	AHCTF1(S1944);	AHCTF1;	Q8WYP5;	p04702
ELYS_HUMAN	Protein ELYS OS=Homo sapiens GN=AHCTF1 PE=1 SV=3	LISPLASPADGVK	2 Phospho (ST)	714.334	60.1075	2	x0030003000000	LI[S]PLA[S]PADGVK	0.688325	-1.58273	0.688325	59.9854	60.1075	170.451	0.00143814	0.00143814	41.3	41.3	5	2220	2232	41.3	16817: Scan 21729 (rt=60.1075) [\\uk-chs-lfps06\cell signalling\Cell Signalling - Mass Spec\Maruan Hijazi\Project 9. Synergy NTERA2\RAW\QE2_NTERA_T+G2_r2.raw]	Q:/Pedro's Lab/Mass Spec/Maruan Hijazi/Project 5. Cross-talk between PI3K and MAPK pathways/Phosphoproteomics NTERA2 NEW/DAT/F008387.dat	AHCTF1(S2222);AHCTF1(S2226);	AHCTF1;	Q8WYP5;	p10166
ELYS_HUMAN	Protein ELYS OS=Homo sapiens GN=AHCTF1 PE=1 SV=3	CLVAGLLSPR	Phospho (ST)	583.291	59.8586	2	x0000000300	CLVAGLL[S]PR	-5.79529	-5.79529	-5.79529	59.8586	59.8586	156.577	0.0141904	0.0141904	30.81	30.81	1	521	530	30.81	14647: Scan 19855 (rt=59.8586) [\\uk-chs-lfps06\cell signalling\Cell Signalling - Mass Spec\Maruan Hijazi\QE2 DATA SYNERGY\QE2_HL60_T+G1_r2.raw]	Q:/Pedro's Lab/Mass Spec/Maruan Hijazi/Project 5. Cross-talk between PI3K and MAPK pathways/Phosphoproteomics HL60/DAT/F008685.dat	AHCTF1(S528);	AHCTF1;	Q8WYP5;	p02242
ELYS_HUMAN	Protein ELYS OS=Homo sapiens GN=AHCTF1 PE=1 SV=3	TTSFFLNSPEKEHQEMDEGSQSLEK	Phospho (ST)	745.323	48.187	4	x3000000000000000000000000	[T]TSFFLNSPEKEHQEMDEGSQSLEK	-0.904521	-2.20773	-2.20773	48.1439	48.2729	53.79	0.000169012	0.00155281	53.79	45.7675	15	1276	1300	33.64	11902: Scan 16283 (rt=48.187) [\\uk-chs-lfps06\cell signalling\Cell Signalling - Mass Spec\Maruan Hijazi\Project 9. Synergi\RAW\QE2_NTERA_Tranetinib2_r1.raw]	Q:/Pedro's Lab/Mass Spec/Maruan Hijazi/Project 5. Cross-talk between PI3K and MAPK pathways/Phosphoproteomics NTERA2 NEW/DAT/F008374.dat	AHCTF1(T1276);	AHCTF1;	Q8WYP5;	p20632
SAHH3_HUMAN	Adenosylhomocysteinase 3 OS=Homo sapiens GN=AHCYL2 PE=1 SV=1	DLSPSEAESQLGLSTAAVGAMAPPAGGGDPEAPAPAAERPPVPGPGSGPAAALSPAAGK	Phospho (ST)	1352.16	65.7029	4	x00000000300000000000000000000000000000000000000000000000000	DLSPSEAE[S]QLGLSTAAVGAMAPPAGGGDPEAPAPAAERPPVPGPGSGPAAALSPAAGK	4.26894	1.08648	3.01076	65.4927	65.7109	37.96	0.00347104	0.0161663	37.96	32.854	18	21	79	29.45	18703: Scan 23910 (rt=65.7029) [\\uk-chs-lfps06\cell signalling\Cell Signalling - Mass Spec\Maruan Hijazi\Project 9. Synergy NTERA2\RAW\QE2_NTERA_Tranetinib3_r1.raw]	Q:/Pedro's Lab/Mass Spec/Maruan Hijazi/Project 5. Cross-talk between PI3K and MAPK pathways/Phosphoproteomics NTERA2 NEW/DAT/F008404.dat	AHCYL2(S29);	AHCYL2;	Q96HN2;	p02844
AHDC1_HUMAN	AT-hook DNA-binding motif-containing protein 1 OS=Homo sapiens GN=AHDC1 PE=1 SV=1	ASTVSPGGYMVPK	Phospho (ST)	687.312	47.5678	2	x0300000000000	A[S]TVSPGGYMVPK	1.72372	-2.85151	-0.330757	47.4774	47.816	80.9337	1.2638e-07	0.000147754	81.69	62.1267	89	1060	1072	46.53	11182: Scan 15534 (rt=47.5678) [\\uk-chs-lfps06\cell signalling\Cell Signalling - Mass Spec\Maruan Hijazi\Project 9. Synergi\RAW\QE2_NTERA_DMSO1_r1.raw]	Q:/Pedro's Lab/Mass Spec/Maruan Hijazi/Project 5. Cross-talk between PI3K and MAPK pathways/Phosphoproteomics NTERA2 NEW/DAT/F008364.dat	AHDC1(S1061);	AHDC1;	Q5TGY3;	p01832
AHDC1_HUMAN	AT-hook DNA-binding motif-containing protein 1 OS=Homo sapiens GN=AHDC1 PE=1 SV=1	GTTASATSAASAASSSSSSFQPSPENCR	Phospho (ST)	928.717	40.7001	3	x0000000000300000000000000000	GTTASATSAA[S]AASSSSSSFQPSPENCR	-0.545429	-2.88453	-2.88453	40.692	40.9114	140.217	0.000101295	0.0201514	54.78	37.911	68	1073	1100	25.86	8431: Scan 12624 (rt=40.7001) [\\uk-chs-lfps06\cell signalling\Cell Signalling - Mass Spec\Maruan Hijazi\Project 9. Synergy NTERA2\RAW\QE2_NTERA_GDC3_r2.raw]	Q:/Pedro's Lab/Mass Spec/Maruan Hijazi/Project 5. Cross-talk between PI3K and MAPK pathways/Phosphoproteomics NTERA2 NEW/DAT/F008383.dat	AHDC1(S1083);	AHDC1;	Q5TGY3;	p06682
AHDC1_HUMAN	AT-hook DNA-binding motif-containing protein 1 OS=Homo sapiens GN=AHDC1 PE=1 SV=1	AYSPTCSPTLGFK	2 Phospho (ST)	794.812	60.8098	2	x0030000030000	AY[S]PTCSP[T]LGFK	1.6339	-2.25875	-0.495085	60.8098	60.9808	94.9673	0.0088605	0.0448346	31.17	26.37	17	1397	1409	3.65	16644: Scan 21648 (rt=60.8098) [\\uk-chs-lfps06\cell signalling\Cell Signalling - Mass Spec\Maruan Hijazi\Project 9. Synergy NTERA2\RAW\QE2_NTERA_T+G3_r2.raw]	Q:/Pedro's Lab/Mass Spec/Maruan Hijazi/Project 5. Cross-talk between PI3K and MAPK pathways/Phosphoproteomics NTERA2 NEW/DAT/F008381.dat	AHDC1(S1399);AHDC1(T1405);	AHDC1;	Q5TGY3;	p02178
AHDC1_HUMAN	AT-hook DNA-binding motif-containing protein 1 OS=Homo sapiens GN=AHDC1 PE=1 SV=1	AYSPTCSPTLGFK	Phospho (ST); Phospho (Y)	794.812	60.8098	2	x0400003000000	A[Y]SPTC[S]PTLGFK	1.6339	-2.25875	-0.495085	60.8098	60.9808	94.9673	0.00053267	0.00904057	43.38	34.5	19	1397	1409	10.88	16644: Scan 21648 (rt=60.8098) [\\uk-chs-lfps06\cell signalling\Cell Signalling - Mass Spec\Maruan Hijazi\Project 9. Synergy NTERA2\RAW\QE2_NTERA_T+G3_r2.raw]	Q:/Pedro's Lab/Mass Spec/Maruan Hijazi/Project 5. Cross-talk between PI3K and MAPK pathways/Phosphoproteomics NTERA2 NEW/DAT/F008381.dat	AHDC1(S1403);AHDC1(Y1398);	AHDC1;	Q5TGY3;	p02179
AHDC1_HUMAN	AT-hook DNA-binding motif-containing protein 1 OS=Homo sapiens GN=AHDC1 PE=1 SV=1	GPAAAAAGYGCPLLSDLTLSPVPR	Phospho (ST)	1217.6	72.0964	2	x000000000000003000000000	GPAAAAAGYGCPLL[S]DLTLSPVPR	1.77422	1.77422	1.77422	72.0964	72.0964	115.357	0.00207513	0.0184067	41.27	34.58	3	1530	1553	24.94	20941: Scan 26441 (rt=72.0964) [\\uk-chs-lfps06\cell signalling\Cell Signalling - Mass Spec\Maruan Hijazi\Project 9. Synergy NTERA2\RAW\QE2_NTERA_GDC3_r1.raw]	Q:/Pedro's Lab/Mass Spec/Maruan Hijazi/Project 5. Cross-talk between PI3K and MAPK pathways/Phosphoproteomics NTERA2 NEW/DAT/F008402.dat	AHDC1(S1544);	AHDC1;	Q5TGY3;	p06131
AHNK_HUMAN	Neuroblast differentiation-associated protein AHNAK OS=Homo sapiens GN=AHNAK PE=1 SV=2	MSLPDVDLDLKGPK	Phospho (ST)	536.599	58.5324	3	x03000000000000	M[S]LPDVDLDLKGPK	4.17358	2.71725	2.71725	58.5324	58.6734	2082.97	3.04367e-05	3.04367e-05	58.46	58.46	4	1067	1080	58.46	15789: Scan 20574 (rt=58.5324) [\\uk-chs-lfps06\cell signalling\Cell Signalling - Mass Spec\Maruan Hijazi\QE2 DATA SYNERGY\QE2_MCF7_Trametinib2_r1.raw]	Q:/Pedro's Lab/Mass Spec/Maruan Hijazi/Project 5. Cross-talk between PI3K and MAPK pathways/Phosphoproteomics MCF7/DAT/F008635.dat	AHNAK(S1068);	AHNAK;	Q09666;	p11777
AHNK_HUMAN	Neuroblast differentiation-associated protein AHNAK OS=Homo sapiens GN=AHNAK PE=1 SV=2	EVFSSCSSEVVLSGDDEEYQR	Phospho (ST)	834.671	53.1353	3	x000000000000300000000	EVFSSCSSEVVL[S]GDDEEYQR	1.40384	-3.21433	-1.45103	52.8565	53.2273	1700.76	4.76411e-08	0.00311116	86.79	48.922	35	103	123	43.3	13636: Scan 18155 (rt=53.1353) [\\uk-chs-lfps06\cell signalling\Cell Signalling - Mass Spec\Maruan Hijazi\QE2 DATA SYNERGY\QE2_MCF7_T+G2_r1.raw]	Q:/Pedro's Lab/Mass Spec/Maruan Hijazi/Project 5. Cross-talk between PI3K and MAPK pathways/Phosphoproteomics MCF7/DAT/F008645.dat	AHNAK(S115);	AHNAK;	Q09666;	p04665
AHNK_HUMAN	Neuroblast differentiation-associated protein AHNAK OS=Homo sapiens GN=AHNAK PE=1 SV=2	DIDISSPEFK	Phospho (ST)	615.768	54.4765	2	x0000300000	DIDI[S]SPEFK	2.03737	-1.62258	-1.62258	54.2064	54.5987	509.197	0.0150014	0.0511626	29.59	25.765	24	172	181	21.94	14544: Scan 19237 (rt=54.4765) [\\uk-chs-lfps06\cell signalling\Cell Signalling - Mass Spec\Maruan Hijazi\Project 9. Synergy NTERA2\RAW\QE2_NTERA_T+G2_r2.raw]	Q:/Pedro's Lab/Mass Spec/Maruan Hijazi/Project 5. Cross-talk between PI3K and MAPK pathways/Phosphoproteomics NTERA2 NEW/DAT/F008387.dat	AHNAK(S176);	AHNAK;	Q09666;	p02637
AHNK_HUMAN	Neuroblast differentiation-associated protein AHNAK OS=Homo sapiens GN=AHNAK PE=1 SV=2	LPSGSGAASPTGSAVDIR	Phospho (ST)	574.941	44.5563	3	x003000000000000000	LP[S]GSGAASPTGSAVDIR	9.59685	-0.4565	0.414682	44.1888	44.6608	1294.7	2.29442e-08	6.22575e-05	90.39	67.284	70	208	225	53.65	9782: Scan 14069 (rt=44.5563) [\\uk-chs-lfps06\cell signalling\Cell Signalling - Mass Spec\Maruan Hijazi\QE2 DATA SYNERGY\QE2_MCF7_T+G1_r2.raw]	Q:/Pedro's Lab/Mass Spec/Maruan Hijazi/Project 5. Cross-talk between PI3K and MAPK pathways/Phosphoproteomics MCF7/DAT/F008647.dat	AHNAK(S210);	AHNAK;	Q09666;	p10627
AHNK_HUMAN	Neuroblast differentiation-associated protein AHNAK OS=Homo sapiens GN=AHNAK PE=1 SV=2	LPSGSGAASPTGSAVDIR	Phospho (ST)	861.907	44.2744	2	x003000000000000000	LP[S]GSGAASPTGSAVDIR	5.08187	-1.01638	-1.24289	44.0798	46.2128	678.551	2.85192e-12	0.00670696	129.59	79.1362	457	208	225	70.32	10016: Scan 14333 (rt=44.2744) [\\uk-chs-lfps06\cell signalling\Cell Signalling - Mass Spec\Maruan Hijazi\Project 9. Synergy NTERA2\RAW\QE2_NTERA_Tranetinib3_r1.raw]	Q:/Pedro's Lab/Mass Spec/Maruan Hijazi/Project 5. Cross-talk between PI3K and MAPK pathways/Phosphoproteomics NTERA2 NEW/DAT/F008404.dat	AHNAK(S210);	AHNAK;	Q09666;	p10628
AHNK_HUMAN	Neuroblast differentiation-associated protein AHNAK OS=Homo sapiens GN=AHNAK PE=1 SV=2	LPSGSGAASPTGSAVDIR	2 Phospho (ST)	601.598	51.312	3	x003000003000000000	LP[S]GSGAA[S]PTGSAVDIR	2.39209	2.39209	2.39209	51.312	51.312	1265.93	0.0241225	0.0286154	29.6	28.8867	3	208	225	8.85	12404: Scan 17026 (rt=51.312) [\\uk-chs-lfps06\cell signalling\Cell Signalling - Mass Spec\Maruan Hijazi\QE2 DATA SYNERGY\QE2_MCF7_GDC1_r2.raw]	Q:/Pedro's Lab/Mass Spec/Maruan Hijazi/Project 5. Cross-talk between PI3K and MAPK pathways/Phosphoproteomics MCF7/DAT/F008659.dat	AHNAK(S210);AHNAK(S216);	AHNAK;	Q09666;	p10625
AHNK_HUMAN	Neuroblast differentiation-associated protein AHNAK OS=Homo sapiens GN=AHNAK PE=1 SV=2	ISMPDLDLHLKSPK	Phospho (ST)	558.616	52.5272	3	x00000000000300	ISMPDLDLHLK[S]PK	-1.65588	-1.65588	-1.65588	52.5272	52.5272	2128.3	0.0277588	0.0277588	29.58	29.58	1	2386	2399	29.58	13861: Scan 18341 (rt=52.5272) [\\uk-chs-lfps06\cell signalling\Cell Signalling - Mass Spec\Maruan Hijazi\QE2 DATA SYNERGY\QE2_MCF7_DMSO1_r1.raw]	Q:/Pedro's Lab/Mass Spec/Maruan Hijazi/Project 5. Cross-talk between PI3K and MAPK pathways/Phosphoproteomics MCF7/DAT/F008674.dat	AHNAK(S2397);	AHNAK;	Q09666;	p08072
AHNK_HUMAN	Neuroblast differentiation-associated protein AHNAK OS=Homo sapiens GN=AHNAK PE=1 SV=2	MPFLSISSPK	Phospho (ST)	593.783	62.3944	2	x0000003000	MPFLSI[S]SPK	0.448736	0.448736	0.448736	62.3944	62.3944	1086.28	0.013569	0.013569	31.08	31.08	2	3405	3414	14.48	16677: Scan 21766 (rt=62.3944) [\\uk-chs-lfps06\cell signalling\Cell Signalling - Mass Spec\Maruan Hijazi\QE2 DATA SYNERGY\QE2_MCF7_Trametinib3_r2.raw]	Q:/Pedro's Lab/Mass Spec/Maruan Hijazi/Project 5. Cross-talk between PI3K and MAPK pathways/Phosphoproteomics MCF7/DAT/F008628.dat	AHNAK(S3411);	AHNAK;	Q09666;	p11692
AHNK_HUMAN	Neuroblast differentiation-associated protein AHNAK OS=Homo sapiens GN=AHNAK PE=1 SV=2	VSMPDVELNLKSPK	Phospho (ST)	546.272	51.7868	3	x00000000000300	VSMPDVELNLK[S]PK	3.82137	-1.91895	-1.09366	51.5647	52.6103	641.085	2.50872e-06	2.50872e-06	69.95	69.95	27	3415	3428	69.95	13034: Scan 17713 (rt=51.7868) [\\uk-chs-lfps06\cell signalling\Cell Signalling - Mass Spec\Maruan Hijazi\Project 9. Synergy NTERA2\RAW\QE2_NTERA_DMSO2_r2.raw]	Q:/Pedro's Lab/Mass Spec/Maruan Hijazi/Project 5. Cross-talk between PI3K and MAPK pathways/Phosphoproteomics NTERA2 NEW/DAT/F008392.dat	AHNAK(S3426);	AHNAK;	Q09666;	p21839
AHNK_HUMAN	Neuroblast differentiation-associated protein AHNAK OS=Homo sapiens GN=AHNAK PE=1 SV=2	ISIPDVDLDLKGPK	Phospho (ST)	530.613	59.4188	3	x03000000000000	I[S]IPDVDLDLKGPK	2.30172	2.30172	2.30172	59.4188	59.4188	1700.76	0.027559	0.027559	28.21	28.21	1	4849	4862	28.21	16115: Scan 20909 (rt=59.4188) [\\uk-chs-lfps06\cell signalling\Cell Signalling - Mass Spec\Maruan Hijazi\QE2 DATA SYNERGY\QE2_MCF7_T+G2_r1.raw]	Q:/Pedro's Lab/Mass Spec/Maruan Hijazi/Project 5. Cross-talk between PI3K and MAPK pathways/Phosphoproteomics MCF7/DAT/F008645.dat	AHNAK(S4850);	AHNAK;	Q09666;	p08054
AHNK_HUMAN	Neuroblast differentiation-associated protein AHNAK OS=Homo sapiens GN=AHNAK PE=1 SV=2	MPSLEISAPK	Phospho (ST)	576.774	53.7458	2	x0030000000	MP[S]LEISAPK	1.75766	1.75766	1.75766	53.7458	53.7458	2128.3	0.0173061	0.0173061	34.97	34.97	1	4906	4915	31.23	14352: Scan 18882 (rt=53.7458) [\\uk-chs-lfps06\cell signalling\Cell Signalling - Mass Spec\Maruan Hijazi\QE2 DATA SYNERGY\QE2_MCF7_DMSO1_r1.raw]	Q:/Pedro's Lab/Mass Spec/Maruan Hijazi/Project 5. Cross-talk between PI3K and MAPK pathways/Phosphoproteomics MCF7/DAT/F008674.dat	AHNAK(S4908);	AHNAK;	Q09666;	p11707
AHNK_HUMAN	Neuroblast differentiation-associated protein AHNAK OS=Homo sapiens GN=AHNAK PE=1 SV=2	FGFGAKSPK	Phospho (ST)	509.742	36.6013	2	x000000300	FGFGAK[S]PK	1.54599	0.779385	0.779385	36.6013	36.7541	2082.97	0.00528842	0.00528842	33.43	33.43	2	4980	4988	32.47	6986: Scan 10851 (rt=36.6013) [\\uk-chs-lfps06\cell signalling\Cell Signalling - Mass Spec\Maruan Hijazi\QE2 DATA SYNERGY\QE2_MCF7_Trametinib2_r1.raw]	Q:/Pedro's Lab/Mass Spec/Maruan Hijazi/Project 5. Cross-talk between PI3K and MAPK pathways/Phosphoproteomics MCF7/DAT/F008635.dat	AHNAK(S4986);	AHNAK;	Q09666;	p04874
AHNK_HUMAN	Neuroblast differentiation-associated protein AHNAK OS=Homo sapiens GN=AHNAK PE=1 SV=2	ISMQDVDLSLGSPK	Phospho (ST)	785.369	60.1642	2	x00000000300000	ISMQDVDL[S]LGSPK	4.54765	-7.90844	3.89744	59.9292	60.4795	1628.36	4.27965e-08	2.72771e-06	87.12	76.61	55	500	513	52.31	16405: Scan 21286 (rt=60.1642) [\\uk-chs-lfps06\cell signalling\Cell Signalling - Mass Spec\Maruan Hijazi\QE2 DATA SYNERGY\QE2_MCF7_DMSO3_r1.raw]	Q:/Pedro's Lab/Mass Spec/Maruan Hijazi/Project 5. Cross-talk between PI3K and MAPK pathways/Phosphoproteomics MCF7/DAT/F008666.dat	AHNAK(S508);	AHNAK;	Q09666;	p08075
AHNK_HUMAN	Neuroblast differentiation-associated protein AHNAK OS=Homo sapiens GN=AHNAK PE=1 SV=2	ISMQDVDLSLGSPK	Phospho (ST)	523.914	60.1312	3	x00000000000300	ISMQDVDLSLG[S]PK	4.10398	1.21628	1.40752	60.1062	60.3862	1757.72	0.000516221	0.000516221	46.47	46.47	20	500	513	27.21	16868: Scan 21552 (rt=60.1312) [\\uk-chs-lfps06\cell signalling\Cell Signalling - Mass Spec\Maruan Hijazi\QE2 DATA SYNERGY\QE2_MCF7_Tranetinib1_r1.raw]	Q:/Pedro's Lab/Mass Spec/Maruan Hijazi/Project 5. Cross-talk between PI3K and MAPK pathways/Phosphoproteomics MCF7/DAT/F008626.dat	AHNAK(S511);	AHNAK;	Q09666;	p08074
AHNK_HUMAN	Neuroblast differentiation-associated protein AHNAK OS=Homo sapiens GN=AHNAK PE=1 SV=2	AEAPLPSPK	Phospho (ST)	495.24	37.4814	2	x000000300	AEAPLP[S]PK	1.69961	-1.29494	1.69961	37.3823	37.5728	2128.3	0.00121752	0.00121752	41.2	41.2	9	5104	5112	41.2	7730: Scan 11612 (rt=37.4814) [\\uk-chs-lfps06\cell signalling\Cell Signalling - Mass Spec\Maruan Hijazi\QE2 DATA SYNERGY\QE2_MCF7_DMSO1_r1.raw]	Q:/Pedro's Lab/Mass Spec/Maruan Hijazi/Project 5. Cross-talk between PI3K and MAPK pathways/Phosphoproteomics MCF7/DAT/F008674.dat	AHNAK(S5110);	AHNAK;	Q09666;	p00374
AHNK_HUMAN	Neuroblast differentiation-associated protein AHNAK OS=Homo sapiens GN=AHNAK PE=1 SV=2	FKAEAPLPSPK	Phospho (ST)	422.217	40.2252	3	x00000000300	FKAEAPLP[S]PK	1.05094	0.267484	0.267484	40.2252	41.6098	687.945	0.0747061	0.0747061	24.94	24.94	2	5102	5112	23.86	8192: Scan 12335 (rt=40.2252) [\\uk-chs-lfps06\cell signalling\Cell Signalling - Mass Spec\Maruan Hijazi\Project 9. Synergy NTERA2\RAW\QE2_NTERA_T+G3_r1.raw]	Q:/Pedro's Lab/Mass Spec/Maruan Hijazi/Project 5. Cross-talk between PI3K and MAPK pathways/Phosphoproteomics NTERA2 NEW/DAT/F008401.dat	AHNAK(S5110);	AHNAK;	Q09666;	p04960
AHNK_HUMAN	Neuroblast differentiation-associated protein AHNAK OS=Homo sapiens GN=AHNAK PE=1 SV=2	FKAEAPLPSPK	Phospho (ST)	632.821	40.3957	2	x00000000300	FKAEAPLP[S]PK	2.64634	-0.709071	-0.709071	40.3957	41.6935	663.031	0.01179	0.01179	31.23	31.23	4	5102	5112	31.23	8661: Scan 12774 (rt=40.3957) [\\uk-chs-lfps06\cell signalling\Cell Signalling - Mass Spec\Maruan Hijazi\Project 9. Synergy NTERA2\RAW\QE2_NTERA_DMSO3_r2.raw]	Q:/Pedro's Lab/Mass Spec/Maruan Hijazi/Project 5. Cross-talk between PI3K and MAPK pathways/Phosphoproteomics NTERA2 NEW/DAT/F008386.dat	AHNAK(S5110);	AHNAK;	Q09666;	p04961
AHNK_HUMAN	Neuroblast differentiation-associated protein AHNAK OS=Homo sapiens GN=AHNAK PE=1 SV=2	VSVGAPDLSLEASEGSIKLPK	Phospho (ST)	726.376	56.5174	3	x000000000000300000000	VSVGAPDLSLEA[S]EGSIKLPK	3.38402	0.309728	1.13689	56.4854	57.2681	1757.72	0.000113113	0.000484595	52.16	47.765	23	5385	5405	25.27	15439: Scan 19968 (rt=56.5174) [\\uk-chs-lfps06\cell signalling\Cell Signalling - Mass Spec\Maruan Hijazi\QE2 DATA SYNERGY\QE2_MCF7_Tranetinib1_r1.raw]	Q:/Pedro's Lab/Mass Spec/Maruan Hijazi/Project 5. Cross-talk between PI3K and MAPK pathways/Phosphoproteomics MCF7/DAT/F008626.dat	AHNAK(S5397);	AHNAK;	Q09666;	p21911
AHNK_HUMAN	Neuroblast differentiation-associated protein AHNAK OS=Homo sapiens GN=AHNAK PE=1 SV=2	GPRISAPNVDFNLEGPK	Phospho (ST)	630.977	53.836	3	x00003000000000000	GPRI[S]APNVDFNLEGPK	2.25196	0.0137573	2.25196	53.4016	54.9275	1747.3	1.37847e-05	1.37847e-05	62.39	62.39	13	5444	5460	59.54	13313: Scan 18017 (rt=53.836) [\\uk-chs-lfps06\cell signalling\Cell Signalling - Mass Spec\Maruan Hijazi\QE2 DATA SYNERGY\QE2_MCF7_Trametinib1_r2.raw]	Q:/Pedro's Lab/Mass Spec/Maruan Hijazi/Project 5. Cross-talk between PI3K and MAPK pathways/Phosphoproteomics MCF7/DAT/F008637.dat	AHNAK(S5448);	AHNAK;	Q09666;	p06217
AHNK_HUMAN	Neuroblast differentiation-associated protein AHNAK OS=Homo sapiens GN=AHNAK PE=1 SV=2	ISAPNVDFNLEGPK	Phospho (ST)	527.585	59.6589	3	x03000000000000	I[S]APNVDFNLEGPK	3.05431	-0.174081	2.06681	59.4044	59.8758	1191.05	8.79319e-05	8.79319e-05	54.09	54.09	20	5447	5460	49.13	15743: Scan 20696 (rt=59.6589) [\\uk-chs-lfps06\cell signalling\Cell Signalling - Mass Spec\Maruan Hijazi\QE2 DATA SYNERGY\QE2_MCF7_Trametinib2_r2.raw]	Q:/Pedro's Lab/Mass Spec/Maruan Hijazi/Project 5. Cross-talk between PI3K and MAPK pathways/Phosphoproteomics MCF7/DAT/F008632.dat	AHNAK(S5448);	AHNAK;	Q09666;	p08013
AHNK_HUMAN	Neuroblast differentiation-associated protein AHNAK OS=Homo sapiens GN=AHNAK PE=1 SV=2	ISAPNVDFNLEGPK	Phospho (ST)	790.873	59.484	2	x03000000000000	I[S]APNVDFNLEGPK	3.02013	0.424756	0.981813	59.3085	59.7534	2082.97	7.20999e-07	7.20999e-07	75	75	23	5447	5460	72.09	16165: Scan 20988 (rt=59.484) [\\uk-chs-lfps06\cell signalling\Cell Signalling - Mass Spec\Maruan Hijazi\QE2 DATA SYNERGY\QE2_MCF7_Trametinib2_r1.raw]	Q:/Pedro's Lab/Mass Spec/Maruan Hijazi/Project 5. Cross-talk between PI3K and MAPK pathways/Phosphoproteomics MCF7/DAT/F008635.dat	AHNAK(S5448);	AHNAK;	Q09666;	p08014
AHNK_HUMAN	Neuroblast differentiation-associated protein AHNAK OS=Homo sapiens GN=AHNAK PE=1 SV=2	GPAFNMASPESDFGINLK	Phospho (ST)	987.941	68.3206	2	x000000000030000000	GPAFNMASPE[S]DFGINLK	3.23325	3.23325	3.23325	68.3206	68.3206	2082.97	0.00303563	0.022859	39.68	33.94	2	5545	5562	28.2	19603: Scan 24818 (rt=68.3206) [\\uk-chs-lfps06\cell signalling\Cell Signalling - Mass Spec\Maruan Hijazi\QE2 DATA SYNERGY\QE2_MCF7_Trametinib2_r1.raw]	Q:/Pedro's Lab/Mass Spec/Maruan Hijazi/Project 5. Cross-talk between PI3K and MAPK pathways/Phosphoproteomics MCF7/DAT/F008635.dat	AHNAK(S5555);	AHNAK;	Q09666;	p06133
AHNK_HUMAN	Neuroblast differentiation-associated protein AHNAK OS=Homo sapiens GN=AHNAK PE=1 SV=2	ISMSEVDLNVAAPK	Phospho (ST)	777.367	58.3717	2	x00030000000000	ISM[S]EVDLNVAAPK	2.69784	-2.19679	-1.64293	58.1853	58.6214	711.684	6.55973e-08	1.93763e-06	85.42	76.6	42	569	582	67.78	16018: Scan 20961 (rt=58.3717) [\\uk-chs-lfps06\cell signalling\Cell Signalling - Mass Spec\Maruan Hijazi\Project 9. Synergy NTERA2\RAW\QE2_NTERA_T+G2_r1.raw]	Q:/Pedro's Lab/Mass Spec/Maruan Hijazi/Project 5. Cross-talk between PI3K and MAPK pathways/Phosphoproteomics NTERA2 NEW/DAT/F008407.dat	AHNAK(S572);	AHNAK;	Q09666;	p08076
AHNK_HUMAN	Neuroblast differentiation-associated protein AHNAK OS=Homo sapiens GN=AHNAK PE=1 SV=2	GGVTGSPEASISGSKGDLK	Phospho (ST)	913.934	36.8952	2	x0000000003000000000	GGVTGSPEA[S]ISGSKGDLK	3.99923	-0.787581	3.32009	36.5384	37.4667	1614.28	1.54548e-09	0.0076356	102.35	63.026	77	5726	5744	35.22	6854: Scan 10933 (rt=36.8952) [\\uk-chs-lfps06\cell signalling\Cell Signalling - Mass Spec\Maruan Hijazi\QE2 DATA SYNERGY\QE2_MCF7_T+G3_r1.raw]	Q:/Pedro's Lab/Mass Spec/Maruan Hijazi/Project 5. Cross-talk between PI3K and MAPK pathways/Phosphoproteomics MCF7/DAT/F008641.dat	AHNAK(S5735);	AHNAK;	Q09666;	p05734
AHNK_HUMAN	Neuroblast differentiation-associated protein AHNAK OS=Homo sapiens GN=AHNAK PE=1 SV=2	GKGGVTGSPEASISGSK	Phospho (ST)	533.587	30.4936	3	x00000000000300000	GKGGVTGSPEA[S]ISGSK	1.86076	-7.50881	0.959482	30.4259	32.0835	1757.72	4.75999e-08	0.0014343	87.08	64.59	59	5724	5740	26.45	4906: Scan 8335 (rt=30.4936) [\\uk-chs-lfps06\cell signalling\Cell Signalling - Mass Spec\Maruan Hijazi\QE2 DATA SYNERGY\QE2_MCF7_Tranetinib1_r1.raw]	Q:/Pedro's Lab/Mass Spec/Maruan Hijazi/Project 5. Cross-talk between PI3K and MAPK pathways/Phosphoproteomics MCF7/DAT/F008626.dat	AHNAK(S5735);	AHNAK;	Q09666;	p05856
AHNK_HUMAN	Neuroblast differentiation-associated protein AHNAK OS=Homo sapiens GN=AHNAK PE=1 SV=2	GGVTGSPEASISGSKGDLK	2 Phospho (ST)	636.279	40.9066	3	x0000000000030300000	GGVTGSPEASI[S]G[S]KGDLK	2.04217	-1.4524	0.956022	40.7386	41.1785	1815.48	1.26961e-05	0.0067277	62.59	43.8822	100	5726	5744	22.5	8786: Scan 12828 (rt=40.9066) [\\uk-chs-lfps06\cell signalling\Cell Signalling - Mass Spec\Maruan Hijazi\QE2 DATA SYNERGY\QE2_MCF7_DMSO2_r1.raw]	Q:/Pedro's Lab/Mass Spec/Maruan Hijazi/Project 5. Cross-talk between PI3K and MAPK pathways/Phosphoproteomics MCF7/DAT/F008670.dat	AHNAK(S5737);AHNAK(S5739);	AHNAK;	Q09666;	p05731
AHNK_HUMAN	Neuroblast differentiation-associated protein AHNAK OS=Homo sapiens GN=AHNAK PE=1 SV=2	GKGGVTGSPEASISGSKGDLK	2 Phospho (ST)	697.985	35.7414	3	x000000000000030300000	GKGGVTGSPEASI[S]G[S]KGDLK	8.33929	-0.814471	0.907252	35.0469	36.5947	1387.33	4.06734e-09	0.000381685	98.89	65.0089	211	5724	5744	23.06	6588: Scan 10465 (rt=35.7414) [\\uk-chs-lfps06\cell signalling\Cell Signalling - Mass Spec\Maruan Hijazi\QE2 DATA SYNERGY\QE2_MCF7_Trametinib3_r1.raw]	Q:/Pedro's Lab/Mass Spec/Maruan Hijazi/Project 5. Cross-talk between PI3K and MAPK pathways/Phosphoproteomics MCF7/DAT/F008630.dat	AHNAK(S5737);AHNAK(S5739);	AHNAK;	Q09666;	p05858
AHNK_HUMAN	Neuroblast differentiation-associated protein AHNAK OS=Homo sapiens GN=AHNAK PE=1 SV=2	GGVTGSPEASISGSK	Phospho (ST)	707.317	36.6754	2	x000000000000030	GGVTGSPEASISG[S]K	4.7387	-1.58996	-0.768786	36.4914	37.2395	1757.72	1.10661e-07	0.000494963	82.22	57.922	200	5726	5740	39.32	7439: Scan 11117 (rt=36.6754) [\\uk-chs-lfps06\cell signalling\Cell Signalling - Mass Spec\Maruan Hijazi\QE2 DATA SYNERGY\QE2_MCF7_Tranetinib1_r1.raw]	Q:/Pedro's Lab/Mass Spec/Maruan Hijazi/Project 5. Cross-talk between PI3K and MAPK pathways/Phosphoproteomics MCF7/DAT/F008626.dat	AHNAK(S5739);	AHNAK;	Q09666;	p05730
AHNK_HUMAN	Neuroblast differentiation-associated protein AHNAK OS=Homo sapiens GN=AHNAK PE=1 SV=2	GKGGVTGSPEASISGSK	Phospho (ST)	799.875	30.8036	2	x00000000000000030	GKGGVTGSPEASISG[S]K	3.0975	-5.17673	0.230952	30.3768	31.7397	1815.48	1.49595e-10	0.000554582	112.08	74.018	156	5724	5740	35.74	4659: Scan 8284 (rt=30.8036) [\\uk-chs-lfps06\cell signalling\Cell Signalling - Mass Spec\Maruan Hijazi\QE2 DATA SYNERGY\QE2_MCF7_DMSO2_r1.raw]	Q:/Pedro's Lab/Mass Spec/Maruan Hijazi/Project 5. Cross-talk between PI3K and MAPK pathways/Phosphoproteomics MCF7/DAT/F008670.dat	AHNAK(S5739);	AHNAK;	Q09666;	p05857
AHNK_HUMAN	Neuroblast differentiation-associated protein AHNAK OS=Homo sapiens GN=AHNAK PE=1 SV=2	GKGGVTGSPEASISGSKGDLK	Phospho (ST)	671.329	35.2112	3	x000000000000000300000	GKGGVTGSPEASISG[S]KGDLK	1.01991	-1.39685	1.01991	35.1513	35.2112	1700.76	0.0678588	0.0756717	26.24	25.79	3	5724	5744	1.57	6449: Scan 10209 (rt=35.2112) [\\uk-chs-lfps06\cell signalling\Cell Signalling - Mass Spec\Maruan Hijazi\QE2 DATA SYNERGY\QE2_MCF7_T+G2_r1.raw]	Q:/Pedro's Lab/Mass Spec/Maruan Hijazi/Project 5. Cross-talk between PI3K and MAPK pathways/Phosphoproteomics MCF7/DAT/F008645.dat	AHNAK(S5739);	AHNAK;	Q09666;	p05859
AHNK_HUMAN	Neuroblast differentiation-associated protein AHNAK OS=Homo sapiens GN=AHNAK PE=1 SV=2	SSKASLGSLEGEAEAEASSPK	2 Phospho (ST)	732.311	53.0108	3	x330000000000000000000	[S][S]KASLGSLEGEAEAEASSPK	0.0975428	-0.873328	0.0975428	52.9382	53.0108	2165.22	7.04381e-06	1.31997e-05	65.51	63.315	15	5745	5765	52.31	13861: Scan 18251 (rt=53.0108) [\\uk-chs-lfps06\cell signalling\Cell Signalling - Mass Spec\Maruan Hijazi\QE2 DATA SYNERGY\QE2_MCF7_GDC1_r1.raw]	Q:/Pedro's Lab/Mass Spec/Maruan Hijazi/Project 5. Cross-talk between PI3K and MAPK pathways/Phosphoproteomics MCF7/DAT/F008662.dat	AHNAK(S5745);AHNAK(S5746);	AHNAK;	Q09666;	p18419
AHNK_HUMAN	Neuroblast differentiation-associated protein AHNAK OS=Homo sapiens GN=AHNAK PE=1 SV=2	GDLKSSKASLGSLEGEAEAEASSPK	3 Phospho (ST)	896.711	53.9622	3	x0000330030000000000000000	GDLK[S][S]KA[S]LGSLEGEAEAEASSPK	5.03812	-1.66053	2.48148	53.7945	54.0744	2165.22	5.02371e-10	5.49521e-08	107.71	96.02	14	5741	5765	73.15	14237: Scan 18673 (rt=53.9622) [\\uk-chs-lfps06\cell signalling\Cell Signalling - Mass Spec\Maruan Hijazi\QE2 DATA SYNERGY\QE2_MCF7_GDC1_r1.raw]	Q:/Pedro's Lab/Mass Spec/Maruan Hijazi/Project 5. Cross-talk between PI3K and MAPK pathways/Phosphoproteomics MCF7/DAT/F008662.dat	AHNAK(S5745);AHNAK(S5746);AHNAK(S5749);	AHNAK;	Q09666;	p05419
AHNK_HUMAN	Neuroblast differentiation-associated protein AHNAK OS=Homo sapiens GN=AHNAK PE=1 SV=2	SSKASLGSLEGEAEAEASSPK	2 Phospho (ST)	1097.96	53.2615	2	x300000030000000000000	[S]SKASLG[S]LEGEAEAEASSPK	4.80875	-1.11673	-1.11673	52.8208	53.2674	1265.93	2.31334e-11	0.00582979	120.44	72.9243	59	5745	5765	34.54	13194: Scan 17889 (rt=53.2615) [\\uk-chs-lfps06\cell signalling\Cell Signalling - Mass Spec\Maruan Hijazi\QE2 DATA SYNERGY\QE2_MCF7_GDC1_r2.raw]	Q:/Pedro's Lab/Mass Spec/Maruan Hijazi/Project 5. Cross-talk between PI3K and MAPK pathways/Phosphoproteomics MCF7/DAT/F008659.dat	AHNAK(S5745);AHNAK(S5752);	AHNAK;	Q09666;	p18420
AHNK_HUMAN	Neuroblast differentiation-associated protein AHNAK OS=Homo sapiens GN=AHNAK PE=1 SV=2	ASLGSLEGEAEAEASSPK	Phospho (ST)	604.937	50.7352	3	x030000000000000000	A[S]LGSLEGEAEAEASSPK	3.3834	-0.607137	1.71654	50.7352	57.1036	1555.55	7.66393e-09	0.0152916	95.1	72.5067	67	5748	5765	95.1	12880: Scan 17216 (rt=50.7352) [\\uk-chs-lfps06\cell signalling\Cell Signalling - Mass Spec\Maruan Hijazi\QE2 DATA SYNERGY\QE2_MCF7_T+G1_r1.raw]	Q:/Pedro's Lab/Mass Spec/Maruan Hijazi/Project 5. Cross-talk between PI3K and MAPK pathways/Phosphoproteomics MCF7/DAT/F008649.dat	AHNAK(S5749);	AHNAK;	Q09666;	p01665
AHNK_HUMAN	Neuroblast differentiation-associated protein AHNAK OS=Homo sapiens GN=AHNAK PE=1 SV=2	ASLGSLEGEAEAEASSPK	Phospho (ST)	906.9	56.9088	2	x030000000000000000	A[S]LGSLEGEAEAEASSPK	5.32401	-8.37525	0.709798	50.6072	57.1994	2082.97	6.9492e-15	0.00982891	155.49	83.2575	97	5748	5765	76.47	15153: Scan 19864 (rt=56.9088) [\\uk-chs-lfps06\cell signalling\Cell Signalling - Mass Spec\Maruan Hijazi\QE2 DATA SYNERGY\QE2_MCF7_Trametinib2_r1.raw]	Q:/Pedro's Lab/Mass Spec/Maruan Hijazi/Project 5. Cross-talk between PI3K and MAPK pathways/Phosphoproteomics MCF7/DAT/F008635.dat	AHNAK(S5749);	AHNAK;	Q09666;	p01666
AHNK_HUMAN	Neuroblast differentiation-associated protein AHNAK OS=Homo sapiens GN=AHNAK PE=1 SV=2	ASLGSLEGEAEAEASSPKGK	Phospho (ST)	666.641	44.8874	3	x00000000000000300000	ASLGSLEGEAEAEA[S]SPKGK	1.90545	-0.678553	-0.0325505	44.8874	45.9527	2128.3	0.00103115	0.00333587	44.14	40.45	13	5748	5767	36.76	10744: Scan 14931 (rt=44.8874) [\\uk-chs-lfps06\cell signalling\Cell Signalling - Mass Spec\Maruan Hijazi\QE2 DATA SYNERGY\QE2_MCF7_DMSO1_r1.raw]	Q:/Pedro's Lab/Mass Spec/Maruan Hijazi/Project 5. Cross-talk between PI3K and MAPK pathways/Phosphoproteomics MCF7/DAT/F008674.dat	AHNAK(S5762);	AHNAK;	Q09666;	p01667
AHNK_HUMAN	Neuroblast differentiation-associated protein AHNAK OS=Homo sapiens GN=AHNAK PE=1 SV=2	ASLGSLEGEAEAEASSPK	2 Phospho (ST)	631.591	61.5279	3	x000000000000003300	ASLGSLEGEAEAEA[S][S]PK	4.79237	0.510638	0.510638	61.4444	61.683	1700.76	0.00179583	0.0163559	39.8	34.236	25	5748	5765	24.33	16943: Scan 21826 (rt=61.5279) [\\uk-chs-lfps06\cell signalling\Cell Signalling - Mass Spec\Maruan Hijazi\QE2 DATA SYNERGY\QE2_MCF7_T+G2_r1.raw]	Q:/Pedro's Lab/Mass Spec/Maruan Hijazi/Project 5. Cross-talk between PI3K and MAPK pathways/Phosphoproteomics MCF7/DAT/F008645.dat	AHNAK(S5762);AHNAK(S5763);	AHNAK;	Q09666;	p01663
AHNK_HUMAN	Neuroblast differentiation-associated protein AHNAK OS=Homo sapiens GN=AHNAK PE=1 SV=2	ASLGSLEGEAEAEASSPK	2 Phospho (ST)	946.884	61.6048	2	x000000000000003300	ASLGSLEGEAEAEA[S][S]PK	3.20443	-0.770716	2.03092	61.3882	61.6295	1214.23	2.05468e-06	0.00103219	69.34	50.674	78	5748	5765	38.32	16373: Scan 21514 (rt=61.6048) [\\uk-chs-lfps06\cell signalling\Cell Signalling - Mass Spec\Maruan Hijazi\QE2 DATA SYNERGY\QE2_MCF7_GDC2_r2.raw]	Q:/Pedro's Lab/Mass Spec/Maruan Hijazi/Project 5. Cross-talk between PI3K and MAPK pathways/Phosphoproteomics MCF7/DAT/F008655.dat	AHNAK(S5762);AHNAK(S5763);	AHNAK;	Q09666;	p01664
AHNK_HUMAN	Neuroblast differentiation-associated protein AHNAK OS=Homo sapiens GN=AHNAK PE=1 SV=2	HRSNSFSDER	2 Phospho (ST)	465.502	24.1358	3	x0030300000	HR[S]N[S]FSDER	3.40082	-0.732698	-0.108362	22.816	25.7449	1628.36	0.000942657	0.000942657	37.54	37.54	14	5778	5787	24.53	2005: Scan 5340 (rt=24.1358) [\\uk-chs-lfps06\cell signalling\Cell Signalling - Mass Spec\Maruan Hijazi\QE2 DATA SYNERGY\QE2_MCF7_DMSO3_r1.raw]	Q:/Pedro's Lab/Mass Spec/Maruan Hijazi/Project 5. Cross-talk between PI3K and MAPK pathways/Phosphoproteomics MCF7/DAT/F008666.dat	AHNAK(S5780);AHNAK(S5782);	AHNAK;	Q09666;	p07135
AHNK_HUMAN	Neuroblast differentiation-associated protein AHNAK OS=Homo sapiens GN=AHNAK PE=1 SV=2	SNSFSDEREFSGPSTPTGTLEFEGGEVSLEGGK	3 Phospho (ST)	1225.49	69.554	3	x303030000000000000000000000000000	[S]N[S]F[S]DEREFSGPSTPTGTLEFEGGEVSLEGGK	1.17601	1.17601	1.17601	69.554	69.554	1265.93	3.21268e-06	7.33823e-06	69.6	66.225	6	5780	5812	65.03	19555: Scan 24987 (rt=69.554) [\\uk-chs-lfps06\cell signalling\Cell Signalling - Mass Spec\Maruan Hijazi\QE2 DATA SYNERGY\QE2_MCF7_GDC1_r2.raw]	Q:/Pedro's Lab/Mass Spec/Maruan Hijazi/Project 5. Cross-talk between PI3K and MAPK pathways/Phosphoproteomics MCF7/DAT/F008659.dat	AHNAK(S5780);AHNAK(S5782);AHNAK(S5784);	AHNAK;	Q09666;	p17209
AHNK_HUMAN	Neuroblast differentiation-associated protein AHNAK OS=Homo sapiens GN=AHNAK PE=1 SV=2	HRSNSFSDEREFSGPSTPTGTLEFEGGEVSLEGGK	3 Phospho (ST)	992.658	57.5283	4	x00303030000000000000000000000000000	HR[S]N[S]F[S]DEREFSGPSTPTGTLEFEGGEVSLEGGK	-0.704634	-0.704634	-0.704634	57.5283	57.5283	2128.3	0.00341947	0.00341947	39.56	39.56	6	5778	5812	39.56	15868: Scan 20550 (rt=57.5283) [\\uk-chs-lfps06\cell signalling\Cell Signalling - Mass Spec\Maruan Hijazi\QE2 DATA SYNERGY\QE2_MCF7_DMSO1_r1.raw]	Q:/Pedro's Lab/Mass Spec/Maruan Hijazi/Project 5. Cross-talk between PI3K and MAPK pathways/Phosphoproteomics MCF7/DAT/F008674.dat	AHNAK(S5780);AHNAK(S5782);AHNAK(S5784);	AHNAK;	Q09666;	p07137
AHNK_HUMAN	Neuroblast differentiation-associated protein AHNAK OS=Homo sapiens GN=AHNAK PE=1 SV=2	SNSFSDER	Phospho (ST)	511.186	28.0703	2	x00003000	SNSF[S]DER	2.27175	-1.27603	2.15415	27.5405	28.339	1719.52	5.32147e-06	0.00351366	58.48	39.4833	41	5780	5787	26.22	3372: Scan 6860 (rt=28.0703) [\\uk-chs-lfps06\cell signalling\Cell Signalling - Mass Spec\Maruan Hijazi\QE2 DATA SYNERGY\QE2_MCF7_GDC2_r1.raw]	Q:/Pedro's Lab/Mass Spec/Maruan Hijazi/Project 5. Cross-talk between PI3K and MAPK pathways/Phosphoproteomics MCF7/DAT/F008657.dat	AHNAK(S5784);	AHNAK;	Q09666;	p17207
AHNK_HUMAN	Neuroblast differentiation-associated protein AHNAK OS=Homo sapiens GN=AHNAK PE=1 SV=2	HRSNSFSDEREFSGPSTPTGTLEFEGGEVSLEGGK	2 Phospho (ST)	972.668	55.197	4	x00000030000030000000000000000000000	HRSNSF[S]DEREF[S]GPSTPTGTLEFEGGEVSLEGGK	1.36082	1.17557	0.980024	55.197	55.609	1757.72	3.59775e-07	4.38128e-05	80.18	68.1064	28	5778	5812	79.64	14917: Scan 19387 (rt=55.197) [\\uk-chs-lfps06\cell signalling\Cell Signalling - Mass Spec\Maruan Hijazi\QE2 DATA SYNERGY\QE2_MCF7_Tranetinib1_r1.raw]	Q:/Pedro's Lab/Mass Spec/Maruan Hijazi/Project 5. Cross-talk between PI3K and MAPK pathways/Phosphoproteomics MCF7/DAT/F008626.dat	AHNAK(S5784);AHNAK(S5790);	AHNAK;	Q09666;	p07136
AHNK_HUMAN	Neuroblast differentiation-associated protein AHNAK OS=Homo sapiens GN=AHNAK PE=1 SV=2	EFSGPSTPTGTLEFEGGEVSLEGGK	Phospho (ST)	864.72	62.6088	3	x0030000000000000000000000	EF[S]GPSTPTGTLEFEGGEVSLEGGK	5.62454	2.00067	2.00067	62.3937	62.7361	1695.15	2.91022e-08	2.91022e-08	90.82	90.82	50	5788	5812	85.91	17073: Scan 22218 (rt=62.6088) [\\uk-chs-lfps06\cell signalling\Cell Signalling - Mass Spec\Maruan Hijazi\QE2 DATA SYNERGY\QE2_MCF7_DMSO1_r2.raw]	Q:/Pedro's Lab/Mass Spec/Maruan Hijazi/Project 5. Cross-talk between PI3K and MAPK pathways/Phosphoproteomics MCF7/DAT/F008672.dat	AHNAK(S5790);	AHNAK;	Q09666;	p03719
AHNK_HUMAN	Neuroblast differentiation-associated protein AHNAK OS=Homo sapiens GN=AHNAK PE=1 SV=2	FGTFGGLGSK	Phospho (ST)	525.736	52.9049	2	x0000000030	FGTFGGLG[S]K	3.29693	-4.13548	-1.29591	52.8402	53.1818	1555.55	2.24606e-06	2.24606e-06	67.42	67.42	28	5822	5831	49.24	13749: Scan 18172 (rt=52.9049) [\\uk-chs-lfps06\cell signalling\Cell Signalling - Mass Spec\Maruan Hijazi\QE2 DATA SYNERGY\QE2_MCF7_T+G1_r1.raw]	Q:/Pedro's Lab/Mass Spec/Maruan Hijazi/Project 5. Cross-talk between PI3K and MAPK pathways/Phosphoproteomics MCF7/DAT/F008649.dat	AHNAK(S5830);	AHNAK;	Q09666;	p04899
AHNK_HUMAN	Neuroblast differentiation-associated protein AHNAK OS=Homo sapiens GN=AHNAK PE=1 SV=2	SKGHYEVTGSDDETGKLQGSGVSLASK	Phospho (ST)	705.079	39.2365	4	x300000000000000000000000000	[S]KGHYEVTGSDDETGKLQGSGVSLASK	3.42862	-1.78391	-1.08796	38.5644	61.9554	1757.72	4.07275e-10	0.00244915	109.53	78.068	146	5832	5858	21.36	8481: Scan 12269 (rt=39.2365) [\\uk-chs-lfps06\cell signalling\Cell Signalling - Mass Spec\Maruan Hijazi\QE2 DATA SYNERGY\QE2_MCF7_Tranetinib1_r1.raw]	Q:/Pedro's Lab/Mass Spec/Maruan Hijazi/Project 5. Cross-talk between PI3K and MAPK pathways/Phosphoproteomics MCF7/DAT/F008626.dat	AHNAK(S5832);	AHNAK;	Q09666;	p16555
AHNK_HUMAN	Neuroblast differentiation-associated protein AHNAK OS=Homo sapiens GN=AHNAK PE=1 SV=2	SPEPGQTWTR	Phospho (ST)	619.763	38.8456	2	x3000000000	[S]PEPGQTWTR	2.54138	-3.13129	-2.32321	38.6676	39.224	549.51	3.84918e-06	3.84918e-06	65.76	65.76	40	93	102	59.85	7658: Scan 11780 (rt=38.8456) [\\uk-chs-lfps06\cell signalling\Cell Signalling - Mass Spec\Maruan Hijazi\Project 9. Synergy NTERA2\RAW\QE2_NTERA_GDC3_r2.raw]	Q:/Pedro's Lab/Mass Spec/Maruan Hijazi/Project 5. Cross-talk between PI3K and MAPK pathways/Phosphoproteomics NTERA2 NEW/DAT/F008383.dat	AHNAK(S93);	AHNAK;	Q09666;	p17361
AHNK_HUMAN	Neuroblast differentiation-associated protein AHNAK OS=Homo sapiens GN=AHNAK PE=1 SV=2	GDRSPEPGQTWTR	Phospho (ST)	522.896	33.5876	3	x0003000000000	GDR[S]PEPGQTWTR	2.97509	-1.87269	0.541624	33.5876	34.8408	2128.3	0.00250402	0.00250402	38.53	38.53	22	90	102	37.57	6138: Scan 9858 (rt=33.5876) [\\uk-chs-lfps06\cell signalling\Cell Signalling - Mass Spec\Maruan Hijazi\QE2 DATA SYNERGY\QE2_MCF7_DMSO1_r1.raw]	Q:/Pedro's Lab/Mass Spec/Maruan Hijazi/Project 5. Cross-talk between PI3K and MAPK pathways/Phosphoproteomics MCF7/DAT/F008674.dat	AHNAK(S93);	AHNAK;	Q09666;	p05438
AHNK_HUMAN	Neuroblast differentiation-associated protein AHNAK OS=Homo sapiens GN=AHNAK PE=1 SV=2	KGDRSPEPGQTWTR	Phospho (ST)	565.594	31.3295	3	x00003000000000	KGDR[S]PEPGQTWTR	5.02017	-2.84398	0.42568	29.6472	41.514	1815.48	9.92216e-09	0.0163725	93.89	55.46	93	89	102	63.5	4871: Scan 8519 (rt=31.3295) [\\uk-chs-lfps06\cell signalling\Cell Signalling - Mass Spec\Maruan Hijazi\QE2 DATA SYNERGY\QE2_MCF7_DMSO2_r1.raw]	Q:/Pedro's Lab/Mass Spec/Maruan Hijazi/Project 5. Cross-talk between PI3K and MAPK pathways/Phosphoproteomics MCF7/DAT/F008670.dat	AHNAK(S93);	AHNAK;	Q09666;	p08595
AHNK_HUMAN	Neuroblast differentiation-associated protein AHNAK OS=Homo sapiens GN=AHNAK PE=1 SV=2	TVIRLPSGSGAASPTGSAVDIR	Phospho (ST)	731.375	50.1836	3	x3000000000000000000000	[T]VIRLPSGSGAASPTGSAVDIR	4.34209	0.864405	1.11584	49.5506	51.2123	1719.52	8.09144e-11	0.0020829	114.48	60.9455	219	204	225	34.61	12292: Scan 16689 (rt=50.1836) [\\uk-chs-lfps06\cell signalling\Cell Signalling - Mass Spec\Maruan Hijazi\QE2 DATA SYNERGY\QE2_MCF7_GDC2_r1.raw]	Q:/Pedro's Lab/Mass Spec/Maruan Hijazi/Project 5. Cross-talk between PI3K and MAPK pathways/Phosphoproteomics MCF7/DAT/F008657.dat	AHNAK(T204);	AHNAK;	Q09666;	p20693
AHNK_HUMAN	Neuroblast differentiation-associated protein AHNAK OS=Homo sapiens GN=AHNAK PE=1 SV=2	TVIRLPSGSGAASPTGSAVDIR	2 Phospho (ST)	758.029	54.9259	3	x3000000030000000000000	[T]VIRLPSG[S]GAASPTGSAVDIR	7.8861	-3.14391	-1.52498	54.7627	55.5872	1294.7	3.81238e-07	0.0143537	79.36	46.4356	193	204	225	27.68	13871: Scan 18628 (rt=54.9259) [\\uk-chs-lfps06\cell signalling\Cell Signalling - Mass Spec\Maruan Hijazi\QE2 DATA SYNERGY\QE2_MCF7_T+G1_r2.raw]	Q:/Pedro's Lab/Mass Spec/Maruan Hijazi/Project 5. Cross-talk between PI3K and MAPK pathways/Phosphoproteomics MCF7/DAT/F008647.dat	AHNAK(T204);AHNAK(S212);	AHNAK;	Q09666;	p20692
AHNK_HUMAN	Neuroblast differentiation-associated protein AHNAK OS=Homo sapiens GN=AHNAK PE=1 SV=2	LPSGSGAASPTGSAVDIR	2 Phospho (ST)	901.89	51.2729	2	x000000000030300000	LPSGSGAASP[T]G[S]AVDIR	2.80058	-0.596083	-0.0521711	51.0273	51.3408	1086.28	2.47944e-10	0.000567017	109.52	72.789	197	208	225	37.6	12304: Scan 16894 (rt=51.2729) [\\uk-chs-lfps06\cell signalling\Cell Signalling - Mass Spec\Maruan Hijazi\QE2 DATA SYNERGY\QE2_MCF7_Trametinib3_r2.raw]	Q:/Pedro's Lab/Mass Spec/Maruan Hijazi/Project 5. Cross-talk between PI3K and MAPK pathways/Phosphoproteomics MCF7/DAT/F008628.dat	AHNAK(T218);AHNAK(S220);	AHNAK;	Q09666;	p10626
AHNK_HUMAN	Neuroblast differentiation-associated protein AHNAK OS=Homo sapiens GN=AHNAK PE=1 SV=2	DDGVFVQEVTQNSPAAR	Phospho (ST)	956.927	53.8226	2	x00000000030000000	DDGVFVQEV[T]QNSPAAR	0.906457	0.906457	0.906457	53.8226	53.8226	558.211	0.00264485	0.0102425	39.79	35.645	2	29	45	31.5	14206: Scan 18846 (rt=53.8226) [\\uk-chs-lfps06\cell signalling\Cell Signalling - Mass Spec\Maruan Hijazi\Project 9. Synergi\RAW\QE2_NTERA_Tranetinib2_r1.raw]	Q:/Pedro's Lab/Mass Spec/Maruan Hijazi/Project 5. Cross-talk between PI3K and MAPK pathways/Phosphoproteomics NTERA2 NEW/DAT/F008374.dat	AHNAK(T38);	AHNAK;	Q09666;	p02395
AHNK_HUMAN	Neuroblast differentiation-associated protein AHNAK OS=Homo sapiens GN=AHNAK PE=1 SV=2	VKTPEMIIQKPK	Phospho (ST)	497.938	36.1764	3	x003000000000	VK[T]PEMIIQKPK	-0.194527	-2.77035	-1.44219	35.6774	36.2414	711.684	5.05501e-06	5.05501e-06	64.25	64.25	14	488	499	64.25	6847: Scan 10817 (rt=36.1764) [\\uk-chs-lfps06\cell signalling\Cell Signalling - Mass Spec\Maruan Hijazi\Project 9. Synergy NTERA2\RAW\QE2_NTERA_T+G2_r1.raw]	Q:/Pedro's Lab/Mass Spec/Maruan Hijazi/Project 5. Cross-talk between PI3K and MAPK pathways/Phosphoproteomics NTERA2 NEW/DAT/F008407.dat	AHNAK(T490);	AHNAK;	Q09666;	p21383
AHNK_HUMAN	Neuroblast differentiation-associated protein AHNAK OS=Homo sapiens GN=AHNAK PE=1 SV=2	SPSLDVTVPEAELNLETPEISVGGK	Phospho (ST)	887.772	69.7593	3	x0000003000000000000000000	SPSLDV[T]VPEAELNLETPEISVGGK	3.96422	2.98313	3.96422	69.7091	69.7593	1700.76	0.011928	0.0163747	33.58	32.4933	6	4993	5017	29.64	20136: Scan 25393 (rt=69.7593) [\\uk-chs-lfps06\cell signalling\Cell Signalling - Mass Spec\Maruan Hijazi\QE2 DATA SYNERGY\QE2_MCF7_T+G2_r1.raw]	Q:/Pedro's Lab/Mass Spec/Maruan Hijazi/Project 5. Cross-talk between PI3K and MAPK pathways/Phosphoproteomics MCF7/DAT/F008645.dat	AHNAK(T4999);	AHNAK;	Q09666;	p17737
AHNK_HUMAN	Neuroblast differentiation-associated protein AHNAK OS=Homo sapiens GN=AHNAK PE=1 SV=2	GGVTGSPEASISGSKGDLK	Phospho (ST)	609.624	36.8111	3	x0003000000000000000	GGV[T]GSPEASISGSKGDLK	4.99273	-0.232221	1.20547	36.494	37.952	1555.55	6.04455e-06	0.00313025	66.5	54.8717	111	5726	5744	34.35	7278: Scan 11028 (rt=36.8111) [\\uk-chs-lfps06\cell signalling\Cell Signalling - Mass Spec\Maruan Hijazi\QE2 DATA SYNERGY\QE2_MCF7_T+G1_r1.raw]	Q:/Pedro's Lab/Mass Spec/Maruan Hijazi/Project 5. Cross-talk between PI3K and MAPK pathways/Phosphoproteomics MCF7/DAT/F008649.dat	AHNAK(T5729);	AHNAK;	Q09666;	p05733
AHNK_HUMAN	Neuroblast differentiation-associated protein AHNAK OS=Homo sapiens GN=AHNAK PE=1 SV=2	GGVTGSPEASISGSKGDLK	2 Phospho (ST)	953.915	40.9054	2	x0003000003000000000	GGV[T]GSPEA[S]ISGSKGDLK	3.10523	-0.252911	0.639097	40.6917	41.1693	2082.97	4.30594e-10	6.07838e-05	107.37	72.1278	214	5726	5744	32.02	8727: Scan 12770 (rt=40.9054) [\\uk-chs-lfps06\cell signalling\Cell Signalling - Mass Spec\Maruan Hijazi\QE2 DATA SYNERGY\QE2_MCF7_Trametinib2_r1.raw]	Q:/Pedro's Lab/Mass Spec/Maruan Hijazi/Project 5. Cross-talk between PI3K and MAPK pathways/Phosphoproteomics MCF7/DAT/F008635.dat	AHNAK(T5729);AHNAK(S5735);	AHNAK;	Q09666;	p05732
AHNK_HUMAN	Neuroblast differentiation-associated protein AHNAK OS=Homo sapiens GN=AHNAK PE=1 SV=2	SNSFSDEREFSGPSTPTGTLEFEGGEVSLEGGK	Phospho (ST)	879.387	59.4218	4	x000000000000000030000000000000000	SNSFSDEREFSGPSTP[T]GTLEFEGGEVSLEGGK	3.67466	0.41867	1.61405	59.365	59.7386	1719.52	8.93203e-06	2.38496e-05	66.65	63.065	56	5780	5812	59.63	15948: Scan 20743 (rt=59.4218) [\\uk-chs-lfps06\cell signalling\Cell Signalling - Mass Spec\Maruan Hijazi\QE2 DATA SYNERGY\QE2_MCF7_GDC2_r1.raw]	Q:/Pedro's Lab/Mass Spec/Maruan Hijazi/Project 5. Cross-talk between PI3K and MAPK pathways/Phosphoproteomics MCF7/DAT/F008657.dat	AHNAK(T5796);	AHNAK;	Q09666;	p17210
AHNK_HUMAN	Neuroblast differentiation-associated protein AHNAK OS=Homo sapiens GN=AHNAK PE=1 SV=2	SNSFSDEREFSGPSTPTGTLEFEGGEVSLEGGK	2 Phospho (ST)	1198.84	63.658	3	x000000000000000030300000000000000	SNSFSDEREFSGPSTP[T]G[T]LEFEGGEVSLEGGK	8.83371	0.401839	3.24031	63.3194	64.6053	1032.05	1.07273e-08	6.90604e-07	95.47	88.04	111	5780	5812	66.08	17126: Scan 22295 (rt=63.658) [\\uk-chs-lfps06\cell signalling\Cell Signalling - Mass Spec\Maruan Hijazi\QE2 DATA SYNERGY\QE2_MCF7_T+G2_r2.raw]	Q:/Pedro's Lab/Mass Spec/Maruan Hijazi/Project 5. Cross-talk between PI3K and MAPK pathways/Phosphoproteomics MCF7/DAT/F008643.dat	AHNAK(T5796);AHNAK(T5798);	AHNAK;	Q09666;	p17208
AHNK_HUMAN	Neuroblast differentiation-associated protein AHNAK OS=Homo sapiens GN=AHNAK PE=1 SV=2	EFSGPSTPTGTLEFEGGEVSLEGGK	Phospho (ST)	1296.58	62.4592	2	x0000000000300000000000000	EFSGPSTPTG[T]LEFEGGEVSLEGGK	5.56125	0.158232	5.48406	62.3997	62.5711	1815.48	1.13357e-14	6.35486e-10	154.97	131.356	44	5788	5812	88.4	17423: Scan 22362 (rt=62.4592) [\\uk-chs-lfps06\cell signalling\Cell Signalling - Mass Spec\Maruan Hijazi\QE2 DATA SYNERGY\QE2_MCF7_DMSO2_r1.raw]	Q:/Pedro's Lab/Mass Spec/Maruan Hijazi/Project 5. Cross-talk between PI3K and MAPK pathways/Phosphoproteomics MCF7/DAT/F008670.dat	AHNAK(T5798);	AHNAK;	Q09666;	p03720
AHNK_HUMAN	Neuroblast differentiation-associated protein AHNAK OS=Homo sapiens GN=AHNAK PE=1 SV=2	SNSFSDEREFSGPSTPTGTLEFEGGEVSLEGGK	Phospho (ST)	1172.18	59.4118	3	x000000000000000000300000000000000	SNSFSDEREFSGPSTPTG[T]LEFEGGEVSLEGGK	4.62982	-2.37171	1.55599	58.9904	60.3057	1628.36	7.0973e-11	5.14165e-07	117.68	103.38	248	5780	5812	57.86	16111: Scan 20959 (rt=59.4118) [\\uk-chs-lfps06\cell signalling\Cell Signalling - Mass Spec\Maruan Hijazi\QE2 DATA SYNERGY\QE2_MCF7_DMSO3_r1.raw]	Q:/Pedro's Lab/Mass Spec/Maruan Hijazi/Project 5. Cross-talk between PI3K and MAPK pathways/Phosphoproteomics MCF7/DAT/F008666.dat	AHNAK(T5798);	AHNAK;	Q09666;	p17211
AHNK_HUMAN	Neuroblast differentiation-associated protein AHNAK OS=Homo sapiens GN=AHNAK PE=1 SV=2	GHYEVTGSDDETGKLQGSGVSLASK	Phospho (ST)	868.061	40.9463	3	x0000030000000000000000000	GHYEV[T]GSDDETGKLQGSGVSLASK	3.93515	-1.61236	-0.239893	40.477	45.9358	558.211	8.23567e-12	0.00131719	126.4	90.8475	222	5834	5858	28.11	8872: Scan 12944 (rt=40.9463) [\\uk-chs-lfps06\cell signalling\Cell Signalling - Mass Spec\Maruan Hijazi\Project 9. Synergi\RAW\QE2_NTERA_Tranetinib2_r1.raw]	Q:/Pedro's Lab/Mass Spec/Maruan Hijazi/Project 5. Cross-talk between PI3K and MAPK pathways/Phosphoproteomics NTERA2 NEW/DAT/F008374.dat	AHNAK(T5839);	AHNAK;	Q09666;	p05751
AHNK_HUMAN	Neuroblast differentiation-associated protein AHNAK OS=Homo sapiens GN=AHNAK PE=1 SV=2	GHYEVTGSDDETGKLQGSGVSLASKK	Phospho (ST)	683.322	39.9251	4	x00000300000000000000000000	GHYEV[T]GSDDETGKLQGSGVSLASKK	4.96983	-2.73922	0.235962	38.153	49.1261	2165.22	2.83794e-08	0.012708	90.96	68.04	54	5834	5859	25.65	8598: Scan 12437 (rt=39.9251) [\\uk-chs-lfps06\cell signalling\Cell Signalling - Mass Spec\Maruan Hijazi\QE2 DATA SYNERGY\QE2_MCF7_GDC1_r1.raw]	Q:/Pedro's Lab/Mass Spec/Maruan Hijazi/Project 5. Cross-talk between PI3K and MAPK pathways/Phosphoproteomics MCF7/DAT/F008662.dat	AHNAK(T5839);	AHNAK;	Q09666;	p05754
AHNK_HUMAN	Neuroblast differentiation-associated protein AHNAK OS=Homo sapiens GN=AHNAK PE=1 SV=2	GHYEVTGSDDETGKLQGSGVSLASKK	Phospho (ST)	910.758	37.4988	3	x00000300000000000000000000	GHYEV[T]GSDDETGKLQGSGVSLASKK	-1.13951	-1.13951	-1.13951	37.4988	37.4988	2128.3	0.00713589	0.00915598	36.85	35.96	3	5834	5859	15.8	7738: Scan 11620 (rt=37.4988) [\\uk-chs-lfps06\cell signalling\Cell Signalling - Mass Spec\Maruan Hijazi\QE2 DATA SYNERGY\QE2_MCF7_DMSO1_r1.raw]	Q:/Pedro's Lab/Mass Spec/Maruan Hijazi/Project 5. Cross-talk between PI3K and MAPK pathways/Phosphoproteomics MCF7/DAT/F008674.dat	AHNAK(T5839);	AHNAK;	Q09666;	p05755
AHNK_HUMAN	Neuroblast differentiation-associated protein AHNAK OS=Homo sapiens GN=AHNAK PE=1 SV=2	GHYEVTGSDDETGKLQGSGVSLASK	Phospho (ST)	651.298	40.7637	4	x0000000000030000000000000	GHYEVTGSDDE[T]GKLQGSGVSLASK	1.69155	-5.35149	0.691999	40.7107	43.0005	1757.72	1.31904e-07	0.0155404	84.45	63.6225	55	5834	5858	23.16	9102: Scan 12948 (rt=40.7637) [\\uk-chs-lfps06\cell signalling\Cell Signalling - Mass Spec\Maruan Hijazi\QE2 DATA SYNERGY\QE2_MCF7_Tranetinib1_r1.raw]	Q:/Pedro's Lab/Mass Spec/Maruan Hijazi/Project 5. Cross-talk between PI3K and MAPK pathways/Phosphoproteomics MCF7/DAT/F008626.dat	AHNAK(T5845);	AHNAK;	Q09666;	p05750
AHNK_HUMAN	Neuroblast differentiation-associated protein AHNAK OS=Homo sapiens GN=AHNAK PE=1 SV=2	GHYEVTGSDDETGKLQGSGVSLASK	Phospho (Y)	651.298	40.7637	4	x0040000000000000000000000	GH[Y]EVTGSDDETGKLQGSGVSLASK	0.95342	-3.19858	0.691999	40.7107	42.3155	1757.72	0.00780292	0.00780292	36.73	36.73	6	5834	5858	9.01	9102: Scan 12948 (rt=40.7637) [\\uk-chs-lfps06\cell signalling\Cell Signalling - Mass Spec\Maruan Hijazi\QE2 DATA SYNERGY\QE2_MCF7_Tranetinib1_r1.raw]	Q:/Pedro's Lab/Mass Spec/Maruan Hijazi/Project 5. Cross-talk between PI3K and MAPK pathways/Phosphoproteomics MCF7/DAT/F008626.dat	AHNAK(Y5836);	AHNAK;	Q09666;	p05752
AHNK_HUMAN	Neuroblast differentiation-associated protein AHNAK OS=Homo sapiens GN=AHNAK PE=1 SV=2	GHYEVTGSDDETGKLQGSGVSLASK	Phospho (Y)	868.061	40.9667	3	x0040000000000000000000000	GH[Y]EVTGSDDETGKLQGSGVSLASK	3.40462	-1.61236	0.15224	40.477	43.623	672.11	1.06196e-06	1.06196e-06	75.32	75.32	52	5834	5858	45.99	8844: Scan 12910 (rt=40.9667) [\\uk-chs-lfps06\cell signalling\Cell Signalling - Mass Spec\Maruan Hijazi\Project 9. Synergi\RAW\QE2_NTERA_DMSO2_r1.raw]	Q:/Pedro's Lab/Mass Spec/Maruan Hijazi/Project 5. Cross-talk between PI3K and MAPK pathways/Phosphoproteomics NTERA2 NEW/DAT/F008365.dat	AHNAK(Y5836);	AHNAK;	Q09666;	p05753
AHNK_HUMAN	Neuroblast differentiation-associated protein AHNAK OS=Homo sapiens GN=AHNAK PE=1 SV=2	GHYEVTGSDDETGKLQGSGVSLASKK	Phospho (Y)	683.322	39.9251	4	x00400000000000000000000000	GH[Y]EVTGSDDETGKLQGSGVSLASKK	3.00594	-1.05377	0.235962	39.2882	49.1261	2165.22	0.00389048	0.00389048	39.59	39.59	5	5834	5859	11.16	8598: Scan 12437 (rt=39.9251) [\\uk-chs-lfps06\cell signalling\Cell Signalling - Mass Spec\Maruan Hijazi\QE2 DATA SYNERGY\QE2_MCF7_GDC1_r1.raw]	Q:/Pedro's Lab/Mass Spec/Maruan Hijazi/Project 5. Cross-talk between PI3K and MAPK pathways/Phosphoproteomics MCF7/DAT/F008662.dat	AHNAK(Y5836);	AHNAK;	Q09666;	p05756
AHNK_HUMAN	Neuroblast differentiation-associated protein AHNAK OS=Homo sapiens GN=AHNAK PE=1 SV=2	SKGHYEVTGSDDETGKLQGSGVSLASK	Phospho (Y)	705.079	39.2365	4	x000040000000000000000000000	SKGH[Y]EVTGSDDETGKLQGSGVSLASK	1.63904	-1.08796	-1.08796	38.5644	49.1288	1757.72	0.000282415	0.000282415	51.12	51.12	19	5832	5858	16.37	8481: Scan 12269 (rt=39.2365) [\\uk-chs-lfps06\cell signalling\Cell Signalling - Mass Spec\Maruan Hijazi\QE2 DATA SYNERGY\QE2_MCF7_Tranetinib1_r1.raw]	Q:/Pedro's Lab/Mass Spec/Maruan Hijazi/Project 5. Cross-talk between PI3K and MAPK pathways/Phosphoproteomics MCF7/DAT/F008626.dat	AHNAK(Y5836);	AHNAK;	Q09666;	p16556
AHNK_HUMAN	Neuroblast differentiation-associated protein AHNAK OS=Homo sapiens GN=AHNAK PE=1 SV=2	ADIDVSGPK		451.235	32.5927	2			-1.28047	-1.28047	-1.28047	32.5927	32.5927	1695.15	1.82856e-05	1.82856e-05	59.58	59.58	1	1281	1289	0	5070: Scan 8923 (rt=32.5927) [\\uk-chs-lfps06\cell signalling\Cell Signalling - Mass Spec\Maruan Hijazi\QE2 DATA SYNERGY\QE2_MCF7_DMSO1_r2.raw]	Q:/Pedro's Lab/Mass Spec/Maruan Hijazi/Project 5. Cross-talk between PI3K and MAPK pathways/Phosphoproteomics MCF7/DAT/F008672.dat	AHNK_HUMAN_no_mod	AHNAK;	Q09666;	p00310
AHNK_HUMAN	Neuroblast differentiation-associated protein AHNAK OS=Homo sapiens GN=AHNAK PE=1 SV=2	ADVDISGPK		451.236	32.9759	2	x000000000		1.94013	-0.280969	1.94013	32.513	32.9759	1265.93	1.5684e-05	1.5684e-05	58.69	58.69	2	776	784	4.41	5072: Scan 8884 (rt=32.9759) [\\uk-chs-lfps06\cell signalling\Cell Signalling - Mass Spec\Maruan Hijazi\QE2 DATA SYNERGY\QE2_MCF7_GDC1_r2.raw]	Q:/Pedro's Lab/Mass Spec/Maruan Hijazi/Project 5. Cross-talk between PI3K and MAPK pathways/Phosphoproteomics MCF7/DAT/F008659.dat	AHNK_HUMAN_no_mod	AHNAK;	Q09666;	p00358
AHNK_HUMAN	Neuroblast differentiation-associated protein AHNAK OS=Homo sapiens GN=AHNAK PE=1 SV=2	AEGPEVDVNLPK		634.331	44.5315	2	x000000000000		1.30976	0.0150002	0.251846	44.5315	45.0331	2128.3	5.73386e-05	5.73386e-05	55.75	55.75	4	764	775	55.75	10595: Scan 14769 (rt=44.5315) [\\uk-chs-lfps06\cell signalling\Cell Signalling - Mass Spec\Maruan Hijazi\QE2 DATA SYNERGY\QE2_MCF7_DMSO1_r1.raw]	Q:/Pedro's Lab/Mass Spec/Maruan Hijazi/Project 5. Cross-talk between PI3K and MAPK pathways/Phosphoproteomics MCF7/DAT/F008674.dat	AHNK_HUMAN_no_mod	AHNAK;	Q09666;	p00415
AHNK_HUMAN	Neuroblast differentiation-associated protein AHNAK OS=Homo sapiens GN=AHNAK PE=1 SV=2	FSMPGFK		407.203	50.4973	2	x0000000		0.651165	0.651165	0.651165	50.4973	50.4973	2165.22	0.0817896	0.0817896	21.48	21.48	1	885	891	21.48	12860: Scan 17143 (rt=50.4973) [\\uk-chs-lfps06\cell signalling\Cell Signalling - Mass Spec\Maruan Hijazi\QE2 DATA SYNERGY\QE2_MCF7_GDC1_r1.raw]	Q:/Pedro's Lab/Mass Spec/Maruan Hijazi/Project 5. Cross-talk between PI3K and MAPK pathways/Phosphoproteomics MCF7/DAT/F008662.dat	AHNK_HUMAN_no_mod	AHNAK;	Q09666;	p05157
AHNK_HUMAN	Neuroblast differentiation-associated protein AHNAK OS=Homo sapiens GN=AHNAK PE=1 SV=2	IEGEMQVPDVDIR		750.872	51.9259	2	x0000000000000		2.99987	-0.58744	-0.58744	51.9207	52.3446	1719.52	1.62525e-08	1.62525e-08	91.04	91.04	6	1092	1104	91.04	12988: Scan 17460 (rt=51.9259) [\\uk-chs-lfps06\cell signalling\Cell Signalling - Mass Spec\Maruan Hijazi\QE2 DATA SYNERGY\QE2_MCF7_GDC2_r1.raw]	Q:/Pedro's Lab/Mass Spec/Maruan Hijazi/Project 5. Cross-talk between PI3K and MAPK pathways/Phosphoproteomics MCF7/DAT/F008657.dat	AHNK_HUMAN_no_mod	AHNAK;	Q09666;	p07428
AHNK_HUMAN	Neuroblast differentiation-associated protein AHNAK OS=Homo sapiens GN=AHNAK PE=1 SV=2	ISMPDFDLHLK		439.229	56.3072	3	x00000000000		0.419879	0.419879	0.419879	56.3072	56.3072	2128.3	0.0178663	0.0178663	30.38	30.38	1	2579	2589	30.38	15382: Scan 20014 (rt=56.3072) [\\uk-chs-lfps06\cell signalling\Cell Signalling - Mass Spec\Maruan Hijazi\QE2 DATA SYNERGY\QE2_MCF7_DMSO1_r1.raw]	Q:/Pedro's Lab/Mass Spec/Maruan Hijazi/Project 5. Cross-talk between PI3K and MAPK pathways/Phosphoproteomics MCF7/DAT/F008674.dat	AHNK_HUMAN_no_mod	AHNAK;	Q09666;	p08070
AHNK_HUMAN	Neuroblast differentiation-associated protein AHNAK OS=Homo sapiens GN=AHNAK PE=1 SV=2	ISMPDVDLHLK		423.229	51.156	3	x00000000000		0.0094737	-1.05632	-1.05632	51.156	52.3411	2128.3	0.000325848	0.000325848	47.11	47.11	2	818	828	46.78	13303: Scan 17734 (rt=51.156) [\\uk-chs-lfps06\cell signalling\Cell Signalling - Mass Spec\Maruan Hijazi\QE2 DATA SYNERGY\QE2_MCF7_DMSO1_r1.raw]	Q:/Pedro's Lab/Mass Spec/Maruan Hijazi/Project 5. Cross-talk between PI3K and MAPK pathways/Phosphoproteomics MCF7/DAT/F008674.dat	AHNK_HUMAN_no_mod	AHNAK;	Q09666;	p08073
AHNK_HUMAN	Neuroblast differentiation-associated protein AHNAK OS=Homo sapiens GN=AHNAK PE=1 SV=2	MDVNVGDIDIEGPEGK		844.4	55.2705	2	x0000000000000000		4.83701	2.14551	4.44574	55.1301	55.3112	1628.36	0.00249036	0.00249036	40.06	40.06	3	1620	1635	40.06	14476: Scan 19150 (rt=55.2705) [\\uk-chs-lfps06\cell signalling\Cell Signalling - Mass Spec\Maruan Hijazi\QE2 DATA SYNERGY\QE2_MCF7_DMSO3_r1.raw]	Q:/Pedro's Lab/Mass Spec/Maruan Hijazi/Project 5. Cross-talk between PI3K and MAPK pathways/Phosphoproteomics MCF7/DAT/F008666.dat	AHNK_HUMAN_no_mod	AHNAK;	Q09666;	p11447
AHNK_HUMAN	Neuroblast differentiation-associated protein AHNAK OS=Homo sapiens GN=AHNAK PE=1 SV=2	VDVEVPDVSLEGPEGK		834.92	54.37	2	x0000000000000000		1.71421	-0.552216	-0.108525	54.1937	54.37	1294.7	0.000211985	0.000211985	50.22	50.22	3	1290	1305	47.78	13646: Scan 18383 (rt=54.37) [\\uk-chs-lfps06\cell signalling\Cell Signalling - Mass Spec\Maruan Hijazi\QE2 DATA SYNERGY\QE2_MCF7_T+G1_r2.raw]	Q:/Pedro's Lab/Mass Spec/Maruan Hijazi/Project 5. Cross-talk between PI3K and MAPK pathways/Phosphoproteomics MCF7/DAT/F008647.dat	AHNK_HUMAN_no_mod	AHNAK;	Q09666;	p21021
AHNK_HUMAN	Neuroblast differentiation-associated protein AHNAK OS=Homo sapiens GN=AHNAK PE=1 SV=2	VPDVDIR		407.228	38.2184	2	x0000000		2.63896	-6.24789	1.21117	37.5805	38.9657	2165.22	1.31983e-05	1.31983e-05	56.54	56.54	18	2215	2221	43.67	7904: Scan 11673 (rt=38.2184) [\\uk-chs-lfps06\cell signalling\Cell Signalling - Mass Spec\Maruan Hijazi\QE2 DATA SYNERGY\QE2_MCF7_GDC1_r1.raw]	Q:/Pedro's Lab/Mass Spec/Maruan Hijazi/Project 5. Cross-talk between PI3K and MAPK pathways/Phosphoproteomics MCF7/DAT/F008662.dat	AHNK_HUMAN_no_mod	AHNAK;	Q09666;	p21626
AHNK_HUMAN	Neuroblast differentiation-associated protein AHNAK OS=Homo sapiens GN=AHNAK PE=1 SV=2	VPEVDVR		407.228	34.2925	2	x0000000		1.50657	0.718822	0.718822	34.2925	34.4554	2165.22	1.87723e-05	1.87723e-05	55.01	55.01	3	600	606	34.43	6306: Scan 9917 (rt=34.2925) [\\uk-chs-lfps06\cell signalling\Cell Signalling - Mass Spec\Maruan Hijazi\QE2 DATA SYNERGY\QE2_MCF7_GDC1_r1.raw]	Q:/Pedro's Lab/Mass Spec/Maruan Hijazi/Project 5. Cross-talk between PI3K and MAPK pathways/Phosphoproteomics MCF7/DAT/F008662.dat	AHNK_HUMAN_no_mod	AHNAK;	Q09666;	p21633
AHNK_HUMAN	Neuroblast differentiation-associated protein AHNAK OS=Homo sapiens GN=AHNAK PE=1 SV=2	ADLDVSGPKVDIDVPDVNIEGPDAK	Phospho (ST)	886.76	60.7318	3			3.25599	3.0189	3.25599	60.7318	60.9973	1757.72	0.0079717	0.0079717	36.11	36.11	2	4215	4239	0	17091: Scan 21809 (rt=60.7318) [\\uk-chs-lfps06\cell signalling\Cell Signalling - Mass Spec\Maruan Hijazi\QE2 DATA SYNERGY\QE2_MCF7_Tranetinib1_r1.raw]	Q:/Pedro's Lab/Mass Spec/Maruan Hijazi/Project 5. Cross-talk between PI3K and MAPK pathways/Phosphoproteomics MCF7/DAT/F008626.dat	AHNK_HUMAN_Phospho (ST)	AHNAK;	Q09666;	p00315
AHNK_HUMAN	Neuroblast differentiation-associated protein AHNAK OS=Homo sapiens GN=AHNAK PE=1 SV=2	ISMPDIDLNLK	Phospho (ST)	669.825	66.2481	2			3.13613	-1.14008	3.13613	66.0402	66.4091	1815.48	0.00111033	0.00111033	42.89	42.89	5	2707	2717	0	18920: Scan 24011 (rt=66.2481) [\\uk-chs-lfps06\cell signalling\Cell Signalling - Mass Spec\Maruan Hijazi\QE2 DATA SYNERGY\QE2_MCF7_DMSO2_r1.raw]	Q:/Pedro's Lab/Mass Spec/Maruan Hijazi/Project 5. Cross-talk between PI3K and MAPK pathways/Phosphoproteomics MCF7/DAT/F008670.dat	AHNK_HUMAN_Phospho (ST)	AHNAK;	Q09666;	p08071
AHSA1_HUMAN		KAKPAPSK	Phospho (ST)	453.743	16.3496	2	x00000030	KAKPAP[S]K	-3.04593	-3.35516	-3.35516	16.3496	16.5143	25.61	0.0364096	0.0364096	25.61	25.61	3	187	194	18.73	1: Scan 2523 (rt=16.3496) [\\uk-chs-lfps06\cell signalling\Cell Signalling - Mass Spec\Maruan Hijazi\QE2 DATA SYNERGY\QE2_HL60_Trametinib2_r1.raw]	Q:/Pedro's Lab/Mass Spec/Maruan Hijazi/Project 5. Cross-talk between PI3K and MAPK pathways/Phosphoproteomics HL60/DAT/F008681.dat	AHSA1(S193);	AHSA1;	O95433;	p08358
AHSA1_HUMAN	Activator of 90 kDa heat shock protein ATPase homolog 1 OS=Homo sapiens GN=AHSA1 PE=1 SV=1	ADATNVNNWHWTER		571.93	44.5551	3	x00000000000000		0.848919	-1.00773	0.848919	43.6829	44.8199	85.12	5.6004e-05	5.6004e-05	55.74	55.74	4	17	30	55.74	10412: Scan 14472 (rt=44.5551) [\\uk-chs-lfps06\cell signalling\Cell Signalling - Mass Spec\Maruan Hijazi\QE2 DATA SYNERGY\QE2_MCF7_T+G1_r1.raw]	Q:/Pedro's Lab/Mass Spec/Maruan Hijazi/Project 5. Cross-talk between PI3K and MAPK pathways/Phosphoproteomics MCF7/DAT/F008649.dat	AHSA1_HUMAN_no_mod	AHSA1;	O95433;	p00284
AHSA1_HUMAN	Activator of 90 kDa heat shock protein ATPase homolog 1 OS=Homo sapiens GN=AHSA1 PE=1 SV=1	ADATNVNNWHWTER		857.391	43.8134	2	x00000000000000		0.134286	0.134286	0.134286	43.8134	43.8134	48.21	0.00754153	0.00754153	34.59	34.59	1	17	30	34.59	10336: Scan 14313 (rt=43.8134) [\\uk-chs-lfps06\cell signalling\Cell Signalling - Mass Spec\Maruan Hijazi\QE2 DATA SYNERGY\QE2_MCF7_Tranetinib1_r1.raw]	Q:/Pedro's Lab/Mass Spec/Maruan Hijazi/Project 5. Cross-talk between PI3K and MAPK pathways/Phosphoproteomics MCF7/DAT/F008626.dat	AHSA1_HUMAN_no_mod	AHSA1;	O95433;	p00285
AHSA1_HUMAN	Activator of 90 kDa heat shock protein ATPase homolog 1 OS=Homo sapiens GN=AHSA1 PE=1 SV=1	ETFLTSPEELYR		742.869	55.7026	2	x000000000000		3.77159	0.806082	2.14056	55.3509	56.0729	38.56	0.0028699	0.0028699	38.56	38.56	3	213	224	38.56	14384: Scan 19263 (rt=55.7026) [\\uk-chs-lfps06\cell signalling\Cell Signalling - Mass Spec\Maruan Hijazi\QE2 DATA SYNERGY\QE2_MCF7_GDC3_r1.raw]	Q:/Pedro's Lab/Mass Spec/Maruan Hijazi/Project 5. Cross-talk between PI3K and MAPK pathways/Phosphoproteomics MCF7/DAT/F008653.dat	AHSA1_HUMAN_no_mod	AHSA1;	O95433;	p04575
AHSA1_HUMAN		WIVEER		416.223	42.0533	2	x000000		1.46069	1.46069	1.46069	42.0533	42.0533	44.34	0.000642385	0.000642385	44.34	44.34	1	11	16	28.63	8418: Scan 12618 (rt=42.0533) [\\uk-chs-lfps06\cell signalling\Cell Signalling - Mass Spec\Maruan Hijazi\QE2 DATA SYNERGY\QE2_MCF7_GDC3_r2.raw]	Q:/Pedro's Lab/Mass Spec/Maruan Hijazi/Project 5. Cross-talk between PI3K and MAPK pathways/Phosphoproteomics MCF7/DAT/F008651.dat	AHSA1_HUMAN_no_mod	AHSA1; AHSA2P;	O95433; Q719I0;	p22198
FETUA_HUMAN	Alpha-2-HS-glycoprotein OS=Homo sapiens GN=AHSG PE=1 SV=1	CDSSPDSAEDVR	Phospho (ST)	709.251	29.7016	2	x003000000000	CD[S]SPDSAEDVR	1.62232	-2.20405	0.549246	29.3557	29.7609	164.87	1.53735e-08	4.78894e-07	86.16	76.3	103	132	143	67.06	3737: Scan 7410 (rt=29.7016) [\\uk-chs-lfps06\cell signalling\Cell Signalling - Mass Spec\Maruan Hijazi\QE2 DATA SYNERGY\QE2_MCF7_Trametinib2_r2.raw]	Q:/Pedro's Lab/Mass Spec/Maruan Hijazi/Project 5. Cross-talk between PI3K and MAPK pathways/Phosphoproteomics MCF7/DAT/F008632.dat	AHSG(S134);	AHSG;	P02765;	p02212
FETUA_HUMAN	Alpha-2-HS-glycoprotein OS=Homo sapiens GN=AHSG PE=1 SV=1	CDSSPDSAEDVRK	Phospho (ST)	773.3	24.4248	2	x0030000000000	CD[S]SPDSAEDVRK	4.22249	-3.68904	2.18959	23.5526	24.8283	168.3	1.22525e-08	2.80662e-05	89.03	67.7067	149	132	144	49.52	1754: Scan 5187 (rt=24.4248) [\\uk-chs-lfps06\cell signalling\Cell Signalling - Mass Spec\Maruan Hijazi\QE2 DATA SYNERGY\QE2_MCF7_T+G1_r2.raw]	Q:/Pedro's Lab/Mass Spec/Maruan Hijazi/Project 5. Cross-talk between PI3K and MAPK pathways/Phosphoproteomics MCF7/DAT/F008647.dat	AHSG(S134);	AHSG;	P02765;	p02215
FETUA_HUMAN	Alpha-2-HS-glycoprotein OS=Homo sapiens GN=AHSG PE=1 SV=1	CDSSPDSAEDVRK	Phospho (ST)	515.867	23.9401	3	x0000003000000	CDSSPD[S]AEDVRK	2.69069	-3.13613	-1.64058	23.5759	25.1482	62.7	4.86014e-06	0.0368708	62.7	36.7767	94	132	144	34.82	1784: Scan 5154 (rt=23.9401) [\\uk-chs-lfps06\cell signalling\Cell Signalling - Mass Spec\Maruan Hijazi\Project 9. Synergy NTERA2\RAW\QE2_NTERA_Tranetinib2_r2.raw]	Q:/Pedro's Lab/Mass Spec/Maruan Hijazi/Project 5. Cross-talk between PI3K and MAPK pathways/Phosphoproteomics NTERA2 NEW/DAT/F008391.dat	AHSG(S138);	AHSG;	P02765;	p02214
AIDA_HUMAN	Axin interactor, dorsalization-associated protein OS=Homo sapiens GN=AIDA PE=1 SV=1	ILAPGEEENLEFEEDEEEGGAGAGSPDSFPAR	Phospho (ST)	1143.48	61.3131	3	x00000000000000000000000000030000	ILAPGEEENLEFEEDEEEGGAGAGSPD[S]FPAR	1.78705	-9.24172	1.78705	61.2565	61.3131	59.2237	3.71206e-05	0.00622131	59.98	47.36	8	120	151	34.2	14973: Scan 20416 (rt=61.3131) [\\uk-chs-lfps06\cell signalling\Cell Signalling - Mass Spec\Maruan Hijazi\QE2 DATA SYNERGY\QE2_HL60_DMSO3_r1.raw]	Q:/Pedro's Lab/Mass Spec/Maruan Hijazi/Project 5. Cross-talk between PI3K and MAPK pathways/Phosphoproteomics HL60/DAT/F008692.dat	AIDA(S147);	AIDA;	Q96BJ3;	p07692
AIDA_HUMAN	Axin interactor, dorsalization-associated protein OS=Homo sapiens GN=AIDA PE=1 SV=1	LPSEPGMTLLTIR	Phospho (ST)	754.383	67.7036	2	x0030000000000	LP[S]EPGMTLLTIR	5.58417	-3.54804	-0.388916	67.7036	67.9823	75.37	5.66284e-07	5.66284e-07	75.37	75.37	13	160	172	62.55	19292: Scan 24445 (rt=67.7036) [\\uk-chs-lfps06\cell signalling\Cell Signalling - Mass Spec\Maruan Hijazi\Project 9. Synergi\RAW\QE2_NTERA_DMSO1_r1.raw]	Q:/Pedro's Lab/Mass Spec/Maruan Hijazi/Project 5. Cross-talk between PI3K and MAPK pathways/Phosphoproteomics NTERA2 NEW/DAT/F008364.dat	AIDA(S162);	AIDA;	Q96BJ3;	p10624
AIF1L_HUMAN	Allograft inflammatory factor 1-like OS=Homo sapiens GN=AIF1L PE=1 SV=1	ANESSPKPVGPPPER	Phospho (ST)	547.926	29.4706	3	x000300000000000	ANE[S]SPKPVGPPPER	9.899	-3.04617	-0.468077	29.0197	30.0678	64.53	7.66407e-06	7.66407e-06	64.53	64.53	68	130	144	62.91	3865: Scan 7619 (rt=29.4706) [\\uk-chs-lfps06\cell signalling\Cell Signalling - Mass Spec\Maruan Hijazi\QE2 DATA SYNERGY\QE2_MCF7_T+G3_r1.raw]	Q:/Pedro's Lab/Mass Spec/Maruan Hijazi/Project 5. Cross-talk between PI3K and MAPK pathways/Phosphoproteomics MCF7/DAT/F008641.dat	AIF1L(S133);	AIF1L;	Q9BQI0;	p01202
AIF1L_HUMAN	Allograft inflammatory factor 1-like OS=Homo sapiens GN=AIF1L PE=1 SV=1	ANESSPKPVGPPPER	Phospho (ST)	821.384	29.2241	2	x000300000000000	ANE[S]SPKPVGPPPER	-1.28721	-3.78607	-2.09172	29.1402	29.3934	54.35	8.15367e-05	0.00041258	54.35	49.55	17	130	144	44.75	3726: Scan 7378 (rt=29.2241) [\\uk-chs-lfps06\cell signalling\Cell Signalling - Mass Spec\Maruan Hijazi\Project 9. Synergy NTERA2\RAW\QE2_NTERA_GDC2_r2.raw]	Q:/Pedro's Lab/Mass Spec/Maruan Hijazi/Project 5. Cross-talk between PI3K and MAPK pathways/Phosphoproteomics NTERA2 NEW/DAT/F008389.dat	AIF1L(S133);	AIF1L;	Q9BQI0;	p01203
AIFM1_HUMAN		SLSAIDR	Phospho (ST)	421.195	40.1433	2	x0030000	SL[S]AIDR	2.17284	-2.56315	-0.278447	39.7034	40.2326	52.59	8.56506e-05	0.00896972	52.59	40.995	50	266	272	23.19	6622: Scan 11075 (rt=40.1433) [\\uk-chs-lfps06\cell signalling\Cell Signalling - Mass Spec\Maruan Hijazi\QE2 DATA SYNERGY\QE2_HL60_DMSO2_r2.raw]	Q:/Pedro's Lab/Mass Spec/Maruan Hijazi/Project 5. Cross-talk between PI3K and MAPK pathways/Phosphoproteomics HL60/DAT/F008693.dat	AIFM1(S268);	AIFM1;	O95831;	p16897
AIP_HUMAN	AH receptor-interacting protein OS=Homo sapiens GN=AIP PE=1 SV=2	AVPLIHQEGNR		411.895	32.1235	3	x00000000000		-0.202813	-0.202813	-0.202813	32.1235	32.1235	24.72	0.0441846	0.0441846	24.72	24.72	1	178	188	24.72	5535: Scan 9200 (rt=32.1235) [\\uk-chs-lfps06\cell signalling\Cell Signalling - Mass Spec\Maruan Hijazi\QE2 DATA SYNERGY\QE2_MCF7_DMSO1_r1.raw]	Q:/Pedro's Lab/Mass Spec/Maruan Hijazi/Project 5. Cross-talk between PI3K and MAPK pathways/Phosphoproteomics MCF7/DAT/F008674.dat	AIP_HUMAN_no_mod	AIP;	O00170;	p02066
ETV5_HUMAN	ETS translocation variant 5 OS=Homo sapiens GN=ETV5 PE=1 SV=1	LSRSLR	Phospho (ST)	406.213	31.7145	2	x000300	LSR[S]LR	2.11991	-2.10017	-0.483705	28.3798	32.8698	90.0037	0.00887959	0.0168381	30.93	28.7	68	422	427	0.4	4999: Scan 8665 (rt=31.7145) [\\uk-chs-lfps06\cell signalling\Cell Signalling - Mass Spec\Maruan Hijazi\Project 9. Synergi\RAW\QE2_NTERA_DMSO2_r1.raw]	Q:/Pedro's Lab/Mass Spec/Maruan Hijazi/Project 5. Cross-talk between PI3K and MAPK pathways/Phosphoproteomics NTERA2 NEW/DAT/F008365.dat	AIPL1(S103);ETV1(S392);ETV4(S398);ETV5(S425);TUBGCP3(S286);	AIPL1; ETV1; ETV4; ETV5; TUBGCP3;	Q9NZN9; P50549; P43268; P41161; Q96CW5;	p10996
CD11A_HUMAN	Cyclin-dependent kinase 11A OS=Homo sapiens GN=CDK11A PE=1 SV=4	SPPRPPR	Phospho (ST)	443.719	22.9658	2	x3000000	[S]PPRPPR	2.17749	-2.63378	0.00903515	22.2035	24.3292	280.117	0.00352142	0.024653	35.27	29.7	116	222	228	10.06	1671: Scan 4886 (rt=22.9658) [\\uk-chs-lfps06\cell signalling\Cell Signalling - Mass Spec\Maruan Hijazi\Project 9. Synergi\RAW\QE2_NTERA_GDC1_r1.raw]	Q:/Pedro's Lab/Mass Spec/Maruan Hijazi/Project 5. Cross-talk between PI3K and MAPK pathways/Phosphoproteomics NTERA2 NEW/DAT/F008367.dat	AJAP1(S56);CDK11A(S222);CDK11B(S234);	AJAP1; CDK11A; CDK11B;	Q9UKB5; Q9UQ88; P21127;	p17622
[truncated: 22,234 more rows]

## Sheet: Legend
Column	Heading	Description
1	acc no	Uniprot/SwissProt entry name
[truncated: 26 more rows]

## Sheet: Metadata
RAW files	mzID files	condition	cell.line	treatment	biological replicate	technical replicate
[truncated: 72 more rows]

[truncated: 5 more sheets: ids, ppIndex, pvalues, Log2FoldChange, CV]
